# Supplementary material for: Divergent Proteome Reactivity Influences Arm-Selective Activation of Pharmacological Endoplasmic Reticulum Proteostasis Regulators
Source: bioRxiv. 2023 Jan 17:2023.01.16.524237. Preprint. [Version 1] doi: 10.1101/2023.01.16.524237 (PMC9882204; doi:10.1101/2023.01.16.524237)
Supplement: Supplement 3 [file media-3.xlsx]

## Sheet: Title Sheet
Table S3. Excel spreadsheet showing DESeq outputs for HEK293T cells treated with increasing doses of AA132 or AA147. Related to Fig. 6. There are 10 total tabs in this Table (including this tab) showing the DESEq results from HEK293T cells treated for 6 h with the indicated concentration of AA132 or AA147.

## Sheet: AA132 0.1µM
	baseMean	log2FoldChange	lfcSE	stat	pvalue	padj
AKAP17A	3307.18	-0.0256485	0.0741977	-0.345678	0.729584	1
ASMTL	503.092	-0.0673153	0.128373	-0.524373	0.600019	1
ASMTL-AS1	62.7862	0.145805	0.327748	0.44487	0.656414	1
CD99	8355.62	-0.0767797	0.0759692	-1.01067	0.312174	1
CRLF2	1.95789	1.97234	1.89615	1.04018	0.298256	1
DHRSX	1162.32	0.0645905	0.107099	0.60309	0.546449	1
GTPBP6	2870.59	0.00378647	0.0823104	0.0460023	0.963308	1
IL9R	8.14673	-0.650632	0.630982	-1.03114	0.302474	1
IL3RA	4.65284	0.12127	0.780196	0.155435	0.876479	1
LINC00106	7.2552	0.422927	0.764599	0.553136	0.58017	1
LOC101928032	7.7272	1.16428	0.883785	1.31738	0.18771	1
LOC101928055	31.5615	-0.0552877	0.38447	-0.143803	0.885656	1
LOC101928070	0.722051	-1.50625	2.49786	-0.603017	0.546497	1
LOC101928092	37.1218	-0.24907	0.327579	-0.760334	0.447055	1
LOC102724521	26.7919	-0.721246	0.405984	-1.77654	0.0756439	1
LOC105373102	48.5456	0.0549032	0.281932	0.194739	0.845597	1
LOC107985677	6.23334	-0.0995321	0.866371	-0.114884	0.908537	1
LOC107985706	0.685693	1.89235	3.36975	0.561569	0.574409	1
Mar_1	477.511	0.112918	0.110131	1.02531	0.305218	1
Mar_2	1009.12	-0.0964367	0.0906173	-1.06422	0.287229	1
PLCXD1	1044.75	0.0803379	0.0895244	0.897385	0.369513	1
PPP2R3B	1153.33	-0.111698	0.0994123	-1.12359	0.261189	1
SHOX	0.826368	0	3.03878	0	1	1
SLC25A6	17751.6	0.0317779	0.0684729	0.464095	0.64258	1
SPRY3	11.5613	0.245547	0.539415	0.455209	0.648959	1
USP30	743.799	0.0144483	0.0787087	0.183566	0.854354	1
VAMP7	6269.68	0.0107728	0.0745293	0.144544	0.885071	1
WASIR1	24.2132	-0.573075	0.391367	-1.46429	0.143115	1
ZBED1	1384.65	0.1231	0.0709836	1.7342	0.082883	1
A1BG	67.0476	-0.120783	0.222119	-0.543777	0.586595	1
A1BG-AS1	341.748	-0.13172	0.147345	-0.893954	0.371346	1
A1CF	0.724916	3.66965	2.26579	1.61959	0.105321	1
A2M	28.9644	0.220344	0.37638	0.58543	0.558259	1
A2M-AS1	22.1701	0.230795	0.439741	0.524842	0.599693	1
A2ML1	0.876572	-3.17375	2.2612	-1.40357	0.160448	1
A3GALT2	1.45586	1.01038	1.71833	0.588003	0.55653	1
A4GALT	73.5442	-0.0619979	0.23113	-0.268238	0.788516	1
AAAS	4478.92	0.0211212	0.0798728	0.264436	0.791444	1
AACS	3362.56	-0.0178151	0.0461763	-0.385806	0.69964	1
AADAC	0.302436	0	7.25997	0	1	1
AADAT	312.225	-0.0789045	0.135901	-0.580603	0.561508	1
AAED1	623.949	0.0106425	0.0957054	0.111201	0.911457	1
AAGAB	5238.55	-0.101685	0.0585342	-1.73719	0.0823537	1
AAK1	514.745	0.369174	0.203535	1.81381	0.0697066	1
AAMDC	563.275	-0.268375	0.11315	-2.37185	0.0176992	1
AAMP	10873.7	-0.0242481	0.0674701	-0.359391	0.719303	1
AANAT	9.8898	0.19921	0.69396	0.287062	0.774065	1
AAR2	1579.67	0.0631704	0.0700868	0.901316	0.36742	1
AARD	16.959	0.261272	0.545911	0.478598	0.632225	1
AARS	14025.6	0.0220142	0.0611072	0.360256	0.718656	1
AARS2	4293.6	-0.0435867	0.0654297	-0.666161	0.505308	1
AARSD1	1316.38	-0.063258	0.0978368	-0.646567	0.517913	1
AASDH	576.179	-0.12235	0.141106	-0.867083	0.385897	1
AASDHPPT	2727.67	0.0407971	0.0761963	0.535421	0.592359	1
AASS	2142.79	-0.0617868	0.0922728	-0.66961	0.503106	1
AATBC	16.6512	-0.217659	0.46525	-0.467833	0.639904	1
AATF	9249.36	0.0620484	0.0859286	0.722092	0.470238	1
AATK	129.545	-0.0194135	0.219255	-0.0885433	0.929445	1
AATK-AS1	2.60365	1.44249	1.15136	1.25285	0.210259	1
ABALON	528.443	-0.0165162	0.103218	-0.160013	0.872871	1
ABAT	94.4061	0.422969	0.223858	1.88945	0.0588313	1
ABCA1	4.15882	-0.726591	1.44213	-0.503832	0.614379	1
ABCA2	1514.23	-0.0175542	0.0975565	-0.179938	0.857201	1
ABCA3	1735.66	0.0361374	0.0680887	0.53074	0.595599	1
ABCA4	1.68237	1.84235	2.56378	0.718605	0.472384	1
ABCA5	928.918	0.0349217	0.104646	0.333713	0.738596	1
ABCA6	0.931446	3.16067	2.65835	1.18896	0.234456	1
ABCA7	521.801	-0.0625669	0.136181	-0.45944	0.645918	1
ABCA8	12.7845	-1.2357	0.801621	-1.54151	0.123194	1
ABCA9	0.695283	-2.854	3.65226	-0.781433	0.434548	1
ABCA10	9.07766	0.395916	0.773251	0.512015	0.60864	1
ABCA12	8.72927	0.262456	0.723041	0.362989	0.716613	1
ABCA13	2.7874	-1.00966	1.54466	-0.653648	0.513339	1
ABCB1	5080.19	-0.0500028	0.0692101	-0.722478	0.470001	1
ABCB4	61.1999	0.352964	0.279082	1.26473	0.205967	1
ABCB5	0.492462	-2.45465	7.21203	-0.340355	0.733589	1
ABCB6	928.278	-0.0153926	0.125153	-0.12299	0.902115	1
ABCB7	2227.7	-0.0741208	0.0636617	-1.16429	0.244306	1
ABCB8	1551.89	-0.0907973	0.0847168	-1.07177	0.283821	1
ABCB9	273.45	0.199159	0.113436	1.7557	0.0791398	1
ABCB10	4502.26	-0.0745099	0.0751978	-0.990852	0.321758	1
ABCC1	4277.23	0.147263	0.0738142	1.99505	0.046037	1
ABCC2	37.4742	0.487837	0.378803	1.28784	0.197802	1
ABCC3	2.58744	0.364268	1.3072	0.278662	0.780504	1
ABCC4	1800.33	0.107618	0.102492	1.05001	0.293711	1
ABCC5	1504.88	0.121972	0.0990028	1.23201	0.217947	1
ABCC6	20.0238	0.184396	0.397241	0.464191	0.642511	1
ABCC8	40.6409	0.218442	0.379959	0.57491	0.565352	1
ABCC9	0.493362	0.951522	7.25997	0.131064	0.895725	1
ABCC10	3266.95	-0.00345045	0.0598945	-0.0576089	0.95406	1
ABCC11	17.6485	0.296597	0.542903	0.546317	0.584848	1
ABCD1	488.834	-0.0147584	0.107316	-0.137522	0.890618	1
ABCD2	55.5668	0.371583	0.252864	1.4695	0.141698	1
ABCD3	3812.26	-0.0827672	0.0926446	-0.893384	0.371652	1
ABCD4	1411.24	-0.00349856	0.0744194	-0.0470114	0.962504	1
ABCE1	3142.53	0.107552	0.089918	1.19611	0.231654	1
ABCF1	9050.41	0.0274063	0.0657669	0.416719	0.676884	1
ABCF2	6044.42	0.0388324	0.0721437	0.538264	0.590395	1
ABCF3	1563.21	0.0877257	0.0774315	1.13295	0.257237	1
ABCG1	27.5901	0.383924	0.499125	0.769194	0.441778	1
ABCG2	193.022	0.11225	0.171319	0.655212	0.512331	1
ABCG4	35.2099	0.0395374	0.304104	0.130013	0.896557	1
ABCG5	3.1891	-0.711241	0.996468	-0.713762	0.475374	1
ABCG8	1.112	1.84167	2.91348	0.632121	0.527308	1
ABHD1	18.3522	0.570012	0.487053	1.17033	0.241869	1
ABHD2	1454.47	0.151829	0.14402	1.05422	0.291781	1
ABHD3	2762.62	-0.0196899	0.0681677	-0.288845	0.7727	1
ABHD4	931.104	0.0313655	0.103101	0.30422	0.76096	1
ABHD5	1627.83	-0.0176456	0.0747859	-0.235948	0.813473	1
ABHD6	239.062	-0.00707613	0.168868	-0.0419033	0.966576	1
ABHD8	1072.64	-0.0545591	0.130864	-0.416915	0.676741	1
ABHD10	1599.61	-0.126025	0.084153	-1.49757	0.134245	1
ABHD11	656.96	0.0563066	0.112048	0.50252	0.615301	1
ABHD11-AS1	3.75984	-0.4707	1.25867	-0.373965	0.70843	1
ABHD12	2858.09	0.0199443	0.0747203	0.26692	0.789531	1
ABHD12B	2.26167	1.00035	1.28385	0.779175	0.435877	1
ABHD13	487.703	-0.0255711	0.152373	-0.167819	0.866725	1
ABHD14A	223.148	0.00623699	0.209078	0.0298309	0.976202	1
ABHD14A-ACY1	381.904	0.0421737	0.126414	0.333615	0.73867	1
ABHD14B	138.091	-0.0147788	0.184759	-0.0799894	0.936246	1
ABHD15	645.332	-0.0203145	0.0963113	-0.210925	0.832946	1
ABHD16A	2052.86	0.035535	0.0752498	0.472227	0.636765	1
ABHD16B	75.9647	-0.112741	0.247524	-0.455476	0.648766	1
ABHD17A	2420.87	-0.0955095	0.101516	-0.940828	0.346793	1
ABHD17B	919.206	0.183848	0.10016	1.83554	0.0664265	1
ABHD17C	739.749	0.189796	0.093039	2.03997	0.0413536	1
ABHD18	224.586	0.0859847	0.157765	0.545019	0.585741	1
ABI1	2908.06	0.0725362	0.078607	0.922771	0.356127	1
ABI2	5991.79	0.057771	0.0770245	0.750034	0.453234	1
ABI3	0.631854	-0.766625	3.64369	-0.210398	0.833357	1
ABI3BP	1.26268	0.0124775	2.2478	0.00555097	0.995571	1
ABL1	4604.79	0.132495	0.0804451	1.64703	0.0995527	1
ABL2	754.732	0.403199	0.234962	1.71602	0.0861586	1
ABLIM1	1453.33	0.366524	0.176721	2.07402	0.0380773	1
ABLIM2	14.9029	-0.732743	0.502469	-1.45828	0.144762	1
ABLIM3	21.4025	0.335426	0.429512	0.780949	0.434833	1
ABO	0.467996	1.8673	4.32397	0.431849	0.665851	1
ABR	7155.8	0.04741	0.0598644	0.791957	0.428386	1
ABRACL	1381.06	-0.119431	0.0915498	-1.30455	0.192045	1
ABT1	3470.43	0.0437516	0.085623	0.51098	0.609365	1
ABTB1	339.639	-0.108515	0.153468	-0.707088	0.479512	1
ABTB2	911.049	0.11592	0.085667	1.35315	0.176008	1
ACAA1	1912.85	-0.119008	0.0883502	-1.347	0.177981	1
ACAA2	4799.93	-0.0865138	0.0919933	-0.940436	0.346994	1
ACACA	7728.91	0.150585	0.116847	1.28873	0.197491	1
ACACB	631.188	0.0672857	0.129238	0.520636	0.602621	1
ACAD8	608.27	-0.16621	0.114349	-1.45353	0.146076	1
ACAD9	1576.52	-0.000731368	0.0701595	-0.0104244	0.991683	1
ACAD10	496.16	-0.0129223	0.103336	-0.125051	0.900483	1
ACAD11	103.771	0.0936064	0.340846	0.274629	0.783601	1
ACADL	232.285	-0.207014	0.150307	-1.37727	0.168428	1
ACADM	1951.55	-0.162605	0.0812899	-2.00031	0.0454666	1
ACADS	366.956	-0.0408803	0.131932	-0.309859	0.756668	1
ACADSB	814.735	0.0471331	0.124189	0.379526	0.704298	1
ACADVL	8865.64	-0.0316957	0.0655363	-0.483636	0.628644	1
ACAN	42.0174	0.0570937	0.28673	0.19912	0.842169	1
ACAP1	640.107	-0.101635	0.0939049	-1.08232	0.279112	1
ACAP2	646.946	0.121268	0.194579	0.623234	0.533131	1
ACAP3	715.863	-0.0937728	0.137774	-0.680627	0.496107	1
ACAT1	5209.08	-0.124371	0.0782784	-1.58883	0.112098	1
ACAT2	11294.8	-0.0124521	0.0712407	-0.174789	0.861245	1
ACBD3	3941.35	0.0729875	0.0899142	0.811746	0.416937	1
ACBD4	258.365	-0.158253	0.140656	-1.1251	0.260546	1
ACBD5	1581.22	0.234185	0.107862	2.17115	0.0299199	1
ACBD6	1949.81	-0.0365757	0.0721838	-0.506702	0.612364	1
ACBD7	124.226	0.0306333	0.204191	0.150023	0.880747	1
ACCS	96.7865	-0.0248758	0.213044	-0.116764	0.907047	1
ACCSL	0.278507	0	7.25997	0	1	1
ACD	1478.69	-0.06479	0.0937647	-0.690984	0.489575	1
ACE	256.021	-0.0973097	0.131135	-0.742055	0.458054	1
ACE2	48.6549	-0.255112	0.287785	-0.886469	0.375365	1
ACER1	0.394153	-0.571125	6.29194	-0.090771	0.927675	1
ACER2	350.024	-0.178451	0.146252	-1.22016	0.222404	1
ACER3	2340.57	0.0765952	0.07517	1.01896	0.308222	1
ACHE	165.49	-0.126003	0.183416	-0.686979	0.492096	1
ACIN1	10911.5	-0.0313029	0.0561535	-0.557452	0.577219	1
ACKR2	1.25438	3.17097	2.03246	1.56016	0.118721	1
ACKR3	0.796359	0.00797736	2.84868	0.00280037	0.997766	1
ACKR4	1.35219	0	2.06809	0	1	1
ACLY	31142.9	0.107679	0.0480775	2.2397	0.0251105	1
ACMSD	1.03923	1.39181	1.74595	0.797165	0.425355	1
ACO1	5137.52	0.0208216	0.060463	0.34437	0.730568	1
ACO2	9057.8	0.0138628	0.0651663	0.21273	0.831538	1
ACOT1	217.886	-0.159186	0.137549	-1.1573	0.24715	1
ACOT2	509.773	0.00470345	0.115353	0.0407744	0.967476	1
ACOT4	48.5357	0.106234	0.296077	0.358805	0.719741	1
ACOT6	1.0831	1.47885	2.1649	0.683103	0.494542	1
ACOT7	5968.29	0.0229927	0.0811906	0.283195	0.777028	1
ACOT8	1449.51	-0.0229936	0.099438	-0.231236	0.817132	1
ACOT9	1440.73	-0.13568	0.0951922	-1.42533	0.154062	1
ACOT11	85.7179	0.3478	0.242315	1.43532	0.151195	1
ACOT12	1.92747	2.86114	1.86889	1.53093	0.125786	1
ACOT13	698.112	-0.0475737	0.132965	-0.35779	0.720501	1
ACOX1	1776.79	0.0913271	0.0647791	1.40982	0.158592	1
ACOX2	2.97763	-0.75097	1.65584	-0.453527	0.65017	1
ACOX3	837.033	0.0548638	0.106626	0.514545	0.606871	1
ACOXL	358.718	-0.153468	0.128663	-1.19279	0.232952	1
ACP1	6772.41	-0.0500806	0.0686079	-0.729954	0.465418	1
ACP2	2408.34	0.00157043	0.0683337	0.0229818	0.981665	1
ACP5	1.45172	1.80777	2.39884	0.753603	0.451088	1
ACP6	828.351	-0.164209	0.107267	-1.53084	0.125809	1
ACP7	1.3004	0.381616	1.72641	0.221045	0.825057	1
ACPP	5.1043	-1.17051	0.940608	-1.24442	0.213346	1
ACPT	3.96046	-1.59341	0.960674	-1.65864	0.0971886	1
ACR	1.46096	0.404853	2.09289	0.193443	0.846612	1
ACRBP	14.8983	-0.217209	0.474061	-0.458188	0.646817	1
ACRC	48.1137	-0.134823	0.316817	-0.425553	0.670434	1
ACRV1	7.42146	0.584652	0.833337	0.701579	0.482942	1
ACSBG1	14.9804	0.0149571	0.53168	0.0281317	0.977557	1
ACSBG2	7.70226	0.458791	0.647694	0.708345	0.478731	1
ACSF2	468.422	-0.0380341	0.113184	-0.336039	0.736841	1
ACSF3	1670.75	-0.16069	0.0899112	-1.7872	0.0739048	1
ACSL1	1442.27	-0.0457629	0.0663478	-0.689742	0.490356	1
ACSL3	8168.19	-0.0745232	0.0568844	-1.31008	0.190168	1
ACSL4	3385.51	0.0537944	0.136926	0.392871	0.694414	1
ACSL5	4.15374	-1.74983	1.15753	-1.5117	0.130611	1
ACSL6	84.0308	-0.113548	0.249686	-0.454764	0.649279	1
ACSM1	0.939609	-0.986719	2.6926	-0.366455	0.714025	1
ACSM3	211.477	-0.121967	0.155309	-0.785316	0.432268	1
ACSS1	496.015	0.0292699	0.109553	0.267175	0.789335	1
ACSS2	1069.22	-0.102189	0.0846193	-1.20763	0.22719	1
ACSS3	33.3408	0.440694	0.342922	1.28511	0.198752	1
ACTA1	13.0668	-0.196399	0.547194	-0.35892	0.719655	1
ACTA2	328.562	0.0595339	0.145724	0.408539	0.682878	1
ACTA2-AS1	137.632	0.248198	0.159906	1.55216	0.120625	1
ACTB	118268	0.168156	0.114427	1.46955	0.141684	1
ACTBL2	1965.81	0.168859	0.0837832	2.01543	0.04386	1
ACTC1	12.2533	-0.290413	0.56632	-0.512807	0.608087	1
ACTG1	181303	0.118811	0.103485	1.1481	0.250926	1
ACTG2	152.173	0.118528	0.190964	0.620683	0.534809	1
ACTL6A	4023.34	-0.0562684	0.0575672	-0.977439	0.328352	1
ACTL6B	2.51798	-0.0157665	1.5061	-0.0104684	0.991648	1
ACTL7A	0.299833	-1.83652	6.84147	-0.268439	0.788361	1
ACTL7B	0.382158	0	7.24539	0	1	1
ACTL8	34.8413	0.506808	0.33473	1.51408	0.130005	1
ACTL10	3.537	-0.207117	1.13941	-0.181775	0.855759	1
ACTN1	10288	0.185425	0.111966	1.65608	0.0977066	1
ACTN1-AS1	0.584081	-1.02811	2.76257	-0.372159	0.709775	1
ACTN2	105.899	0.0160327	0.237388	0.0675379	0.946153	1
ACTN3	3.66359	-1.27706	1.16105	-1.09992	0.271368	1
ACTN4	30460.2	0.154247	0.094901	1.62534	0.104089	1
ACTR1A	4119.51	0.0149851	0.0680148	0.220322	0.825621	1
ACTR1B	1152.38	-0.000365859	0.0811804	-0.00450674	0.996404	1
ACTR2	7784.34	0.141454	0.100575	1.40645	0.15959	1
ACTR3	13143.3	-0.0251516	0.0499245	-0.503793	0.614407	1
ACTR3B	627.892	0.038373	0.0838269	0.457765	0.647121	1
ACTR3C	177.117	0.0838938	0.136096	0.616429	0.537611	1
ACTR5	725.513	-0.147802	0.108878	-1.3575	0.174621	1
ACTR6	3164.08	-0.185382	0.105113	-1.76364	0.0777929	1
ACTR8	2277.3	0.00765746	0.0684758	0.111827	0.91096	1
ACTR10	2195.18	-0.181498	0.0982248	-1.84778	0.0646337	1
ACTRT3	108.359	-0.208184	0.204622	-1.01741	0.308959	1
ACVR1	1284.36	0.0108473	0.0911477	0.119008	0.905269	1
ACVR1B	1224.33	0.0707429	0.0935692	0.756049	0.44962	1
ACVR1C	59.2095	0.081406	0.265764	0.306309	0.759369	1
ACVR2A	367.053	-0.247811	0.125368	-1.97667	0.0480787	1
ACVR2B	238.556	0.0544397	0.158413	0.343656	0.731105	1
ACVR2B-AS1	46.7651	0.00969974	0.360973	0.0268711	0.978563	1
ACVRL1	36.8017	0.463287	0.36998	1.25219	0.2105	1
ACY1	1.11707	4.00343	7.18007	0.557576	0.577134	1
ACYP1	372.403	-0.173699	0.187311	-0.927332	0.353754	1
ACYP2	281.65	0.00697465	0.153689	0.0453816	0.963803	1
ADA	439.714	0.046262	0.106327	0.43509	0.663497	1
ADAD2	0.550119	1.86663	3.83569	0.486649	0.626507	1
ADAL	384.575	0.0171757	0.125991	0.136324	0.891565	1
ADAM8	29.2609	-0.390862	0.400892	-0.974981	0.32957	1
ADAM9	5666.18	0.0551946	0.0716444	0.770396	0.441065	1
ADAM10	2321.23	0.125909	0.129317	0.973649	0.330231	1
ADAM11	375.002	-0.186019	0.124073	-1.49926	0.133806	1
ADAM12	303.359	0.256009	0.165622	1.54574	0.122166	1
ADAM15	3850.84	-0.0629413	0.0763054	-0.82486	0.409451	1
ADAM17	1643.39	0.0876603	0.0961826	0.911395	0.362087	1
ADAM18	0.466707	0.951512	7.25997	0.131063	0.895726	1
ADAM19	1045.12	0.129313	0.109692	1.17887	0.238449	1
ADAM20	0.734777	1.83425	6.29083	0.291576	0.770611	1
ADAM21	25.0047	-0.103873	0.404435	-0.256834	0.797307	1
ADAM22	586.706	0.175724	0.127784	1.37517	0.16908	1
ADAM23	976.503	0.0112496	0.0760651	0.147894	0.882427	1
ADAM28	0.853668	0.238411	3.00145	0.0794319	0.936689	1
ADAM32	2.68355	-3.47881	1.74947	-1.9885	0.0467568	1
ADAMTS1	7299.31	0.059484	0.0797201	0.74616	0.455571	1
ADAMTS2	387.515	0.112111	0.140706	0.796773	0.425583	1
ADAMTS3	199.845	0.0713662	0.192165	0.37138	0.710354	1
ADAMTS4	18.4427	0.101616	0.482241	0.210716	0.833109	1
ADAMTS5	160.846	0.0901097	0.199916	0.450738	0.652178	1
ADAMTS6	146.192	-0.239484	0.197879	-1.21026	0.226181	1
ADAMTS7	203.454	-0.273759	0.13998	-1.9557	0.050501	1
ADAMTS8	864.776	0.0713876	0.116573	0.612384	0.540284	1
ADAMTS9	324.19	-0.0184365	0.165295	-0.111537	0.91119	1
ADAMTS9-AS1	3.60996	0.332258	0.831858	0.399417	0.689586	1
ADAMTS9-AS2	5.16425	1.37284	0.993272	1.38214	0.166929	1
ADAMTS10	26.7125	-0.182473	0.447539	-0.407724	0.683476	1
ADAMTS12	4.09384	0.0886769	1.11411	0.0795944	0.93656	1
ADAMTS13	240.834	-0.198745	0.200087	-0.993293	0.320567	1
ADAMTS14	3.48832	0.722359	1.2472	0.579186	0.562463	1
ADAMTS15	838.865	0.0381024	0.0833347	0.457221	0.647512	1
ADAMTS16	958.154	-0.0219849	0.0849466	-0.258808	0.795783	1
ADAMTS17	397.344	-0.00651277	0.108937	-0.0597845	0.952327	1
ADAMTS18	14.0229	1.13738	0.647024	1.75786	0.0787706	1
ADAMTS19	127.331	-0.169224	0.231597	-0.730683	0.464973	1
ADAMTS19-AS1	11.6843	0.234933	0.606041	0.387653	0.698273	1
ADAMTS20	25.0751	0.357182	0.421226	0.84796	0.39646	1
ADAMTSL1	8.20297	-2.01264	1.14612	-1.75605	0.0790806	1
ADAMTSL2	0.879645	-3.15751	6.62883	-0.47633	0.633839	1
ADAMTSL3	84.3944	0.489395	0.231483	2.11418	0.0345002	1
ADAMTSL4	13.7868	0.798502	0.612899	1.30283	0.192633	1
ADAMTSL4-AS1	1.40301	-1.00078	1.88614	-0.530597	0.595698	1
ADAMTSL5	27.0777	0.40302	0.419285	0.961208	0.336448	1
ADAP1	329.293	-0.025401	0.121961	-0.208271	0.835018	1
ADAP2	359.635	0.047705	0.122421	0.389679	0.696774	1
ADAR	9064.84	0.180441	0.107367	1.68059	0.0928421	1
ADARB1	1054.69	-0.0594592	0.0783301	-0.759084	0.447802	1
ADARB2	7.88865	-0.418993	0.716247	-0.584985	0.558558	1
ADAT1	603.002	0.157725	0.122825	1.28414	0.199092	1
ADAT2	252.68	0.0575873	0.148648	0.387408	0.698454	1
ADAT3	258.863	-0.144608	0.19236	-0.751757	0.452197	1
ADCK1	384.041	0.0232907	0.139448	0.16702	0.867354	1
ADCK2	2340.75	-0.0786342	0.0906222	-0.867714	0.385551	1
ADCK3	2411.69	0.0394987	0.0839319	0.470603	0.637924	1
ADCK4	1709.56	-0.071798	0.074521	-0.96346	0.335317	1
ADCK5	187.031	0.26584	0.208634	1.27419	0.202596	1
ADCY1	714.526	0.0659352	0.131302	0.502165	0.615551	1
ADCY2	306.603	0.0746653	0.119784	0.623334	0.533065	1
ADCY3	3470.5	0.0703152	0.0550974	1.2762	0.201886	1
ADCY5	122.875	-0.269542	0.190527	-1.41472	0.157152	1
ADCY6	3111.26	-0.0328897	0.0566561	-0.580514	0.561568	1
ADCY7	678.811	0.0894289	0.110979	0.805816	0.420349	1
ADCY8	3.48891	-0.538323	1.24389	-0.432774	0.665179	1
ADCY9	1464.84	0.289382	0.107521	2.69139	0.00711552	1
ADCY10	7.73342	-0.562756	0.748314	-0.752032	0.452032	1
ADCYAP1	1.96045	-0.423888	1.46797	-0.288759	0.772766	1
ADCYAP1R1	5.31007	1.26942	1.28131	0.990726	0.32182	1
ADD1	3929.52	0.0406718	0.0631946	0.643597	0.519837	1
ADD2	1641.57	0.078548	0.090281	0.87004	0.384279	1
ADD3	3032.6	-0.0128419	0.130803	-0.0981777	0.921791	1
ADD3-AS1	85.8588	0.458643	0.230295	1.99154	0.0464212	1
ADGRA1	6.8594	-1.23354	0.794689	-1.55223	0.120608	1
ADGRA2	306.257	-0.0874566	0.161458	-0.541668	0.588047	1
ADGRA3	2801.8	0.0392392	0.0521306	0.752709	0.451625	1
ADGRB1	95.0025	-0.110819	0.247199	-0.448297	0.653939	1
ADGRB2	621.005	0.0535318	0.0961981	0.556475	0.577886	1
ADGRB3	6.8765	-0.251628	0.658842	-0.381925	0.702517	1
ADGRD1	1.26872	-0.971708	2.59834	-0.373973	0.708425	1
ADGRD2	2.3489	-2.14462	1.47175	-1.45719	0.145064	1
ADGRE1	0.437342	1.83961	7.23644	0.254215	0.79933	1
ADGRE2	56.309	0.241586	0.28916	0.835478	0.403449	1
ADGRE5	1184.49	0.0808802	0.0819814	0.986568	0.323855	1
ADGRF2	2.11548	0.592349	1.66151	0.356512	0.721457	1
ADGRF3	178.106	0.180694	0.235603	0.766943	0.443115	1
ADGRF4	102.035	-0.0173567	0.221528	-0.0783502	0.93755	1
ADGRF5	14.3345	-0.0664697	0.722831	-0.0919575	0.926732	1
ADGRG1	17.3226	-0.276388	0.50644	-0.545746	0.585241	1
ADGRG2	347.092	-0.0921394	0.154918	-0.594762	0.552003	1
ADGRG3	3.92931	-1.3305	1.04757	-1.27008	0.204057	1
ADGRG4	1.205	-0.00865952	2.21604	-0.00390766	0.996882	1
ADGRG6	1595.12	0.167441	0.168606	0.99309	0.320666	1
ADGRL1	897.584	0.0483895	0.0892987	0.541884	0.587899	1
ADGRL2	6625.67	0.095807	0.0957312	1.00079	0.316928	1
ADGRL3	694.521	0.226304	0.150405	1.50463	0.132418	1
ADGRL3-AS1	7.88997	-0.593966	0.601748	-0.987069	0.323609	1
ADGRV1	2900.19	0.0980601	0.149475	0.656029	0.511806	1
ADH1C	1.67044	1.46181	2.18551	0.668863	0.503583	1
ADH5	3750.22	-0.0914377	0.0924676	-0.988862	0.322731	1
ADH6	0.97115	2.69242	2.37294	1.13463	0.256528	1
ADHFE1	7.69001	1.06302	0.916336	1.16007	0.246019	1
ADI1	3578.53	-0.045976	0.0966366	-0.475762	0.634244	1
ADIPOR1	7291	0.0610233	0.0562187	1.08546	0.277717	1
ADIPOR2	3287.93	0.106861	0.090151	1.18535	0.235878	1
ADIRF	2.93313	-0.782664	1.10371	-0.709119	0.47825	1
ADK	1583.89	-0.0266152	0.0763017	-0.348815	0.727228	1
ADM	601.531	-0.0837385	0.108137	-0.774377	0.438708	1
ADM2	19.3121	0.782536	0.685469	1.14161	0.253617	1
ADM5	52.7811	-0.171326	0.262431	-0.652843	0.513857	1
ADNP	4456.28	0.0852464	0.0724884	1.176	0.239595	1
ADNP-AS1	55.0974	0.360888	0.284015	1.27066	0.203848	1
ADNP2	3970.58	0.10978	0.0902947	1.2158	0.22406	1
ADO	538.642	0.246602	0.108805	2.26646	0.0234233	1
ADORA1	77.9471	-0.0816061	0.25357	-0.321829	0.747582	1
ADORA2A	0.470229	-1.05161	7.17593	-0.146547	0.883489	1
ADORA2A-AS1	9.23925	-0.125519	0.608048	-0.20643	0.836455	1
ADORA2B	661.269	0.0976488	0.105493	0.925645	0.35463	1
ADPGK	5176.95	-0.0451081	0.0560111	-0.805342	0.420622	1
ADPGK-AS1	235.989	-0.0693008	0.232046	-0.298651	0.765206	1
ADPRH	24.7369	-0.316778	0.399976	-0.791993	0.428365	1
ADPRHL1	100.329	-0.148665	0.194844	-0.762995	0.445466	1
ADPRHL2	1714.9	-0.0428195	0.0857886	-0.499129	0.617689	1
ADPRM	378.092	0.0231861	0.127848	0.181356	0.856088	1
ADRA1A	1.50323	2.15921	1.91814	1.12568	0.260303	1
ADRA1B	184.45	0.0958392	0.15606	0.614116	0.539139	1
ADRA1D	2.11021	-0.734761	1.64164	-0.447578	0.654458	1
ADRA2A	19.3414	-0.620568	0.54151	-1.14599	0.251798	1
ADRA2B	3.97062	-0.585856	0.940814	-0.622712	0.533474	1
ADRA2C	248.585	0.0361025	0.155101	0.232768	0.815941	1
ADRB1	11.4809	0.115218	0.683355	0.168607	0.866106	1
ADRB2	38.464	-0.145681	0.3284	-0.443608	0.657326	1
ADRM1	8440.46	0.0127018	0.0925412	0.137256	0.890829	1
ADSL	8790.03	0.0565542	0.0827209	0.683675	0.494181	1
ADSS	5227.65	-0.0829726	0.0610419	-1.35927	0.17406	1
ADSSL1	34.5637	-0.197534	0.448496	-0.440438	0.65962	1
ADTRP	2.42388	-1.16984	1.36857	-0.85479	0.392667	1
AEBP1	2.12377	0.42051	1.75899	0.239063	0.811057	1
AEBP2	794.217	0.103451	0.125208	0.826231	0.408673	1
AEN	2060.35	0.066803	0.0788422	0.847301	0.396827	1
AES	3053.83	0.0399505	0.101638	0.393068	0.694269	1
AFAP1	292.714	0.165913	0.178637	0.928774	0.353006	1
AFAP1-AS1	53.2096	0.4794	0.3589	1.33575	0.181632	1
AFAP1L1	299.355	0.0500815	0.123639	0.405061	0.685433	1
AFAP1L2	128.349	0.20294	0.191102	1.06194	0.288261	1
AFF1	667.277	0.17598	0.259716	0.677586	0.498034	1
AFF2	475.442	0.328434	0.182504	1.7996	0.071924	1
AFF3	274.216	0.124874	0.201066	0.62106	0.53456	1
AFF4	2513.36	0.400332	0.267115	1.49872	0.133946	1
AFG3L2	6189.92	0.0073066	0.0614984	0.11881	0.905426	1
AFMID	571.688	-0.0452003	0.111394	-0.405769	0.684913	1
AFP	0.679362	2.41874	7.2125	0.335354	0.737358	1
AFTPH	2038.22	-0.0676281	0.0696039	-0.971614	0.331243	1
AGA	721.985	-0.0864342	0.10075	-0.857911	0.390941	1
AGAP1	1286.44	0.283682	0.0843237	3.3642	0.000767662	1
AGAP1-IT1	1.82025	-0.585961	1.69872	-0.344943	0.730137	1
AGAP2	33.5884	-0.379726	0.34507	-1.10043	0.271145	1
AGAP2-AS1	333.188	-0.0748135	0.117583	-0.63626	0.524607	1
AGAP3	2631.7	-0.131741	0.0869118	-1.51581	0.129568	1
AGAP4	181.819	-0.112485	0.198132	-0.567729	0.570219	1
AGAP5	123.285	-0.0247055	0.229992	-0.107419	0.914457	1
AGAP6	417.656	-0.0407557	0.170828	-0.238577	0.811433	1
AGAP9	402.462	0.208169	0.156619	1.32914	0.183802	1
AGAP11	13.2241	0.428533	0.541435	0.791476	0.428666	1
AGBL2	23.2766	-0.870806	0.477353	-1.82424	0.0681161	1
AGBL3	51.095	0.292751	0.238382	1.22808	0.219417	1
AGBL4	0.659107	2.46288	5.96025	0.413217	0.679448	1
AGBL5	8037.71	-0.0374532	0.0616616	-0.607399	0.543586	1
AGBL5-AS1	0.797722	0.590115	2.3854	0.247386	0.80461	1
AGER	580.706	-0.168136	0.119833	-1.40309	0.160589	1
AGFG1	3488.69	0.111842	0.0710541	1.57404	0.115479	1
AGFG2	521.26	0.0385876	0.0993236	0.388504	0.697643	1
AGGF1	1760.4	-0.0443359	0.0781861	-0.567056	0.570676	1
AGK	1260.63	0.00152807	0.0804879	0.0189851	0.984853	1
AGL	2182.98	0.145317	0.159043	0.913696	0.360877	1
AGMAT	50.7406	-0.181925	0.290285	-0.626713	0.530847	1
AGMO	0.606422	0	3.8791	0	1	1
AGO1	1855.79	0.179183	0.139823	1.28149	0.20002	1
AGO2	1353.05	0.366146	0.155309	2.35754	0.0183966	1
AGO3	667.45	0.149202	0.115265	1.29443	0.195518	1
AGO4	1304.37	-0.0921227	0.0904434	-1.01857	0.308409	1
AGPAT1	3839.21	0.0168989	0.0792993	0.213103	0.831247	1
AGPAT2	2959.23	-0.0390201	0.0937139	-0.416375	0.677135	1
AGPAT3	2950.41	0.124398	0.0716167	1.737	0.0823866	1
AGPAT4	1466.84	0.018859	0.0912223	0.206737	0.836215	1
AGPAT4-IT1	11.9092	-0.205171	0.646414	-0.317399	0.750941	1
AGPAT5	1020.25	0.046181	0.0899587	0.513357	0.607701	1
AGPS	7188.54	-0.0473513	0.0803169	-0.589555	0.555489	1
AGR2	0.470739	1.49242	7.21133	0.206955	0.836045	1
AGRN	11249.9	-0.0055854	0.0757555	-0.0737294	0.941226	1
AGT	1.6435	0.259031	1.7911	0.144622	0.88501	1
AGTPBP1	3654.98	-0.0608826	0.0665138	-0.915337	0.360015	1
AGTR1	5.60123	0.50742	0.939395	0.540156	0.58909	1
AGTRAP	812.181	0.0422807	0.125777	0.336157	0.736753	1
AHCTF1	1417.34	-0.00704405	0.101068	-0.0696964	0.944435	1
AHCY	12929.4	0.0398302	0.0677574	0.587835	0.556643	1
AHCYL1	6486.17	0.0136925	0.0624079	0.219404	0.826336	1
AHCYL2	740.548	0.113563	0.127843	0.8883	0.374379	1
AHDC1	787.036	0.028015	0.116191	0.241112	0.809469	1
AHI1	2233.81	0.051566	0.0814049	0.633452	0.526439	1
AHNAK	10498.6	0.103277	0.168821	0.611754	0.540701	1
AHNAK2	238.299	-0.0242889	0.191089	-0.127108	0.898855	1
AHR	1641.53	0.276753	0.199432	1.3877	0.165227	1
AHRR	136.398	-0.143857	0.207099	-0.694627	0.487289	1
AHSA1	7379.42	-0.03767	0.0782044	-0.481686	0.630029	1
AHSA2	334.639	-0.0592684	0.201257	-0.294491	0.768383	1
AHSG	0.573825	2.83622	3.79181	0.747988	0.454467	1
AIDA	2539.91	-0.101151	0.0509211	-1.98643	0.0469859	1
AIF1L	4950.02	-0.0575019	0.0736796	-0.780432	0.435137	1
AIFM1	6917.35	-0.0357987	0.0682133	-0.524805	0.599719	1
AIFM2	786.851	-0.010405	0.0875905	-0.118791	0.905441	1
AIFM3	5.94073	-0.282607	0.78944	-0.357985	0.720355	1
AIG1	1701.72	-0.0756448	0.08153	-0.927816	0.353503	1
AIM1	274.954	0.0727094	0.143436	0.50691	0.612218	1
AIM1L	51.3465	0.121961	0.303784	0.401474	0.688071	1
AIMP1	2121.63	0.0340617	0.0936226	0.363819	0.715993	1
AIMP2	4082.55	0.0501946	0.0972001	0.516405	0.605571	1
AIP	3036.12	0.00680781	0.109974	0.061904	0.950639	1
AJUBA	1171.72	0.0300823	0.0993788	0.302703	0.762116	1
AK1	1773.14	0.00613315	0.086364	0.0710151	0.943386	1
AK2	9641.23	0.0145204	0.0508229	0.285707	0.775103	1
AK3	1815.84	0.0611045	0.0806988	0.757193	0.448934	1
AK4	77.4443	0.320103	0.218372	1.46586	0.142686	1
AK5	5.56968	-1.84942	0.91581	-2.01943	0.0434422	1
AK6	2024.19	-0.0244214	0.115313	-0.211784	0.832276	1
AK7	34.62	0.00523914	0.41718	0.0125584	0.98998	1
AK8	83.1289	-0.0644653	0.230403	-0.279793	0.779636	1
AK9	380.152	0.0359504	0.113991	0.31538	0.752473	1
AKAP1	3740.49	0.071465	0.049799	1.43507	0.151267	1
AKAP2	888.277	0.252515	0.16602	1.521	0.128261	1
AKAP3	41.4915	-0.0600811	0.31474	-0.190891	0.848611	1
AKAP4	1.22406	1.35184	2.36724	0.571062	0.567958	1
AKAP5	134.16	-0.122637	0.226664	-0.541051	0.588472	1
AKAP6	46.5655	-0.0084064	0.330022	-0.0254722	0.979678	1
AKAP7	425.429	-0.153609	0.131709	-1.16627	0.243503	1
AKAP8	2250.62	-0.0922112	0.0542373	-1.70015	0.0891036	1
AKAP8L	2820.9	0.0141932	0.0832023	0.170586	0.864549	1
AKAP9	3323.38	0.0673915	0.122828	0.548665	0.583236	1
AKAP10	2423.26	-0.0210054	0.0667056	-0.314897	0.75284	1
AKAP11	1384.2	0.234914	0.230133	1.02077	0.307361	1
AKAP12	6762.55	0.086597	0.0969155	0.893531	0.371573	1
AKAP13	2983.02	0.188317	0.181946	1.03502	0.300662	1
AKAP14	0.416131	0.536809	4.91778	0.109157	0.913078	1
AKIP1	920.103	-0.119903	0.0872941	-1.37355	0.169582	1
AKIRIN1	1092.2	0.0759447	0.105885	0.717238	0.473227	1
AKIRIN2	1414.66	0.0511017	0.0885121	0.577341	0.563709	1
AKNA	601.984	-0.0284552	0.134691	-0.211263	0.832682	1
AKNAD1	0.742517	0.00587166	3.30243	0.00177798	0.998581	1
AKR1A1	3468.78	-0.0610888	0.0800689	-0.762953	0.445492	1
AKR1B1	8203.1	-0.0415638	0.0682147	-0.609309	0.54232	1
AKR1B10	8.37478	0.711917	0.747815	0.951996	0.341099	1
AKR1B15	1.68421	-0.761246	1.5811	-0.481467	0.630184	1
AKR1C1	20.4054	-0.0587381	0.482755	-0.121673	0.903158	1
AKR1C2	15.2022	0.629862	0.663251	0.949658	0.342286	1
AKR1C3	41.121	0.0346407	0.365583	0.0947548	0.92451	1
AKR1C4	0.359859	-3.19174	4.53826	-0.703297	0.481871	1
AKR1E2	5.49099	-1.07143	0.851368	-1.25848	0.208217	1
AKR7A2	2494.54	-0.00665744	0.091025	-0.0731386	0.941696	1
AKR7A3	29.1359	-0.250045	0.387456	-0.645349	0.518701	1
AKT1	4521.88	0.121428	0.0468772	2.59035	0.00958789	1
AKT1S1	2071.91	-0.033296	0.0942876	-0.353133	0.723989	1
AKT2	8022.99	0.036458	0.0636678	0.572629	0.566896	1
AKT3	2027.58	0.154512	0.15081	1.02455	0.305576	1
AKTIP	277.736	-0.11933	0.115692	-1.03144	0.302335	1
ALAD	414.419	-0.088279	0.105714	-0.835075	0.403676	1
ALAS1	2544.16	-0.0510699	0.0630688	-0.809749	0.418085	1
ALAS2	0.441806	-2.24023	3.92986	-0.570054	0.568641	1
ALB	0.740276	-0.0516991	6.38066	-0.00810247	0.993535	1
ALCAM	2742.45	0.147343	0.137868	1.06873	0.285193	1
ALDH1A1	3.81807	-0.227992	1.51378	-0.150611	0.880283	1
ALDH1A2	2365.44	0.0934715	0.078881	1.18497	0.23603	1
ALDH1A3	153.59	-0.177614	0.17865	-0.9942	0.320125	1
ALDH1B1	1860.18	0.156182	0.0674412	2.31583	0.0205676	1
ALDH1L1	73.8823	0.0458417	0.249154	0.183989	0.854022	1
ALDH1L1-AS2	2.67461	1.78704	1.51185	1.18202	0.237197	1
ALDH1L2	52.7862	-0.341044	0.353013	-0.966094	0.333997	1
ALDH2	1911.18	-0.0449871	0.0704974	-0.638138	0.523384	1
ALDH3A1	63.009	-0.437616	0.317714	-1.37739	0.168392	1
ALDH3A2	3532.55	-0.0759775	0.0413253	-1.83852	0.0659857	1
ALDH3B1	12.9251	-0.418402	0.712011	-0.587633	0.556778	1
ALDH4A1	2056.84	0.00578305	0.0697213	0.0829452	0.933895	1
ALDH5A1	1355.97	-0.0136397	0.0847551	-0.160931	0.872148	1
ALDH6A1	509.267	0.22511	0.10993	2.04775	0.0405841	1
ALDH7A1	2652.9	0.0443827	0.0606966	0.731223	0.464643	1
ALDH8A1	6.75567	0.568931	0.8619	0.660089	0.509197	1
ALDH9A1	4430.17	-0.0216086	0.0609412	-0.354581	0.722904	1
ALDH16A1	3516.39	-0.0513462	0.0973259	-0.52757	0.597798	1
ALDH18A1	8826.14	0.0709195	0.0609549	1.16348	0.244637	1
ALDOA	33827.1	0.0300961	0.0715552	0.4206	0.674047	1
ALDOB	1.47938	1.79335	1.73597	1.03306	0.301578	1
ALDOC	73.9523	0.0139226	0.235305	0.0591683	0.952818	1
ALG1	2133.09	-0.0957155	0.0789433	-1.21246	0.225337	1
ALG1L	29.8323	0.171118	0.328128	0.521496	0.602021	1
ALG1L2	1.63177	-1.23523	1.5721	-0.785723	0.43203	1
ALG2	3160.24	-0.00451368	0.0729221	-0.0618974	0.950645	1
ALG3	2731.83	0.180095	0.0980075	1.83757	0.0661261	1
ALG5	2090.83	-0.0934429	0.0962341	-0.970996	0.33155	1
ALG6	1697.88	-0.190081	0.0950775	-1.99922	0.0455843	1
ALG8	7602.15	-0.00642499	0.0777429	-0.0826441	0.934135	1
ALG9	1763.36	-0.0163789	0.0884761	-0.185122	0.853133	1
ALG10	500.939	0.0695706	0.123702	0.562405	0.57384	1
ALG10B	415.629	0.159123	0.171374	0.928515	0.35314	1
ALG11	866.307	0.141526	0.123081	1.14986	0.2502	1
ALG12	1946.95	0.032667	0.0733997	0.445057	0.656279	1
ALG13	2218.28	-0.00424257	0.068458	-0.0619732	0.950584	1
ALG14	1291.16	-0.00928661	0.105199	-0.0882768	0.929657	1
ALK	3.89361	-0.139154	1.32323	-0.105162	0.916247	1
ALKBH1	952.435	-0.0859866	0.0906308	-0.948757	0.342744	1
ALKBH2	565.37	0.000416708	0.138173	0.00301584	0.997594	1
ALKBH3	1190.67	-0.138372	0.101668	-1.36103	0.173505	1
ALKBH3-AS1	8.47699	-0.556197	0.72602	-0.766091	0.443622	1
ALKBH4	559.333	0.0441917	0.127956	0.345367	0.729819	1
ALKBH5	2638.27	0.182689	0.0699372	2.61219	0.0089965	1
ALKBH6	1355.35	-0.0376946	0.0957867	-0.393526	0.693931	1
ALKBH7	859.627	-0.110977	0.133396	-0.831937	0.405444	1
ALKBH8	1379	-0.0535269	0.0882547	-0.606505	0.54418	1
ALLC	1.06638	1.84103	3.44004	0.535177	0.592527	1
ALMS1	2747.84	0.0666918	0.141753	0.470479	0.638013	1
ALMS1-IT1	43.9631	-0.258732	0.334312	-0.773923	0.438976	1
ALOX5	78.4125	0.0708748	0.237279	0.298698	0.76517	1
ALOX5AP	10.8308	0.828629	0.646109	1.28249	0.19967	1
ALOX12	26.327	0.0621847	0.348852	0.178255	0.858523	1
ALOX12-AS1	63.7494	-0.0255794	0.2866	-0.0892511	0.928882	1
ALOX12B	66.8659	-0.143172	0.270336	-0.529609	0.596383	1
ALOX15	9.81023	0.608322	0.82879	0.733988	0.462956	1
ALOX15B	4.92489	-4.86689	1.52352	-3.1945	0.00140074	1
ALOXE3	35.6066	0.0124013	0.376702	0.0329208	0.973738	1
ALPI	0.451508	-1.51686	3.55968	-0.426124	0.670018	1
ALPK1	226.044	-0.0762873	0.147083	-0.518668	0.603992	1
ALPK2	53.2422	0.190757	0.42004	0.454141	0.649727	1
ALPK3	36.2585	-0.313182	0.443078	-0.706831	0.479671	1
ALPL	38.7277	-0.903128	0.331248	-2.72644	0.00640221	1
ALPP	111.852	-0.0396698	0.253959	-0.156205	0.875871	1
ALPPL2	18.1051	-0.711234	0.496174	-1.43344	0.151733	1
ALS2	3191.89	-0.026183	0.0609406	-0.429647	0.667452	1
ALS2CL	26.0113	-0.00537337	0.452344	-0.0118789	0.990522	1
ALS2CR11	1.2151	-1.32223	2.19758	-0.601675	0.547391	1
ALS2CR12	5.33295	0.860278	1.01835	0.844773	0.398238	1
ALX1	194.456	-0.0479375	0.143333	-0.334447	0.738042	1
ALX3	36.6239	-0.165932	0.319098	-0.520002	0.603062	1
ALX4	72.7896	0.486967	0.25319	1.92333	0.0544385	1
ALYREF	11156.7	-0.111474	0.101066	-1.10298	0.270037	1
AMACR	152.234	0.0143531	0.170626	0.0841203	0.932961	1
AMBN	3.43852	-0.421504	1.20895	-0.348652	0.72735	1
AMBP	1.31008	-1.00595	1.81968	-0.552817	0.580389	1
AMBRA1	3550.48	0.0291555	0.0631161	0.461934	0.644128	1
AMD1	8268.4	-0.111315	0.0707122	-1.5742	0.115441	1
AMDHD1	4.84809	-1.08096	0.835235	-1.2942	0.195597	1
AMDHD2	482.703	-0.195605	0.147824	-1.32323	0.185758	1
AMER1	169.478	0.177564	0.193337	0.918415	0.358402	1
AMER2	17.4627	-0.263703	0.538402	-0.489788	0.624284	1
AMER3	0.753169	0	6.2284	0	1	1
AMFR	3847.95	0.0569118	0.0534404	1.06496	0.286895	1
AMH	168.015	-0.206623	0.192215	-1.07496	0.282392	1
AMHR2	9.13514	0.594617	0.73958	0.803992	0.421401	1
AMIGO1	130.602	0.106868	0.186519	0.572963	0.56667	1
AMIGO2	212.261	-0.177511	0.162241	-1.09412	0.273902	1
AMIGO3	139.679	-0.197663	0.179696	-1.09998	0.271339	1
AMMECR1	318.045	0.182105	0.185497	0.981711	0.326242	1
AMMECR1L	952.597	0.250005	0.117642	2.12513	0.0335754	1
AMN	11.8365	0.351791	0.584144	0.602234	0.547019	1
AMN1	409.759	-0.105257	0.131612	-0.799757	0.423851	1
AMOT	3266.24	0.158964	0.148751	1.06866	0.285225	1
AMOTL1	3116.11	0.18797	0.122533	1.53404	0.125021	1
AMOTL2	1465.84	0.0876747	0.108704	0.806544	0.419929	1
AMPD1	1.07415	2.4192	5.36527	0.4509	0.652062	1
AMPD2	2886.93	-9.12e-06	0.0725706	-0.000125624	0.9999	1
AMPD3	172.212	0.156284	0.185309	0.843371	0.399021	1
AMPH	530.599	0.0896433	0.106296	0.843337	0.39904	1
AMT	18.6185	-0.225783	0.582608	-0.387538	0.698358	1
AMTN	3.79047	2.08181	1.45431	1.43148	0.152292	1
AMY1A	0.631797	2.48239	3.74537	0.66279	0.507465	1
AMY1B	0.439463	0.951509	7.25997	0.131062	0.895726	1
AMY2B	3.58834	-0.594599	1.36652	-0.43512	0.663475	1
AMZ1	2.9835	-0.00974595	1.36482	-0.00714084	0.994302	1
AMZ2	4783.37	-0.0555634	0.0585166	-0.949531	0.34235	1
ANAPC1	5660.95	0.0617978	0.0958895	0.644469	0.519271	1
ANAPC2	4193.69	-0.0211884	0.0684571	-0.309513	0.756931	1
ANAPC4	871.91	-0.167022	0.086228	-1.93698	0.0527483	1
ANAPC5	8456.07	-0.0171995	0.0587175	-0.292919	0.769584	1
ANAPC7	5927.98	-0.0336936	0.060689	-0.555184	0.578769	1
ANAPC10	482.798	-0.101429	0.138457	-0.732567	0.463822	1
ANAPC11	2845.7	0.100556	0.0994271	1.01135	0.311849	1
ANAPC13	546.753	0.086247	0.128778	0.669736	0.503026	1
ANAPC15	1724.3	0.1205	0.112411	1.07196	0.283739	1
ANAPC16	2925.51	-0.0773904	0.0670706	-1.15386	0.248556	1
ANG	25.4264	-0.652471	0.369681	-1.76496	0.0775711	1
ANGEL1	884.888	0.057678	0.10586	0.54485	0.585857	1
ANGEL2	2338.56	0.0106569	0.0895305	0.119031	0.905251	1
ANGPT1	2.14706	-0.0256498	1.59192	-0.0161125	0.987145	1
ANGPT2	3.02901	0.126281	1.22858	0.102786	0.918133	1
ANGPTL1	0.690351	0	3.19881	0	1	1
ANGPTL2	75.6362	-0.0698542	0.247901	-0.281782	0.778111	1
ANGPTL4	13.7765	-0.281028	0.522999	-0.537339	0.591034	1
ANGPTL6	9.82537	-0.162041	0.746474	-0.217075	0.82815	1
ANGPTL7	0.32925	0.951719	5.8745	0.162009	0.871299	1
ANGPTL8	2.42321	0.636975	1.17797	0.540741	0.588686	1
ANK1	92.5996	0.0398778	0.237327	0.168029	0.86656	1
ANK2	1046.29	0.183231	0.142979	1.28152	0.20001	1
ANK3	1030.37	0.0320913	0.117921	0.272143	0.785512	1
ANKAR	84.7371	-0.375944	0.224933	-1.67136	0.0946506	1
ANKDD1A	15.1586	0.214325	0.482703	0.444009	0.657036	1
ANKDD1B	0.854686	0.00664525	2.34273	0.00283654	0.997737	1
ANKEF1	412.857	0.0602474	0.141853	0.424717	0.671043	1
ANKFN1	1.10104	-1.00769	2.06467	-0.488062	0.625506	1
ANKFY1	6315.18	0.0474341	0.0789291	0.600971	0.54786	1
ANKH	1726.93	0.0320464	0.0651225	0.492094	0.622653	1
ANKHD1	3911.13	0.00439209	0.127972	0.0343207	0.972621	1
ANKHD1-EIF4EBP3	4217.32	0.174945	0.145789	1.19999	0.230142	1
ANKIB1	3689.09	0.0849172	0.10054	0.844612	0.398328	1
ANKK1	1.48519	0.980892	1.82567	0.537278	0.591075	1
ANKLE1	37.9885	0.134216	0.348508	0.385118	0.70015	1
ANKLE2	6533.61	-0.00869988	0.0571815	-0.152145	0.879072	1
ANKMY1	263.483	0.213294	0.139997	1.52356	0.127618	1
ANKMY2	614.528	-0.0437307	0.0983732	-0.444539	0.656653	1
ANKRA2	465.771	-0.102193	0.153339	-0.66645	0.505123	1
ANKRD1	4848.75	0.0856335	0.107288	0.798163	0.424776	1
ANKRD2	1.26774	-1.04165	2.33485	-0.446131	0.655503	1
ANKRD6	1011.82	0.152329	0.085078	1.79047	0.0733787	1
ANKRD7	36.5878	-0.549284	0.359931	-1.52608	0.126989	1
ANKRD9	380.142	-0.0820008	0.172912	-0.474234	0.635333	1
ANKRD10	792.919	-0.105922	0.133373	-0.794182	0.427089	1
ANKRD11	6719.15	0.12508	0.0894029	1.39906	0.161796	1
ANKRD12	1059.66	0.220594	0.232011	0.950792	0.34171	1
ANKRD13A	1215.89	0.0388465	0.086901	0.44702	0.65486	1
ANKRD13B	1620.22	-0.00639988	0.0870048	-0.0735578	0.941362	1
ANKRD13C	2144.45	-0.0951155	0.0656066	-1.44978	0.147119	1
ANKRD13D	973.839	-0.0101201	0.116947	-0.0865351	0.931041	1
ANKRD16	315.734	-0.0216085	0.140825	-0.153442	0.87805	1
ANKRD17	6075.07	0.193252	0.132841	1.45476	0.145737	1
ANKRD18A	468.652	0.0879476	0.146012	0.602332	0.546953	1
ANKRD18B	548.404	-0.0125114	0.119721	-0.104505	0.916769	1
ANKRD20A1	25.9301	-0.256885	0.400569	-0.6413	0.521327	1
ANKRD20A2	15.9819	-0.240198	0.480984	-0.499389	0.617506	1
ANKRD20A3	26.4824	-0.291987	0.357516	-0.81671	0.414094	1
ANKRD20A4	41.7558	0.0627072	0.346759	0.180838	0.856495	1
ANKRD22	1.04969	-3.45489	3.08893	-1.11847	0.263365	1
ANKRD23	51.3626	0.329933	0.316133	1.04365	0.296647	1
ANKRD24	19.9709	0.333013	0.469981	0.708567	0.478593	1
ANKRD26	1417.73	0.0143285	0.124216	0.115352	0.908166	1
ANKRD27	2745.5	0.0260877	0.0527512	0.494542	0.620924	1
ANKRD28	2982.77	0.027863	0.0736199	0.378471	0.705081	1
ANKRD29	226.1	-0.00608282	0.159591	-0.0381151	0.969596	1
ANKRD30B	1.39392	1.33008	1.93214	0.688395	0.491204	1
ANKRD31	24.4246	-0.0721851	0.437502	-0.164994	0.868949	1
ANKRD33B	175.072	0.304943	0.181279	1.68218	0.0925347	1
ANKRD34A	30.0548	-0.223084	0.35993	-0.619798	0.535391	1
ANKRD34B	37.2083	0.53996	0.335109	1.6113	0.107115	1
ANKRD35	1.1769	-0.76854	2.72136	-0.28241	0.777629	1
ANKRD36	197.968	0.171832	0.186699	0.920369	0.35738	1
ANKRD36B	178.062	-0.207749	0.155982	-1.33187	0.182901	1
ANKRD36C	97.6375	-0.15041	0.265876	-0.565714	0.571588	1
ANKRD37	30.2034	-0.138953	0.397521	-0.349548	0.726678	1
ANKRD39	550.351	0.0440632	0.13486	0.326732	0.743871	1
ANKRD40	2468.7	0.146325	0.0878853	1.66496	0.0959215	1
ANKRD42	782.862	0.0156649	0.0813041	0.19267	0.847217	1
ANKRD44	393.251	-0.0123931	0.144915	-0.0855192	0.931849	1
ANKRD44-IT1	0.465556	0.993421	3.15615	0.314757	0.752946	1
ANKRD45	2.2177	0.220693	1.68294	0.131135	0.895668	1
ANKRD46	468.248	-0.0337442	0.161889	-0.20844	0.834885	1
ANKRD49	372.219	0.1361	0.139718	0.974107	0.330003	1
ANKRD50	820.062	0.0622776	0.148057	0.420632	0.674024	1
ANKRD52	4190.01	0.13909	0.141756	0.981188	0.3265	1
ANKRD53	17.6255	-1.33193	0.442173	-3.01224	0.00259328	1
ANKRD54	2061.72	-0.084811	0.0781085	-1.08581	0.277563	1
ANKRD55	3.43176	0.570299	1.17723	0.48444	0.628073	1
ANKRD61	16.2779	0.0128532	0.507732	0.0253148	0.979804	1
ANKRD63	10.181	1.05772	0.691578	1.52943	0.126157	1
ANKRD65	0.612093	-1.8926	3.71259	-0.509779	0.610206	1
ANKS1A	2642.53	0.0683983	0.0789817	0.866002	0.386489	1
ANKS1B	45.3034	-0.0719011	0.322077	-0.223242	0.823347	1
ANKS3	809.209	-0.0553204	0.118615	-0.466387	0.640938	1
ANKS6	2034.35	0.0349496	0.0655772	0.532953	0.594066	1
ANKZF1	1261.97	-0.135493	0.0810549	-1.67162	0.0945986	1
ANLN	10839.3	0.00824721	0.0933538	0.0883436	0.929604	1
ANO1	26.4993	0.0513285	0.431812	0.118868	0.90538	1
ANO1-AS2	0.497906	-1.89224	3.5759	-0.529164	0.596692	1
ANO2	57.2885	-0.334997	0.272436	-1.22963	0.218834	1
ANO4	44.3643	0.0444608	0.313022	0.142037	0.887051	1
ANO5	664.889	0.150116	0.187633	0.800055	0.423679	1
ANO6	2573.86	0.218065	0.147791	1.4755	0.140078	1
ANO7	99.3111	0.362994	0.203598	1.78289	0.0746042	1
ANO7P1	10.3114	-0.752166	0.661364	-1.13729	0.255415	1
ANO8	621.182	0.0319582	0.101369	0.315265	0.75256	1
ANO9	10.4268	-0.637937	0.623168	-1.0237	0.305977	1
ANO10	1080.43	-0.0616665	0.0829133	-0.743747	0.45703	1
ANOS1	1710.11	0.246689	0.171347	1.4397	0.149951	1
ANP32A	5799.54	-7.82e-05	0.081057	-0.000964671	0.99923	1
ANP32A-IT1	4.40239	0.342712	1.00631	0.340562	0.733433	1
ANP32B	8922.15	-0.0185451	0.0946632	-0.195906	0.844684	1
ANP32C	315.168	0.020659	0.13615	0.151738	0.879394	1
ANP32D	0.388051	0.597857	4.49117	0.133118	0.8941	1
ANP32E	2781.96	0.0160918	0.101387	0.158717	0.873891	1
ANPEP	12.273	-0.112629	0.493175	-0.228376	0.819354	1
ANTXR1	996.667	0.21531	0.140119	1.53662	0.124387	1
ANTXR2	289.074	0.158342	0.134086	1.1809	0.237642	1
ANXA1	12514.6	-0.0695043	0.0789484	-0.880377	0.378655	1
ANXA2	4342.81	-0.075465	0.0744808	-1.01321	0.310958	1
ANXA2R	49.1831	-0.445474	0.352797	-1.26269	0.2067	1
ANXA3	1792.37	0.0636926	0.103672	0.614363	0.538975	1
ANXA4	943.475	-0.0661939	0.0799308	-0.828139	0.407592	1
ANXA5	7999.21	-0.00424903	0.0708632	-0.0599611	0.952187	1
ANXA6	3032.27	-0.0312489	0.0608543	-0.513504	0.607599	1
ANXA7	4550.8	0.0460421	0.0472734	0.973954	0.330079	1
ANXA8	13.6546	0.346341	0.521628	0.663962	0.506715	1
ANXA8L1	2.06873	-1.89369	1.28333	-1.47561	0.140047	1
ANXA9	36.688	0.120105	0.291433	0.412118	0.680253	1
ANXA11	3856.26	-0.00355999	0.0841802	-0.0422901	0.966267	1
AOAH	0.630221	1.83562	4.06232	0.451866	0.651366	1
AOC1	1.17033	-0.574644	1.99656	-0.287817	0.773487	1
AOC2	184.525	-0.247488	0.156088	-1.58557	0.112836	1
AOC3	96.8595	-0.218293	0.229413	-0.951527	0.341337	1
AOX1	99.2537	0.0159129	0.202769	0.0784777	0.937448	1
AP1AR	1295.67	-0.0865239	0.0963438	-0.898074	0.369146	1
AP1B1	9763.37	-0.000289344	0.0765783	-0.00377841	0.996985	1
AP1G1	3665.78	0.170681	0.108962	1.56642	0.117249	1
AP1G2	660.697	0.00887663	0.143425	0.0618905	0.95065	1
AP1M1	3825	0.0693559	0.0699955	0.990862	0.321753	1
AP1M2	27.9937	-0.0839459	0.457701	-0.183408	0.854478	1
AP1S1	1766.45	-0.0653429	0.0950196	-0.687678	0.491656	1
AP1S2	5964.81	-0.123944	0.0839995	-1.47553	0.14007	1
AP1S3	1339.55	0.0786335	0.0844999	0.930575	0.352073	1
AP2A1	7156.54	0.0549143	0.083305	0.659195	0.50977	1
AP2A2	4577.02	0.0386092	0.0615124	0.627666	0.530223	1
AP2B1	12129.2	0.196603	0.0999594	1.96683	0.0492028	1
AP2M1	13761.9	-0.0214196	0.0648417	-0.330337	0.741146	1
AP2S1	4501.42	0.0123329	0.0819747	0.150447	0.880412	1
AP3B1	4179.54	-0.0253493	0.0649193	-0.390474	0.696186	1
AP3B2	134.923	0.174181	0.205379	0.848095	0.396385	1
AP3D1	10382.5	0.0357185	0.0621592	0.574628	0.565543	1
AP3M1	7271.86	-0.024233	0.0558825	-0.433641	0.664549	1
AP3M2	1269.1	-0.0959016	0.0798635	-1.20082	0.229822	1
AP3S1	2180.54	-0.0664529	0.0678323	-0.979665	0.327251	1
AP3S2	5332.11	0.0568716	0.0635259	0.895251	0.370653	1
AP4B1	742.019	-0.069439	0.0823091	-0.843638	0.398872	1
AP4B1-AS1	66.9968	-0.0535683	0.251623	-0.212891	0.831412	1
AP4E1	1906.64	0.0384608	0.0898801	0.427912	0.668715	1
AP4M1	567.925	-0.041716	0.100128	-0.416627	0.676951	1
AP4S1	73.2837	-0.0478088	0.259191	-0.184454	0.853657	1
AP5B1	1353.78	0.0724317	0.0784949	0.922756	0.356134	1
AP5M1	1853.44	-0.0419079	0.0760124	-0.55133	0.581408	1
AP5S1	352.051	-0.0550567	0.124148	-0.443476	0.657422	1
AP5Z1	1173.23	-0.102371	0.0871967	-1.17403	0.240384	1
APAF1	2740.12	0.12498	0.137088	0.911675	0.36194	1
APBA1	49.3826	0.0118316	0.281405	0.0420446	0.966463	1
APBA2	1282.44	-0.0480449	0.070859	-0.678034	0.49775	1
APBA3	586.017	-0.092129	0.125294	-0.735302	0.462155	1
APBB1	3669.12	-0.00559691	0.0695983	-0.0804173	0.935905	1
APBB1IP	0.464785	0.951539	7.25997	0.131066	0.895723	1
APBB2	412.75	0.284273	0.152535	1.86367	0.0623686	1
APBB3	178.424	-0.356763	0.208491	-1.71116	0.0870512	1
APC	2613.29	0.202312	0.138476	1.46098	0.14402	1
APC2	88.6231	-0.0327697	0.213865	-0.153226	0.87822	1
APCDD1	498.106	0.121528	0.111557	1.08938	0.275987	1
APCDD1L	1.02174	1.32979	2.951	0.450625	0.65226	1
APCDD1L-AS1	1.69281	1.59625	1.73377	0.920684	0.357216	1
APEH	4653.72	-0.0524443	0.0683451	-0.767346	0.442876	1
APEX1	7114.1	-0.00557521	0.0817174	-0.0682256	0.945606	1
APEX2	1266.26	0.00583557	0.0806647	0.0723436	0.942328	1
APH1A	11250.3	-0.0202687	0.0691256	-0.293215	0.769358	1
APH1B	137.71	-0.0355366	0.214818	-0.165426	0.868609	1
API5	10070.5	-0.00738055	0.0646603	-0.114144	0.909124	1
APIP	1357	-0.0901143	0.108887	-0.827593	0.407901	1
APITD1	1076.27	-0.134386	0.0934938	-1.43738	0.15061	1
APITD1-CORT	139.324	0.146768	0.19534	0.751347	0.452444	1
APLF	102.26	0.151334	0.227108	0.666351	0.505187	1
APLN	11.7584	1.09243	0.559977	1.95085	0.0510748	1
APLNR	0.936236	-1.03058	2.19544	-0.46942	0.638769	1
APLP1	515.33	-0.09679	0.111702	-0.866501	0.386216	1
APLP2	34921.7	0.0349004	0.0389895	0.895124	0.370721	1
APMAP	10091.8	-0.0175379	0.0591756	-0.296371	0.766947	1
APOA1	1.61552	-1.92346	2.32366	-0.827773	0.407799	1
APOB	0.416132	0.951702	5.59755	0.170021	0.864994	1
APOBEC2	0.332122	3.43174	5.71806	0.600159	0.5484	1
APOBEC3A	21.908	-0.253532	0.384326	-0.659679	0.50946	1
APOBEC3B	1419.25	-0.183349	0.101654	-1.80366	0.0712839	1
APOBEC3B-AS1	84.5444	0.0490504	0.207247	0.236676	0.812908	1
APOBEC3C	478.92	0.0854343	0.101386	0.842663	0.399417	1
APOBEC3D	79.1669	0.049296	0.2212	0.222858	0.823646	1
APOBEC3F	444.674	0.0723571	0.118217	0.612073	0.54049	1
APOBEC3G	31.6361	0.017062	0.371243	0.045959	0.963343	1
APOBEC3H	1.21464	-0.032744	2.33488	-0.0140238	0.988811	1
APOBR	8.12734	-0.507904	0.721027	-0.704418	0.481172	1
APOC1	54.1797	-7.04e-05	0.32248	-0.000218456	0.999826	1
APOD	4.34037	-0.226555	1.11752	-0.202731	0.839346	1
APOE	158.924	0.00310937	0.176989	0.0175682	0.985983	1
APOL1	1.12556	1.20574	1.79626	0.671251	0.502061	1
APOL2	760.581	-0.0404248	0.105408	-0.383508	0.701343	1
APOL6	2.18855	0	2.49978	0	1	1
APOLD1	43.0394	0.477242	0.266015	1.79404	0.0728069	1
APOM	816.41	0.0170987	0.100546	0.170058	0.864964	1
APOO	1035.21	-0.042482	0.095155	-0.446451	0.655272	1
APOOL	333.779	0.074364	0.170405	0.436396	0.662549	1
APOPT1	1155.04	-0.00232779	0.0953396	-0.0244157	0.980521	1
APP	26464.1	0.0776955	0.0433923	1.79054	0.0733672	1
APPBP2	2432.68	0.100038	0.0937821	1.06671	0.286104	1
APPL1	1644	0.242365	0.116319	2.08362	0.037195	1
APPL2	2021.92	-0.115051	0.0717575	-1.60334	0.10886	1
APRT	4888.77	-0.0123199	0.0930397	-0.132415	0.894656	1
APTR	550.068	-0.0457222	0.121524	-0.37624	0.706739	1
APTX	3418.39	0.0377337	0.0549872	0.686227	0.49257	1
AQP1	12.2934	-1.25164	0.635019	-1.97103	0.0487206	1
AQP3	366.102	0.02047	0.117407	0.17435	0.86159	1
AQP4	6.43772	1.16327	0.705083	1.64984	0.0989763	1
AQP4-AS1	0.329011	-0.875342	5.89243	-0.148554	0.881906	1
AQP6	0.881172	-0.922653	2.27164	-0.406161	0.684624	1
AQP7	1.47452	0.651005	1.94554	0.334614	0.737916	1
AQP7P5	0.881836	0.57875	2.40627	0.240517	0.809929	1
AQP8	1.12838	-0.580667	2.25405	-0.257611	0.796707	1
AQP10	4.63752	-1.17132	0.920453	-1.27255	0.203178	1
AQP11	46.7207	0.432515	0.326497	1.32471	0.185266	1
AQP12B	0.353467	-1.8367	6.55694	-0.280116	0.779388	1
AQR	2796.7	-0.0307227	0.0959866	-0.320073	0.748913	1
AR	158.388	0.0863929	0.268926	0.321251	0.74802	1
ARAF	2847.87	-0.00532356	0.0672082	-0.07921	0.936866	1
ARAP1	2760.69	-0.0645684	0.0681156	-0.947923	0.343169	1
ARAP2	730.656	0.00606436	0.111744	0.0542703	0.95672	1
ARAP3	441.452	-0.0732783	0.101892	-0.719178	0.472031	1
ARC	68.0143	0.27594	0.297927	0.9262	0.354342	1
ARCN1	6907.26	0.142272	0.0973882	1.46087	0.14405	1
AREG	44.3063	0.357927	0.326853	1.09507	0.273485	1
AREL1	1966.87	0.104398	0.0982079	1.06303	0.28777	1
ARF1	10759.3	0.0299984	0.0619747	0.484042	0.628356	1
ARF3	3031.12	0.0462454	0.076606	0.603679	0.546057	1
ARF4	3511.73	-0.0836272	0.0781074	-1.07067	0.284318	1
ARF4-AS1	17.6927	-0.232391	0.480561	-0.483582	0.628682	1
ARF5	5375.98	-0.0868671	0.0875913	-0.991732	0.321328	1
ARF6	1114.75	-0.0404081	0.0744498	-0.542756	0.587298	1
ARFGAP1	5011.04	-0.0218816	0.0744234	-0.294015	0.768746	1
ARFGAP2	2878.43	-0.0368112	0.0670373	-0.549115	0.582927	1
ARFGAP3	2222.61	-0.0728454	0.0746916	-0.975283	0.32942	1
ARFGEF1	2664.9	0.0346782	0.106658	0.325133	0.74508	1
ARFGEF2	2165.3	0.221017	0.200476	1.10246	0.270262	1
ARFGEF3	3563.33	0.201811	0.143329	1.40803	0.159123	1
ARFIP1	1421.7	-0.0933072	0.0694576	-1.34337	0.179153	1
ARFIP2	3286.65	-0.0284928	0.0649369	-0.438777	0.660823	1
ARFRP1	934.223	-0.118962	0.11361	-1.0471	0.295053	1
ARG1	1.38682	0.726899	1.48004	0.491136	0.62333	1
ARG2	1050.65	0.0428532	0.113553	0.377386	0.705887	1
ARGLU1	1840.18	-0.123884	0.191278	-0.647665	0.517201	1
ARHGAP1	854.957	0.135265	0.0933108	1.44962	0.147165	1
ARHGAP4	54.2158	-0.321969	0.35429	-0.908772	0.36347	1
ARHGAP5	2659.19	0.235141	0.203909	1.15317	0.24884	1
ARHGAP5-AS1	125.893	-0.0322994	0.178364	-0.181087	0.856299	1
ARHGAP6	9.37711	0.0853142	0.533662	0.159866	0.872987	1
ARHGAP8	66.7653	-0.360585	0.861661	-0.418476	0.675599	1
ARHGAP9	5.16814	-0.476861	1.21092	-0.3938	0.693728	1
ARHGAP10	859.002	0.00138616	0.0851208	0.0162846	0.987007	1
ARHGAP11A	2512.97	0.0700194	0.0987287	0.709211	0.478194	1
ARHGAP11B	178.571	-0.0900397	0.202216	-0.445264	0.656129	1
ARHGAP12	753.405	-0.0279232	0.0953276	-0.292918	0.769585	1
ARHGAP17	2631.25	0.0124529	0.0717587	0.173539	0.862228	1
ARHGAP18	767.747	-0.0238785	0.108001	-0.221094	0.825019	1
ARHGAP19	20.5326	7.31634	4.41457	1.65732	0.0974553	1
ARHGAP19-SLIT1	1259.84	0.0263265	0.120673	0.218164	0.827302	1
ARHGAP20	225.179	0.201025	0.184905	1.08718	0.276956	1
ARHGAP21	4572.54	0.101373	0.0890662	1.13818	0.255046	1
ARHGAP22	278.873	-0.175911	0.135499	-1.29824	0.194205	1
ARHGAP23	663.046	-0.0456634	0.102293	-0.446399	0.655309	1
ARHGAP24	32.3169	-0.178807	0.383103	-0.466734	0.64069	1
ARHGAP25	1.46313	0.567012	2.50032	0.226776	0.820598	1
ARHGAP26	1116.87	0.0966984	0.0973749	0.993053	0.320684	1
ARHGAP27	887.466	-0.135413	0.105491	-1.28365	0.199264	1
ARHGAP28	226.735	0.343279	0.20206	1.6989	0.0893388	1
ARHGAP29	1781.99	0.0551177	0.106155	0.519219	0.603608	1
ARHGAP30	38.7405	0.438882	0.334871	1.3106	0.189993	1
ARHGAP31	421.656	0.024886	0.140701	0.176872	0.859609	1
ARHGAP31-AS1	3.71879	-0.582567	1.04338	-0.558344	0.576609	1
ARHGAP32	1117.43	0.209764	0.153803	1.36385	0.172615	1
ARHGAP33	708.384	-0.0729804	0.106447	-0.685604	0.492963	1
ARHGAP35	3836.25	0.13229	0.120431	1.09848	0.271996	1
ARHGAP36	10.7302	0.34805	0.863644	0.403002	0.686947	1
ARHGAP39	532.959	0.036495	0.118334	0.308406	0.757773	1
ARHGAP40	3.62762	0.292329	1.25629	0.232692	0.816	1
ARHGAP42	473.338	0.188489	0.142146	1.32603	0.18483	1
ARHGAP44	1971.25	0.0386996	0.0642538	0.602293	0.546979	1
ARHGDIA	20672.3	-0.0563966	0.0885903	-0.6366	0.524386	1
ARHGDIB	83.1028	0.0178226	0.264643	0.0673458	0.946306	1
ARHGDIG	320.22	-0.343827	0.160163	-2.14673	0.0318147	1
ARHGEF1	3926.82	-0.0702603	0.0921106	-0.762782	0.445594	1
ARHGEF2	3596.75	0.0617761	0.0796565	0.775531	0.438026	1
ARHGEF3	259.984	0.129686	0.14015	0.925334	0.354792	1
ARHGEF4	118.704	-0.0840754	0.199788	-0.420823	0.673885	1
ARHGEF5	1080.77	0.166251	0.0852048	1.9512	0.0510337	1
ARHGEF6	413.231	0.118578	0.12601	0.941024	0.346692	1
ARHGEF7	1356.25	0.0841337	0.10577	0.795442	0.426356	1
ARHGEF7-AS2	7.38519	-0.775908	0.772821	-1.00399	0.315381	1
ARHGEF9	304.368	-0.212933	0.127341	-1.67215	0.0944957	1
ARHGEF10	1138.34	0.144673	0.0677898	2.13414	0.0328314	1
ARHGEF10L	690.79	0.00635526	0.10236	0.0620872	0.950493	1
ARHGEF11	2479.29	-0.00524408	0.0749271	-0.0699892	0.944202	1
ARHGEF12	6276.57	0.257601	0.194752	1.32272	0.18593	1
ARHGEF16	281.896	-0.0750997	0.147925	-0.507686	0.611674	1
ARHGEF17	1425.6	-0.0172856	0.0894842	-0.19317	0.846826	1
ARHGEF18	2191.26	0.030932	0.0851033	0.363464	0.716258	1
ARHGEF19	80.5497	0.115452	0.232486	0.496599	0.619472	1
ARHGEF25	841.582	-0.0364131	0.0968718	-0.375889	0.706999	1
ARHGEF26	474.648	0.0707956	0.146098	0.484575	0.627978	1
ARHGEF26-AS1	4.05686	0.296658	1.01197	0.293149	0.769408	1
ARHGEF28	678.234	0.0701497	0.113879	0.616002	0.537893	1
ARHGEF33	12.4849	-0.471355	0.715077	-0.659167	0.509788	1
ARHGEF35	199.266	-0.00182504	0.159054	-0.0114743	0.990845	1
ARHGEF37	81.2488	-0.0702078	0.217805	-0.322342	0.747194	1
ARHGEF38	7.3925	-0.0866616	0.602682	-0.143793	0.885664	1
ARHGEF39	1401.83	-0.0633104	0.0703	-0.900575	0.367814	1
ARHGEF40	1779.62	0.00381041	0.0904037	0.0421488	0.96638	1
ARID1A	5661.51	0.163596	0.127286	1.28526	0.198701	1
ARID1B	5254.75	0.147056	0.0913539	1.60974	0.107454	1
ARID2	2876.21	0.182958	0.107992	1.69418	0.0902303	1
ARID3A	424.897	0.208845	0.109122	1.91387	0.0556364	1
ARID3B	571.497	-0.0384524	0.0992101	-0.387586	0.698322	1
ARID3C	21.3722	0.529174	0.46747	1.132	0.257636	1
ARID4A	828.685	0.0138823	0.125616	0.110514	0.912002	1
ARID4B	4298.26	-0.0143523	0.0810318	-0.177119	0.859415	1
ARID5A	1480.56	0.0433151	0.108978	0.397468	0.691023	1
ARID5B	368.776	0.0933242	0.145965	0.639359	0.522589	1
ARIH1	2603.9	0.0674189	0.0619907	1.08756	0.276787	1
ARIH2	2547.16	0.0712215	0.0660402	1.07846	0.28083	1
ARIH2OS	347.698	0.0601654	0.116182	0.517853	0.604561	1
ARL1	2320.45	0.0677229	0.0979632	0.691309	0.489371	1
ARL2	1755.44	-0.105552	0.112865	-0.935202	0.349684	1
ARL2-SNX15	2975.19	-0.0303054	0.0826531	-0.366658	0.713874	1
ARL2BP	1558.45	0.0576145	0.0761902	0.756193	0.449534	1
ARL3	1571.95	-0.0035877	0.0895165	-0.0400787	0.96803	1
ARL4A	453.797	-0.192699	0.101889	-1.89127	0.0585888	1
ARL4C	284.879	0.174974	0.147005	1.19026	0.233943	1
ARL4D	179.056	-0.0164944	0.160485	-0.102778	0.918139	1
ARL5A	1368.06	0.0685236	0.121263	0.565081	0.572019	1
ARL5B	748.972	0.193536	0.192108	1.00743	0.313726	1
ARL6	671.562	-0.245254	0.130165	-1.88418	0.059541	1
ARL6IP1	7179.34	0.042721	0.104159	0.410151	0.681695	1
ARL6IP4	6398.9	-0.00446641	0.104393	-0.0427847	0.965873	1
ARL6IP5	1334.52	-0.0291012	0.109234	-0.266412	0.789922	1
ARL6IP6	1860.41	0.00948746	0.0861443	0.110135	0.912303	1
ARL8A	739.383	-0.0776996	0.100429	-0.773678	0.439121	1
ARL8B	709.963	0.197444	0.124626	1.58429	0.113127	1
ARL9	2.46251	0.471108	1.23507	0.381442	0.702875	1
ARL10	146.489	0.440104	0.204267	2.15455	0.031197	1
ARL11	0.364428	0	5.13175	0	1	1
ARL13A	1.50536	0.881839	2.14772	0.410594	0.68137	1
ARL13B	1263.57	-0.0404123	0.0999708	-0.404241	0.686035	1
ARL14	30.9919	-0.594083	0.332891	-1.78462	0.0743237	1
ARL14EP	749.5	-0.0164011	0.106958	-0.153342	0.878129	1
ARL14EPL	1.95381	0.00571956	1.66796	0.00342908	0.997264	1
ARL15	333.107	0.18266	0.149159	1.22459	0.220728	1
ARL16	996.24	-0.0483971	0.0928602	-0.521182	0.60224	1
ARL17A	575.864	0.0284203	0.103807	0.27378	0.784253	1
ARL17B	555.194	0.051438	0.0981403	0.524127	0.60019	1
ARMC1	860.65	0.142144	0.10704	1.32795	0.184194	1
ARMC2	218.459	0.163602	0.139006	1.17694	0.23922	1
ARMC2-AS1	0.522481	-2.86988	3.56264	-0.805548	0.420503	1
ARMC3	20.8698	-0.254473	0.394438	-0.645154	0.518827	1
ARMC4	362.562	-0.273554	0.122256	-2.23754	0.0252508	1
ARMC4P1	14.075	-0.0678814	0.521742	-0.130105	0.896483	1
ARMC5	1185.17	-0.0491742	0.0997186	-0.493129	0.621921	1
ARMC6	4565.75	-0.0395935	0.092568	-0.427723	0.668853	1
ARMC7	257.206	0.205996	0.154633	1.33216	0.182807	1
ARMC8	1268.7	-0.0845174	0.069573	-1.2148	0.224442	1
ARMC9	1269.21	-0.0646449	0.0753225	-0.858242	0.390759	1
ARMC10	789.661	0.0291413	0.0872288	0.334079	0.73832	1
ARMC12	8.57443	-0.30828	0.677656	-0.454921	0.649166	1
ARMCX1	34.4964	-0.672193	0.370664	-1.81348	0.0697571	1
ARMCX2	207.006	0.241309	0.146753	1.64433	0.100109	1
ARMCX3	959.99	-0.0420897	0.0817515	-0.514849	0.606659	1
ARMCX4	267.64	-0.212677	0.148327	-1.43384	0.151617	1
ARMCX5	351.923	-0.151459	0.133213	-1.13697	0.255552	1
ARMCX5-GPRASP2	147.567	-0.0759273	0.14027	-0.541295	0.588304	1
ARMCX6	574.319	-0.24805	0.108447	-2.2873	0.0221785	1
ARMS2	0.438752	-2.87446	3.92171	-0.732961	0.463582	1
ARMT1	3206.53	-0.0106153	0.105732	-0.100398	0.920028	1
ARNT	1739.94	0.153324	0.0811515	1.88936	0.0588436	1
ARNT2	480.725	0.15867	0.147433	1.07622	0.281829	1
ARNTL	717.374	-0.215343	0.0769151	-2.79975	0.0051142	1
ARNTL2	1262.63	0.0170975	0.113304	0.150899	0.880055	1
ARNTL2-AS1	24.6305	-0.278503	0.337072	-0.82624	0.408668	1
ARPC1A	6028.16	0.00516361	0.0698365	0.0739385	0.941059	1
ARPC1B	1713.86	-0.0557898	0.0993083	-0.561784	0.574263	1
ARPC2	12303.4	-0.0255109	0.0627083	-0.406818	0.684141	1
ARPC3	5981.24	-0.113498	0.0737048	-1.53991	0.123583	1
ARPC4	2810.87	0.0454336	0.107066	0.424352	0.671309	1
ARPC4-TTLL3	59.856	-24.1483	7.16413	-3.37073	0.000749696	1
ARPC5	2906.76	0.0610703	0.0727376	0.839598	0.401134	1
ARPC5L	2340.49	-0.0333783	0.0789384	-0.422839	0.672412	1
ARPIN	336.789	0.170256	0.130941	1.30025	0.193514	1
ARPP19	1347.36	0.250808	0.146242	1.71502	0.0863422	1
ARPP21	1.94008	-2.90861	1.66537	-1.74652	0.0807205	1
ARR3	4.06282	0.539092	1.00147	0.538301	0.590369	1
ARRB1	121.822	-0.0379442	0.146348	-0.259273	0.795424	1
ARRB2	2688.24	0.0284085	0.0685893	0.414184	0.67874	1
ARRDC1	1853.3	-0.0833155	0.0777655	-1.07137	0.284003	1
ARRDC1-AS1	1378.32	-0.0396368	0.0839065	-0.472392	0.636647	1
ARRDC2	196.669	-0.199983	0.185762	-1.07655	0.28168	1
ARRDC3	529.469	-0.166159	0.167877	-0.989766	0.322289	1
ARRDC3-AS1	49.772	0.152511	0.283155	0.538614	0.590153	1
ARRDC4	404.78	0.138872	0.147415	0.942046	0.346169	1
ARRDC5	12.7745	-0.537794	0.490655	-1.09607	0.273047	1
ARSA	908.874	-0.0468561	0.0998262	-0.469376	0.638801	1
ARSB	926.22	0.36403	0.0992342	3.66839	0.000244081	0.679288
ARSD	3.03158	-1.00012	1.0058	-0.994352	0.320052	1
ARSE	35.9819	0.256227	0.461342	0.555396	0.578624	1
ARSG	183.396	0.369798	0.142335	2.59808	0.0093747	1
ARSI	2.46465	-0.0205815	1.22104	-0.0168557	0.986552	1
ARSJ	480.428	0.0136525	0.117363	0.116327	0.907393	1
ARSK	548.834	0.0372097	0.149192	0.249407	0.803046	1
ART5	57.6958	-0.124929	0.295283	-0.423083	0.672235	1
ARTN	12.0817	-1.40212	0.6117	-2.29217	0.0218956	1
ARV1	2699.97	-0.0613507	0.076534	-0.801613	0.422777	1
ARVCF	1408.15	-0.0325492	0.108419	-0.300217	0.764012	1
ARX	30.124	0.405486	0.418568	0.968747	0.332672	1
ASAH1	2036.26	-0.0217774	0.0687592	-0.31672	0.751456	1
ASAH2	89.6951	0.296671	0.215152	1.37889	0.167928	1
ASAH2B	550.981	-0.0210282	0.100276	-0.209704	0.833899	1
ASAP1	2090.18	0.230819	0.141974	1.62578	0.103996	1
ASAP1-IT2	0.444326	1.83961	7.23644	0.254215	0.799329	1
ASAP2	1297.42	0.0601499	0.118441	0.507848	0.61156	1
ASAP3	339.212	-0.186721	0.115682	-1.61409	0.106508	1
ASB1	719.229	-0.00354062	0.0864754	-0.0409437	0.967341	1
ASB2	1.18885	-1.60804	2.33556	-0.688504	0.491135	1
ASB6	1927.28	0.0477889	0.0697031	0.685607	0.492961	1
ASB7	381.883	0.0537226	0.149441	0.35949	0.719229	1
ASB8	728.464	0.0111224	0.102942	0.108045	0.91396	1
ASB9	43.82	-0.728018	0.356427	-2.04255	0.0410973	1
ASB10	1.1124	-0.994829	1.90439	-0.522386	0.601402	1
ASB11	1.7719	0.701087	1.8339	0.382292	0.702245	1
ASB12	3.37467	-1.58795	1.21455	-1.30743	0.191065	1
ASB13	1474.73	-0.0406664	0.0637054	-0.638351	0.523245	1
ASB14	3.39344	-1.15012	0.912013	-1.26107	0.207282	1
ASB16	7.95531	-0.174238	0.595138	-0.292769	0.769699	1
ASB16-AS1	390.964	0.128091	0.139352	0.919195	0.357993	1
ASB18	2.90321	-0.0103629	1.28949	-0.00803644	0.993588	1
ASCC1	1474.79	-0.0862638	0.0847748	-1.01756	0.308885	1
ASCC2	4832.42	0.109733	0.0545144	2.01292	0.0441233	1
ASCC3	6008.58	0.113756	0.107415	1.05904	0.289583	1
ASCL2	0.412275	0	4.98139	0	1	1
ASCL5	0.939251	-1.00853	2.40422	-0.419484	0.674862	1
ASF1A	1759	-0.0374377	0.0877149	-0.426811	0.669517	1
ASF1B	1904.78	0.0426824	0.0804203	0.530741	0.595598	1
ASGR1	70.7309	0.010974	0.286353	0.0383233	0.96943	1
ASH1L	2854.49	0.207646	0.151622	1.3695	0.170843	1
ASH1L-AS1	156.828	0.138169	0.168181	0.82155	0.411333	1
ASH2L	1461.39	-0.074494	0.0825625	-0.902274	0.366911	1
ASIC1	1175.8	-0.00932105	0.0791266	-0.117799	0.906227	1
ASIC2	1.58012	4.02409	2.10929	1.9078	0.0564173	1
ASIC3	84.5473	-0.135719	0.196979	-0.689	0.490823	1
ASIC4	1.64898	-0.016149	2.22224	-0.007267	0.994202	1
ASIP	1.15805	2.46453	1.72739	1.42674	0.153654	1
ASL	410.972	-0.154702	0.135739	-1.1397	0.254413	1
ASNA1	5025.72	-0.0560463	0.0889846	-0.629842	0.528798	1
ASNS	9551.17	0.00626425	0.0708515	0.0884139	0.929548	1
ASNSD1	3813.57	-0.104092	0.0796353	-1.30711	0.191176	1
ASPDH	3.57237	-1.10148	0.937307	-1.17516	0.239932	1
ASPG	1.96294	-4.33414	2.1549	-2.01129	0.0442944	1
ASPH	1943.16	0.133747	0.101878	1.31281	0.189246	1
ASPHD1	81.5882	-0.380644	0.245305	-1.55172	0.12073	1
ASPHD2	241.421	-0.142989	0.139423	-1.02557	0.305092	1
ASPM	7292.39	-0.082773	0.112749	-0.734137	0.462865	1
ASPN	0.301992	0	6.83194	0	1	1
ASPRV1	32.5934	0.330637	0.341003	0.969602	0.332245	1
ASPSCR1	1287.04	-0.16278	0.118843	-1.36971	0.170777	1
ASRGL1	1731.03	0.00593086	0.0731953	0.0810279	0.93542	1
ASS1	965.713	0.0112982	0.087985	0.128411	0.897824	1
ASTE1	552.862	-0.0985681	0.0998015	-0.987641	0.323328	1
ASTL	0.658347	2.419	6.20513	0.389839	0.696656	1
ASTN1	271.745	0.0983421	0.139493	0.704998	0.480812	1
ASTN2	591.968	0.0676172	0.107822	0.627122	0.53058	1
ASUN	3852.15	-0.011692	0.0671484	-0.174122	0.86177	1
ASXL1	4201.03	0.0952188	0.0598887	1.58993	0.111851	1
ASXL2	1281.06	0.236156	0.219779	1.07452	0.28259	1
ASXL3	264.75	0.224834	0.213483	1.05317	0.292263	1
ATAD1	4815.71	-0.0984889	0.0853754	-1.1536	0.248665	1
ATAD2	8143.34	-0.0211823	0.096041	-0.220555	0.825439	1
ATAD2B	1632.7	0.110382	0.123507	0.893726	0.371468	1
ATAD3A	4707.11	-0.0266162	0.105576	-0.252104	0.800961	1
ATAD3B	2952.01	-0.078048	0.0881004	-0.885898	0.375672	1
ATAD3C	168.661	0.106063	0.17621	0.601912	0.547233	1
ATAD5	2113.32	-0.0578426	0.107764	-0.536754	0.591438	1
ATAT1	552.336	0.0844008	0.109387	0.77158	0.440363	1
ATCAY	0.7109	0	7.25997	0	1	1
ATE1	2346.62	-0.130015	0.0843667	-1.54107	0.123299	1
ATE1-AS1	39.131	-0.151055	0.304913	-0.495406	0.620314	1
ATF1	1021.75	-0.00754387	0.0947727	-0.0795996	0.936556	1
ATF2	2608.88	-0.0738219	0.104033	-0.709603	0.47795	1
ATF3	6275.78	0.0530965	0.0803652	0.66069	0.508811	1
ATF4	20395.6	-0.00136587	0.079353	-0.0172125	0.986267	1
ATF5	397.997	-0.0402735	0.12992	-0.309987	0.756571	1
ATF6	3780.61	0.00417973	0.055673	0.0750764	0.940154	1
ATF6B	5225.98	-0.0511084	0.0653672	-0.781866	0.434293	1
ATF7	478.148	0.0304013	0.135115	0.225004	0.821976	1
ATF7IP	4680.21	0.129741	0.109408	1.18585	0.235682	1
ATF7IP2	261.849	-0.104627	0.157277	-0.665237	0.505899	1
ATG2A	2719.77	-0.0683839	0.0861886	-0.793422	0.427532	1
ATG2B	2274.46	0.0802527	0.15884	0.505242	0.613389	1
ATG3	1512.84	-0.00958284	0.0718419	-0.133388	0.893887	1
ATG4A	1142.83	-0.0220772	0.0774623	-0.285006	0.77564	1
ATG4B	1979.56	-0.00546959	0.0694433	-0.0787634	0.937221	1
ATG4C	1150.69	-0.0404064	0.0708302	-0.570469	0.56836	1
ATG4D	2078.23	-0.0998529	0.088577	-1.1273	0.259615	1
ATG5	3915.82	-4.79e-05	0.0889758	-0.000538889	0.99957	1
ATG7	1398.32	0.00771018	0.0768955	0.100268	0.920131	1
ATG9A	6321.44	0.0434801	0.0660281	0.658509	0.510211	1
ATG9B	8.95871	-0.603456	0.741791	-0.813512	0.415925	1
ATG10	205.149	0.0687223	0.17091	0.402097	0.687613	1
ATG12	2378.25	-0.12994	0.0589849	-2.20294	0.0275993	1
ATG13	3079.94	0.105398	0.0682939	1.5433	0.122759	1
ATG14	428.365	0.0194553	0.125558	0.15495	0.876861	1
ATG16L1	1793.34	-0.0155381	0.0624481	-0.248817	0.803503	1
ATG16L2	250.865	0.102143	0.139733	0.730987	0.464787	1
ATG101	1030.51	0.00400487	0.119966	0.0333833	0.973369	1
ATHL1	126.469	-0.0999687	0.262724	-0.380509	0.703568	1
ATIC	8696.74	-0.00991128	0.0749344	-0.132266	0.894774	1
ATL1	630.063	-0.0577728	0.108258	-0.53366	0.593577	1
ATL2	4903.53	-0.107693	0.0682918	-1.57695	0.114806	1
ATL3	879.214	0.169539	0.073472	2.30753	0.0210254	1
ATM	2197.86	0.0095713	0.231639	0.0413199	0.967041	1
ATMIN	2793.81	0.0923298	0.0765826	1.20562	0.227963	1
ATN1	5951.04	0.0751152	0.0852444	0.881175	0.378223	1
ATOH1	1.38579	0.979826	1.6547	0.592147	0.553752	1
ATOH7	4.26091	-0.69044	0.836181	-0.825707	0.408971	1
ATOH8	68.7233	-0.152102	0.245124	-0.62051	0.534922	1
ATOX1	521.858	0.0361938	0.158871	0.227819	0.819787	1
ATP1A1	45675.6	0.0294612	0.0633084	0.46536	0.641674	1
ATP1A1-AS1	2061.2	-0.0630348	0.0995221	-0.633375	0.526488	1
ATP1A2	1.01912	0.994075	2.10092	0.473162	0.636098	1
ATP1A3	550.637	0.0699179	0.151931	0.460194	0.645377	1
ATP1A4	0.721543	0.567733	2.15208	0.263806	0.791929	1
ATP1B1	2328.61	-0.0619014	0.0569016	-1.08787	0.276653	1
ATP1B2	52.6901	0.237866	0.251273	0.946642	0.343821	1
ATP1B3	3700.62	-0.0415909	0.0594433	-0.699673	0.484131	1
ATP2A1	90.3972	0.450751	0.227024	1.98548	0.0470912	1
ATP2A1-AS1	335.803	-0.171679	0.128874	-1.33215	0.182812	1
ATP2A2	26297.4	0.126207	0.0746103	1.69155	0.0907314	1
ATP2A3	90.347	-0.138351	0.254433	-0.543761	0.586606	1
ATP2B1	7313.55	0.0540568	0.0728334	0.742198	0.457968	1
ATP2B2	0.502133	2.42445	7.21231	0.336154	0.736755	1
ATP2B3	9.21151	-0.0137356	0.672763	-0.0204167	0.983711	1
ATP2B4	691.518	0.109326	0.157536	0.693973	0.487699	1
ATP2C1	3929.31	-0.00700078	0.0730222	-0.0958719	0.923622	1
ATP2C2	4.06535	0.276137	0.999759	0.276203	0.782392	1
ATP4A	3.62214	0.00232037	1.48844	0.00155893	0.998756	1
ATP5A1	44912.5	-0.0548573	0.0616056	-0.89046	0.373219	1
ATP5B	53255.9	-0.0299521	0.050639	-0.591482	0.554197	1
ATP5C1	10084.1	-0.0424331	0.0984963	-0.430809	0.666607	1
ATP5D	2111.83	0.0337919	0.108034	0.31279	0.75444	1
ATP5E	3165.33	-0.0662074	0.13029	-0.508156	0.611344	1
ATP5F1	10206.9	-0.100317	0.0771706	-1.29993	0.193624	1
ATP5G1	4392.21	-0.0369279	0.0905129	-0.407985	0.683285	1
ATP5G2	8262.97	0.017058	0.108243	0.15759	0.87478	1
ATP5G3	10678.2	-0.0444894	0.0854225	-0.520816	0.602495	1
ATP5H	4124.55	-0.133197	0.108295	-1.22994	0.218719	1
ATP5I	2114.94	-0.115058	0.143221	-0.803361	0.421766	1
ATP5J	4533.87	-0.000357677	0.0952457	-0.00375531	0.997004	1
ATP5J2	4077.25	-0.0145884	0.0861385	-0.16936	0.865513	1
ATP5J2-PTCD1	3029.67	0.00599603	0.0762595	0.0786266	0.93733	1
ATP5L	11523.5	-0.0226177	0.10733	-0.210731	0.833097	1
ATP5L2	29.2576	-0.188528	0.318299	-0.5923	0.55365	1
ATP5O	13578.4	-0.0398599	0.0829284	-0.480654	0.630762	1
ATP5S	604.105	-0.105342	0.119581	-0.880922	0.37836	1
ATP5SL	4383.85	0.0033092	0.0854777	0.0387142	0.969118	1
ATP6	89696.3	-0.116957	0.173779	-0.673018	0.500936	1
ATP6AP1	9097.8	0.0284969	0.0708146	0.402415	0.687379	1
ATP6AP1L	58.2325	0.231719	0.262165	0.883869	0.376767	1
ATP6AP2	8058.17	-0.0794432	0.0730189	-1.08798	0.276604	1
ATP6V0A1	6645.73	0.0265952	0.0856907	0.310362	0.756286	1
ATP6V0A2	3250.42	0.149419	0.0962818	1.55189	0.120688	1
ATP6V0A4	1.54997	0.302484	2.90024	0.104296	0.916934	1
ATP6V0B	9549.11	-0.0721153	0.104946	-0.687168	0.491977	1
ATP6V0C	4019.24	0.139862	0.0962924	1.45247	0.146371	1
ATP6V0D1	3053.46	0.00689408	0.0870117	0.0792317	0.936848	1
ATP6V0D2	2.78275	1.3742	1.24469	1.10406	0.269569	1
ATP6V0E1	2243.99	0.0684852	0.0873902	0.783672	0.433233	1
ATP6V0E2	2887.28	-0.0456834	0.0825373	-0.553487	0.57993	1
ATP6V0E2-AS1	181.007	-0.152847	0.158255	-0.965827	0.334131	1
ATP6V1A	1802.37	0.0783058	0.128841	0.607773	0.543338	1
ATP6V1B1	27.6804	-0.00874857	0.390477	-0.0224048	0.982125	1
ATP6V1B1-AS1	40.5179	0.348833	0.372964	0.935298	0.349635	1
ATP6V1B2	4596.42	-0.0402679	0.0579543	-0.694822	0.487167	1
ATP6V1C1	1085.12	-0.0630874	0.130516	-0.48337	0.628833	1
ATP6V1C2	1707.8	-0.21548	0.0907656	-2.37403	0.0175951	1
ATP6V1D	2136.77	-0.144938	0.0975817	-1.4853	0.137464	1
ATP6V1E1	3991.05	-0.116591	0.0841036	-1.38628	0.165662	1
ATP6V1E2	14.9663	-0.269523	0.459774	-0.586207	0.557736	1
ATP6V1F	4945.17	0.0470235	0.087504	0.537387	0.591	1
ATP6V1G1	3863.45	0.0337486	0.102472	0.329345	0.741895	1
ATP6V1G2	4.01836	-2.12263	1.14205	-1.85862	0.0630812	1
ATP6V1G2-DDX39B	4288.65	-0.506627	0.549485	-0.922003	0.356527	1
ATP6V1H	1582.9	-0.115385	0.0667122	-1.7296	0.0837023	1
ATP7A	1830.25	0.0303903	0.124142	0.244803	0.806609	1
ATP7B	1649.88	0.104905	0.0749205	1.40022	0.161448	1
ATP8	16895.3	-0.27308	0.273121	-0.999852	0.317382	1
ATP8A1	931.45	0.0438649	0.140904	0.31131	0.755565	1
ATP8A2	141.572	0.160349	0.232065	0.690964	0.489588	1
ATP8B1	436.448	0.17174	0.154962	1.10827	0.267744	1
ATP8B2	2062.89	-0.0217304	0.0796268	-0.272903	0.784928	1
ATP8B3	16.0134	0.0257605	0.460445	0.0559469	0.955384	1
ATP8B4	8.793	-0.126424	0.678258	-0.186395	0.852135	1
ATP9A	1496.84	0.244595	0.142846	1.7123	0.0868413	1
ATP9B	1461.37	0.0342555	0.0615656	0.556407	0.577933	1
ATP10A	97.1685	-0.441307	0.299273	-1.4746	0.140321	1
ATP10B	0.325962	-2.42064	7.21317	-0.335586	0.737183	1
ATP10D	855.41	-0.0143017	0.0970293	-0.147396	0.88282	1
ATP11A	1480.53	0.136277	0.172851	0.788405	0.43046	1
ATP11A-AS1	0.334982	0	6.62314	0	1	1
ATP11B	4411.33	0.0229904	0.0979478	0.234721	0.814425	1
ATP11C	4355.3	0.0429783	0.113538	0.378538	0.705031	1
ATP12A	36.2015	-0.0528196	0.355975	-0.14838	0.882043	1
ATP13A1	5812.51	0.0563374	0.0627665	0.897572	0.369414	1
ATP13A2	8101.12	-0.0461196	0.0916501	-0.503214	0.614814	1
ATP13A3	4771.57	0.153113	0.214046	0.715325	0.474408	1
ATP13A4	0.828048	1.54224	2.88504	0.534565	0.592951	1
ATP13A5	1.40168	0.9915	1.79606	0.552042	0.580919	1
ATP13A5-AS1	0.772102	0.980748	2.59648	0.377722	0.705637	1
ATP23	272.078	-0.107161	0.144261	-0.742828	0.457586	1
ATPAF1	2104.49	0.0702677	0.0585952	1.19921	0.230448	1
ATPAF2	778.711	-0.0739388	0.0740535	-0.998451	0.318061	1
ATPIF1	2605.02	-0.000108038	0.0946054	-0.00114198	0.999089	1
ATR	2152.31	0.0155291	0.0749544	0.20718	0.835869	1
ATRAID	3934.54	-0.0868654	0.0751166	-1.15641	0.247514	1
ATRIP	738.441	-0.119979	0.0811819	-1.4779	0.139434	1
ATRN	3536.25	-0.00644759	0.0904742	-0.0712645	0.943187	1
ATRNL1	776.718	-0.0396669	0.0843853	-0.470069	0.638306	1
ATRX	3130.93	0.0794536	0.1283	0.619278	0.535733	1
ATXN1	546.347	0.110791	0.140954	0.786008	0.431863	1
ATXN1L	1077.62	0.205619	0.15206	1.35222	0.176304	1
ATXN2	3295.9	0.1023	0.0702398	1.45643	0.145273	1
ATXN2L	9727.57	0.0831201	0.0857159	0.969716	0.332188	1
ATXN3	725.321	-0.0888189	0.110445	-0.804194	0.421285	1
ATXN3L	2.74764	-0.342374	1.28714	-0.265996	0.790242	1
ATXN7	576.431	0.256544	0.182483	1.40585	0.159768	1
ATXN7L1	207.486	0.38819	0.178801	2.17108	0.0299254	1
ATXN7L2	493.939	0.0257302	0.134065	0.191923	0.847803	1
ATXN7L3	1938.02	-0.0431317	0.0632568	-0.68185	0.495334	1
ATXN7L3B	394.064	0.136313	0.113635	1.19957	0.230306	1
ATXN10	6791.47	-0.122077	0.0538035	-2.26894	0.0232721	1
AUH	772.76	-0.127338	0.0840081	-1.51579	0.129573	1
AUNIP	731.992	-0.0795888	0.0787752	-1.01033	0.312338	1
AUP1	9282.27	0.00969103	0.0736053	0.131662	0.895252	1
AURKA	4668.31	0.02664	0.0668576	0.398459	0.690292	1
AURKAIP1	4502.44	-0.0842486	0.1037	-0.812424	0.416548	1
AURKB	5853.6	-0.0353751	0.0713866	-0.495542	0.620218	1
AURKC	60.1712	-0.312444	0.290416	-1.07585	0.281994	1
AUTS2	1559.74	0.19364	0.0957621	2.0221	0.0431664	1
AVEN	473.806	0.187773	0.110794	1.69479	0.0901155	1
AVIL	39.1804	-0.22586	0.291808	-0.774002	0.43893	1
AVL9	1239.38	0.136296	0.111923	1.21777	0.223311	1
AVPI1	189.444	-0.0852315	0.151761	-0.561618	0.574377	1
AVPR1A	46.2865	-0.265539	0.344419	-0.770974	0.440722	1
AVPR1B	1.66914	2.33523	1.84347	1.26676	0.205242	1
AVPR2	1.1395	-2.49802	2.09625	-1.19166	0.233395	1
AXDND1	7.48542	-0.239562	0.929602	-0.257704	0.796635	1
AXIN1	4264.96	-0.0386845	0.0724643	-0.533842	0.593451	1
AXIN2	422.329	0.0441563	0.0983432	0.449002	0.65343	1
AXL	28.5418	-0.153378	0.417775	-0.367131	0.713521	1
AZGP1	0.88778	-0.971712	3.28795	-0.295537	0.767584	1
AZI2	1019.62	0.0364414	0.0895229	0.407062	0.683962	1
AZIN1	2754.29	0.00919079	0.0805135	0.114152	0.909117	1
AZIN1-AS1	14.1122	-0.505344	0.433057	-1.16692	0.243242	1
AZIN2	114.242	-0.377618	0.196603	-1.92071	0.0547679	1
AZU1	0.577773	1.83534	4.34343	0.422555	0.67262	1
B2M	3820.14	-0.105879	0.108169	-0.978828	0.327665	1
B3GALNT1	401.277	-0.109012	0.113964	-0.956545	0.338797	1
B3GALNT2	3830.09	0.0422097	0.0521467	0.809442	0.418261	1
B3GALT1	31.5356	-0.103476	0.315895	-0.327563	0.743242	1
B3GALT4	86.7398	-0.0420405	0.193213	-0.217586	0.827752	1
B3GALT5	21.9417	-0.149722	0.503947	-0.297098	0.766391	1
B3GALT5-AS1	66.6745	-0.337502	0.247354	-1.36445	0.172426	1
B3GALT6	579.77	0.035065	0.130675	0.268336	0.78844	1
B3GAT1	88.2323	0.0879416	0.200301	0.439048	0.660626	1
B3GAT2	130.892	0.0208037	0.196217	0.106024	0.915564	1
B3GAT3	2606.04	-0.0781828	0.0994885	-0.785847	0.431957	1
B3GLCT	630.735	-0.013099	0.130993	-0.0999976	0.920346	1
B3GNT2	760.015	0.0104633	0.0999985	0.104635	0.916666	1
B3GNT3	7.34934	-0.802947	0.678658	-1.18314	0.236754	1
B3GNT4	50.485	-0.171475	0.258567	-0.663173	0.50722	1
B3GNT5	535.202	0.161148	0.143106	1.12607	0.260134	1
B3GNT6	0.357507	-0.0167377	5.71444	-0.00292903	0.997663	1
B3GNT7	9.79164	-0.569624	0.657877	-0.865851	0.386572	1
B3GNT8	21.2847	-0.381665	0.421082	-0.906389	0.36473	1
B3GNT9	55.1168	0.0328486	0.284375	0.115511	0.90804	1
B3GNTL1	339.15	-0.0341702	0.11827	-0.288918	0.772644	1
B4GALNT1	310.689	-0.0919603	0.11657	-0.788886	0.430179	1
B4GALNT2	2.96382	-0.696703	1.98082	-0.351726	0.725044	1
B4GALNT3	1097.15	-0.0421585	0.0615669	-0.684758	0.493496	1
B4GALNT4	213.876	-0.00434931	0.145737	-0.0298436	0.976192	1
B4GALT1	1533.98	0.0365273	0.092042	0.396854	0.691475	1
B4GALT1-AS1	19.1977	0.130562	0.43458	0.300433	0.763847	1
B4GALT2	3159.59	-0.0256416	0.0838167	-0.305925	0.759662	1
B4GALT3	2521.37	-0.0135632	0.0812725	-0.166886	0.86746	1
B4GALT4	1300.57	-0.134499	0.0691304	-1.94558	0.0517048	1
B4GALT4-AS1	29.1642	0.21306	0.345676	0.616357	0.537659	1
B4GALT5	1883.54	0.0703077	0.100243	0.701371	0.483071	1
B4GALT6	669.077	0.127508	0.188078	0.677955	0.4978	1
B4GALT7	921.457	0.0390186	0.112841	0.345784	0.729505	1
B4GAT1	1951.22	-0.0172139	0.0918674	-0.187377	0.851365	1
B9D1	601.655	-0.0621876	0.130974	-0.474807	0.634924	1
B9D2	206.073	-0.178266	0.164687	-1.08246	0.27905	1
BAALC	77.1636	0.145327	0.279219	0.520475	0.602732	1
BAALC-AS1	0.713443	0.0170887	2.7617	0.00618775	0.995063	1
BAAT	7.23627	0.482273	0.68015	0.709069	0.478282	1
BABAM1	3098.31	-0.0115131	0.0708582	-0.162481	0.870927	1
BACE1	809.495	0.0275535	0.0832653	0.330913	0.74071	1
BACE1-AS	125.149	0.0338144	0.176337	0.19176	0.84793	1
BACE2	1543.12	0.144195	0.0611275	2.35892	0.0183284	1
BACH1	1330.66	0.226193	0.136212	1.6606	0.0967938	1
BACH1-IT2	1.50845	-0.493258	1.59304	-0.309633	0.75684	1
BACH2	420.119	0.273871	0.182186	1.50325	0.132774	1
BAD	963.469	-0.196342	0.131704	-1.49078	0.136018	1
BAG1	3033.99	-0.0967427	0.0965933	-1.00155	0.316562	1
BAG2	1545.07	0.0740554	0.0809185	0.915186	0.360094	1
BAG3	2835.93	0.0993869	0.102084	0.973578	0.330266	1
BAG4	569.43	0.0580514	0.150561	0.385567	0.699817	1
BAG5	726.305	0.219883	0.111758	1.96749	0.0491273	1
BAG6	28524.3	0.0227176	0.0682026	0.33309	0.739067	1
BAGE2	2.29953	1.17301	1.40391	0.83553	0.403419	1
BAHCC1	1315.13	0.0205213	0.140392	0.146171	0.883786	1
BAHD1	2449.24	0.0184423	0.0466169	0.395614	0.69239	1
BAIAP2	1246.26	-0.00792762	0.0868838	-0.091244	0.927299	1
BAIAP2-AS1	1013.34	0.07691	0.077232	0.995831	0.319332	1
BAIAP2L1	1478.58	-0.0424246	0.0740181	-0.573165	0.566533	1
BAIAP2L2	11.2621	0.122134	0.524744	0.232749	0.815956	1
BAIAP3	42.5752	-0.188879	0.333882	-0.565704	0.571595	1
BAK1	987.827	-0.0804571	0.0910254	-0.883898	0.376751	1
BAMBI	1049.15	-0.0540757	0.0948244	-0.570272	0.568493	1
BANF1	2807.52	0.0104655	0.112384	0.0931219	0.925807	1
BANK1	6.49591	-0.0831778	0.951084	-0.0874558	0.930309	1
BANP	978.113	-0.0177573	0.0857721	-0.207029	0.835987	1
BAP1	4388.28	0.0252663	0.0659849	0.382911	0.701786	1
BARD1	1556.2	-0.0125651	0.0934611	-0.134442	0.893053	1
BARHL1	0.826355	-0.924801	2.47494	-0.373666	0.708652	1
BARHL2	78.9078	-0.00501877	0.262775	-0.0190991	0.984762	1
BARX1	65.3427	-0.425992	0.27075	-1.57338	0.115631	1
BARX2	150.578	-0.0478984	0.161836	-0.295969	0.767253	1
BASP1	5189.01	0.0908056	0.0929804	0.97661	0.328762	1
BATF2	5.5191	-0.120898	0.94618	-0.127775	0.898327	1
BATF3	267.769	-0.00365989	0.175896	-0.0208071	0.9834	1
BAX	4715.26	-0.0846713	0.0924896	-0.915469	0.359946	1
BAZ1A	6525.38	0.0465172	0.0704318	0.660458	0.50896	1
BAZ1B	11698.6	0.120325	0.0814334	1.47759	0.139517	1
BAZ2A	6450.06	0.111804	0.108841	1.02722	0.304317	1
BAZ2B	1509.58	-0.032642	0.116136	-0.281068	0.778658	1
BBC3	426.763	0.0567623	0.153544	0.369681	0.71162	1
BBIP1	533.7	0.121775	0.135293	0.900082	0.368076	1
BBOF1	79.7498	0.327534	0.266855	1.22738	0.219679	1
BBOX1	3.11544	0.993143	1.44154	0.688943	0.490859	1
BBOX1-AS1	2.73625	-0.00421219	1.12701	-0.0037375	0.997018	1
BBS1	498.801	-0.032463	0.0995428	-0.326121	0.744333	1
BBS2	2274.24	0.0320015	0.0651392	0.491278	0.62323	1
BBS4	910.876	-0.229953	0.0842829	-2.72835	0.00636526	1
BBS5	189.058	-0.211846	0.146329	-1.44773	0.147691	1
BBS7	1666.27	-0.00229214	0.0897226	-0.025547	0.979619	1
BBS9	693.122	0.060129	0.0887208	0.677733	0.497941	1
BBS10	1123.11	0.0420461	0.0975597	0.430978	0.666484	1
BBS12	217.581	-0.172347	0.142081	-1.21302	0.225123	1
BBX	1528.89	0.361242	0.25345	1.4253	0.154071	1
BCAM	735.721	-0.097231	0.120937	-0.803981	0.421408	1
BCAN	25.2096	0.216232	0.365701	0.59128	0.554333	1
BCAP29	2777.78	-0.108464	0.0748412	-1.44926	0.147266	1
BCAP31	16961.1	-0.0170804	0.0774532	-0.220525	0.825462	1
BCAR1	3222.32	0.0351752	0.0858933	0.409523	0.682156	1
BCAR3	328.841	-0.0615678	0.143255	-0.429779	0.667356	1
BCAR4	0.530626	-1.35535	4.16607	-0.32533	0.744931	1
BCAS1	1.63344	1.33473	1.94657	0.685684	0.492912	1
BCAS2	2188.5	-0.00737448	0.0774905	-0.0951663	0.924183	1
BCAS3	1796.27	0.0622035	0.0949342	0.655228	0.512321	1
BCAS4	269.327	0.0600523	0.115301	0.520833	0.602483	1
BCAT1	2787.66	0.043286	0.0915608	0.472757	0.636387	1
BCAT2	2129.91	-0.0086856	0.102848	-0.0844504	0.932698	1
BCCIP	5358.34	-0.0338429	0.0700334	-0.483239	0.628926	1
BCDIN3D	345.461	0.149417	0.115589	1.29266	0.196129	1
BCDIN3D-AS1	83.9075	0.212388	0.201927	1.0518	0.292889	1
BCHE	7.28396	-0.0600134	0.821655	-0.0730396	0.941775	1
BCKDHA	3331.78	-0.00630587	0.0999954	-0.0630616	0.949717	1
BCKDHB	1245.09	0.0381756	0.081688	0.467335	0.64026	1
BCKDK	2425.91	-0.0260024	0.091915	-0.282897	0.777256	1
BCL2	277.422	0.170834	0.129784	1.3163	0.188074	1
BCL2A1	0.555251	-0.633309	3.77479	-0.167773	0.866762	1
BCL2L1	1054.2	0.104138	0.077119	1.35035	0.176904	1
BCL2L2	157.914	-0.193174	0.146427	-1.31925	0.187086	1
BCL2L2-PABPN1	75.6497	-0.191349	0.187375	-1.02121	0.307156	1
BCL2L11	1886.93	0.0673146	0.0628238	1.07148	0.283953	1
BCL2L12	2172.71	-0.156503	0.11159	-1.40248	0.160773	1
BCL2L13	4029.39	0.0304069	0.0582486	0.52202	0.601657	1
BCL2L14	0.696307	-2.44519	2.91213	-0.839658	0.4011	1
BCL2L15	1.70841	-1.00104	1.55205	-0.644975	0.518943	1
BCL3	79.3507	-0.0581201	0.251036	-0.231521	0.81691	1
BCL6	320.211	0.00142376	0.140093	0.010163	0.991891	1
BCL6B	0.420891	2.41884	7.2125	0.335368	0.737347	1
BCL7A	898.653	0.0441382	0.105476	0.418467	0.675605	1
BCL7B	1592.75	0.00920521	0.0758258	0.121399	0.903375	1
BCL7C	1697.98	-0.170932	0.106401	-1.60649	0.108167	1
BCL9	1480.48	0.137125	0.103757	1.32159	0.186304	1
BCL9L	1008.73	0.156715	0.131145	1.19497	0.232098	1
BCL10	501.397	0.11478	0.102287	1.12215	0.261801	1
BCL11A	493.626	0.05302	0.0944468	0.561375	0.574542	1
BCL11B	22.0548	0.315312	0.37622	0.838106	0.401971	1
BCLAF1	15466.9	-0.0748529	0.0676344	-1.10673	0.268412	1
BCO1	3.18548	1.30795	1.31131	0.997443	0.31855	1
BCO2	9.82242	0.172933	0.754073	0.229332	0.818611	1
BCOR	7267.75	0.140091	0.0850354	1.64744	0.0994668	1
BCORL1	2590.41	0.123844	0.105574	1.17305	0.240774	1
BCR	4195.91	0.0360116	0.0804864	0.447424	0.654569	1
BCS1L	2535.77	0.0190511	0.0863025	0.220748	0.825289	1
BCYRN1	100.827	0.419642	0.427269	0.98215	0.326026	1
BDH1	5.34027	-0.66269	1.13857	-0.582035	0.560543	1
BDH2	299.122	0.0271244	0.154813	0.175207	0.860917	1
BDKRB1	1.41798	0.303509	1.84484	0.164518	0.869324	1
BDKRB2	11.3081	0.166351	0.566792	0.293496	0.769143	1
BDNF	100.688	-0.0427078	0.193645	-0.220546	0.825446	1
BDNF-AS	27.7268	-1.20989	0.463873	-2.60823	0.00910108	1
BDP1	2791.42	0.194282	0.248507	0.7818	0.434332	1
BEAN1	12.1817	-0.182542	0.560977	-0.3254	0.744878	1
BEAN1-AS1	0.959355	-2.45446	2.38257	-1.03017	0.302929	1
BECN1	3355.11	-0.00710256	0.0534981	-0.132763	0.894381	1
BEGAIN	48.5105	-0.069394	0.319251	-0.217365	0.827924	1
BEND3	343.092	0.314722	0.155182	2.02809	0.0425515	1
BEND4	276.552	0.380648	0.204979	1.85701	0.0633104	1
BEND5	44.4614	-0.453426	0.266976	-1.69838	0.0894361	1
BEND6	262.089	-0.0996899	0.157169	-0.634287	0.525894	1
BEND7	1733.41	-0.00908936	0.0791167	-0.114885	0.908536	1
BEST1	57.5803	0.687336	0.343865	1.99885	0.0456244	1
BEST2	3.38395	0.768446	1.12277	0.684422	0.493709	1
BEST3	49.7684	0.41147	0.304171	1.35276	0.176133	1
BEST4	3.62277	0.988824	1.25183	0.789901	0.429586	1
BET1	1023.85	-0.07759	0.147701	-0.525317	0.599363	1
BET1L	314.563	0.150553	0.124917	1.20523	0.228114	1
BEX1	159.135	-0.0837574	0.183604	-0.456186	0.648256	1
BEX2	694.957	-0.205554	0.1101	-1.86697	0.0619057	1
BEX3	2677.24	-0.000457276	0.0890295	-0.00513623	0.995902	1
BEX4	544.063	-0.0450687	0.113479	-0.397154	0.691254	1
BEX5	10.1615	-0.820286	0.59006	-1.39017	0.164476	1
BFAR	3103.41	0.0283649	0.052975	0.535439	0.592346	1
BFSP1	217.67	-0.0266216	0.143624	-0.185356	0.85295	1
BGLAP	39.1531	0.0836901	0.343859	0.243385	0.807707	1
BHLHA9	0.275423	0	6.93187	0	1	1
BHLHA15	59.8712	0.0690166	0.318334	0.216805	0.82836	1
BHLHB9	258.229	-0.0534641	0.145836	-0.366604	0.713915	1
BHLHE22	41.787	-0.444322	0.286162	-1.55269	0.120497	1
BHLHE23	2.03131	-2.10608	1.14853	-1.83372	0.0666962	1
BHLHE40	2002.23	0.121992	0.0667545	1.82748	0.0676282	1
BHLHE40-AS1	27.4653	-0.124521	0.373988	-0.332955	0.739168	1
BHLHE41	97.4957	0.346623	0.219558	1.57873	0.114398	1
BHMG1	10.8638	0.191972	0.695645	0.275963	0.782577	1
BHMT	1.32999	0	2.79028	0	1	1
BHMT2	1.84658	-1.97908	2.35198	-0.841453	0.400094	1
BICC1	1384.65	0.188863	0.136864	1.37993	0.167608	1
BICD1	798.445	0.155909	0.108038	1.44309	0.148994	1
BICD2	2166.42	0.0472877	0.097128	0.48686	0.626358	1
BICDL1	164.823	-0.282475	0.19562	-1.444	0.14874	1
BICDL2	3.56729	0.306712	1.23576	0.248197	0.803982	1
BID	1210.42	-0.0175502	0.0967354	-0.181425	0.856034	1
BIK	90.1656	-0.0937617	0.214452	-0.437216	0.661955	1
BIN1	285.778	-0.0712397	0.121616	-0.585773	0.558028	1
BIN2	0.90543	0.976715	2.57324	0.379566	0.704268	1
BIN3	777.274	-0.0948758	0.0991214	-0.957168	0.338483	1
BIN3-IT1	0.440442	0	7.25997	0	1	1
BIRC2	1784.87	-0.128648	0.0860046	-1.49583	0.134699	1
BIRC3	44.5145	-0.361382	0.269424	-1.34131	0.179819	1
BIRC5	13982.8	-0.0420926	0.073576	-0.572097	0.567256	1
BIRC6	8917.82	0.101771	0.136379	0.746236	0.455525	1
BISPR	3.74167	0.722368	1.07099	0.674484	0.500004	1
BIVM	662.582	-0.131189	0.107794	-1.21704	0.223591	1
BIVM-ERCC5	176.015	-0.0884728	0.162921	-0.543042	0.587101	1
BLACAT1	0.881226	0.541169	2.86979	0.188574	0.850426	1
BLCAP	217.259	0.0072848	0.132556	0.0549564	0.956173	1
BLM	4634.58	-0.106015	0.0642592	-1.6498	0.0989848	1
BLMH	5497.55	0.022892	0.0628874	0.364015	0.715847	1
BLNK	2.5464	0.400404	1.23911	0.323138	0.746591	1
BLOC1S1	523.808	0.349886	0.329196	1.06285	0.28785	1
BLOC1S1-RDH5	1124.57	-0.258449	0.160681	-1.60846	0.107735	1
BLOC1S2	1083.29	-0.0704536	0.120526	-0.584553	0.558848	1
BLOC1S3	319.841	0.170913	0.130602	1.30865	0.190652	1
BLOC1S4	255.443	-0.0166561	0.157353	-0.105852	0.9157	1
BLOC1S5-TXNDC5	25976.6	-0.000851069	0.0545623	-0.0155981	0.987555	1
BLOC1S6	2266.25	-0.0775934	0.0744401	-1.04236	0.297245	1
BLVRA	2878.16	-0.142175	0.0846156	-1.68025	0.0929088	1
BLVRB	840.08	-0.126533	0.117298	-1.07873	0.280707	1
BLZF1	1350.7	-0.00674568	0.103452	-0.0652055	0.94801	1
BMF	134.482	-0.102493	0.232687	-0.440475	0.659593	1
BMI1	6.33354	-1.41614	4.78968	-0.295664	0.767487	1
BMP1	1969.56	0.0163489	0.0682077	0.239693	0.810568	1
BMP2	793.073	0.129087	0.0767186	1.6826	0.0924519	1
BMP2K	759.249	0.136369	0.158522	0.860252	0.38965	1
BMP3	78.3846	0.286634	0.274775	1.04316	0.296874	1
BMP4	173.179	0.240254	0.148948	1.61301	0.106743	1
BMP5	2.77708	-0.551988	1.44771	-0.381283	0.702993	1
BMP6	1017.74	0.181176	0.0734031	2.46823	0.0135781	1
BMP7	662.879	-0.0282864	0.0843379	-0.335394	0.737328	1
BMP8A	130.832	0.100862	0.164563	0.612909	0.539937	1
BMP8B	220.736	-0.0132604	0.134514	-0.0985803	0.921472	1
BMPER	34.5696	-0.206022	0.430845	-0.478182	0.632521	1
BMPR1A	569.229	0.0738485	0.0981143	0.752678	0.451643	1
BMPR1B	176.331	-0.291967	0.201376	-1.44986	0.147098	1
BMPR1B-AS1	1.5491	-2.71648	2.06662	-1.31446	0.188693	1
BMPR2	2478.69	0.27449	0.153598	1.78707	0.0739264	1
BMS1	7839.55	0.0384438	0.0770852	0.498718	0.617978	1
BMT2	485.563	0.0776826	0.186303	0.416968	0.676702	1
BMX	4.44815	1.19057	1.04821	1.13581	0.256035	1
BNC1	71.0099	-0.089629	0.253945	-0.352946	0.724129	1
BNC2	370.062	0.218224	0.156369	1.39557	0.162845	1
BNIP1	537.714	0.175187	0.119076	1.47122	0.141232	1
BNIP2	1922.1	-0.0425204	0.0888576	-0.478523	0.632278	1
BNIP3	331.893	0.135287	0.144115	0.938743	0.347863	1
BNIP3L	1582.03	0.104423	0.0773865	1.34937	0.177218	1
BNIPL	15.2871	-0.368128	0.498402	-0.738617	0.46014	1
BOC	505.626	-0.0624655	0.125906	-0.496129	0.619804	1
BOD1	2854.43	-0.0699675	0.067679	-1.03381	0.301223	1
BOD1L1	2780.86	0.187881	0.126871	1.48089	0.138636	1
BOD1L2	9.65262	-0.10743	0.60149	-0.178606	0.858247	1
BOK	72.4248	0.0715089	0.228172	0.313399	0.753977	1
BOK-AS1	9.73907	0.15703	0.526972	0.297986	0.765714	1
BOLA1	216.696	-0.0603325	0.177012	-0.340838	0.733226	1
BOLA2	1414.51	-0.0597044	0.12255	-0.487183	0.626129	1
BOLA2-SMG1P6	2170.07	0.0264511	0.0817302	0.323639	0.746211	1
BOLA2B	879.918	-0.101261	0.120972	-0.837069	0.402554	1
BOLA3	1843.98	-0.0642141	0.0941838	-0.681796	0.495368	1
BOLA3-AS1	516.192	-0.0952656	0.103083	-0.924168	0.355399	1
BOLL	12.3544	0.216402	0.578477	0.374089	0.708338	1
BOP1	6556.11	0.0206207	0.0891692	0.231254	0.817118	1
BORA	675.436	-0.00526464	0.0942409	-0.0558637	0.95545	1
BORCS5	150.702	-0.177052	0.144414	-1.226	0.220198	1
BORCS6	290.177	-0.282926	0.159288	-1.7762	0.0757005	1
BORCS7-ASMT	1285.01	-0.00950359	0.0866878	-0.10963	0.912703	1
BORCS8	399.104	0.155706	0.121978	1.27651	0.201774	1
BORCS8-MEF2B	207.122	-0.0141058	0.135607	-0.104019	0.917154	1
BPGM	687.584	0.00342244	0.0837072	0.0408858	0.967387	1
BPHL	779.883	0.0294059	0.0957566	0.30709	0.758775	1
BPIFB1	1.14864	0	2.76726	0	1	1
BPIFC	9.66828	-0.0132131	0.777386	-0.0169969	0.986439	1
BPNT1	1792.16	0.0188663	0.0927197	0.203476	0.838763	1
BPTF	7598.85	0.178949	0.138928	1.28807	0.197721	1
BRAF	1539.63	-0.0136819	0.0908866	-0.150538	0.88034	1
BRAP	1500.42	0.0218601	0.0808255	0.27046	0.786806	1
BRAT1	2930.67	-0.0472977	0.081986	-0.5769	0.564007	1
BRCA1	5891.29	-0.000235017	0.0642726	-0.00365656	0.997082	1
BRCA2	1299.72	0.11698	0.152708	0.766042	0.443652	1
BRCAT54	9.20649	-0.278996	0.627593	-0.444549	0.656646	1
BRCC3	560.557	0.078541	0.116825	0.672297	0.501395	1
BRD1	3766.59	0.0279148	0.0551582	0.506086	0.612797	1
BRD2	37927.9	0.0482691	0.0459033	1.05154	0.293011	1
BRD3	2495.37	0.041776	0.103954	0.401871	0.687779	1
BRD4	2172.7	0.23827	0.101528	2.34685	0.018933	1
BRD7	3621.18	0.00250505	0.0751969	0.0333132	0.973425	1
BRD8	4284.38	-0.0179927	0.0637199	-0.282372	0.777659	1
BRD9	2533.29	0.0235898	0.0817605	0.288523	0.772946	1
BRE	1175.58	-0.0874939	0.0991516	-0.882426	0.377546	1
BRE-AS1	36.4611	0.255047	0.295836	0.862122	0.38862	1
BREA2	12.5051	0.391588	0.560447	0.698707	0.484735	1
BRF1	1088.36	-0.00500339	0.091586	-0.0546305	0.956433	1
BRF2	393.411	-0.0706609	0.125906	-0.561219	0.574648	1
BRI3	769.272	-0.0332647	0.0906257	-0.367056	0.713577	1
BRI3BP	1303.08	0.0369286	0.0986198	0.374454	0.708067	1
BRICD5	84.7183	-0.0542981	0.233873	-0.232169	0.816407	1
BRINP1	2.25403	1.58203	1.84899	0.855619	0.392209	1
BRINP2	81.5337	0.274852	0.260622	1.0546	0.291608	1
BRINP3	0.302301	-2.48073	7.21117	-0.344012	0.730837	1
BRIP1	2379.9	0.114489	0.134636	0.850357	0.395126	1
BRIX1	4680.51	-0.0583703	0.0626383	-0.931863	0.351407	1
BRK1	3982.6	0.0625436	0.0628677	0.994844	0.319812	1
BRMS1	2218.47	-0.0409702	0.0794125	-0.515916	0.605913	1
BRMS1L	887.154	-0.0977523	0.0946038	-1.03328	0.301472	1
BROX	2551.18	-0.0811957	0.0647931	-1.25315	0.21015	1
BRPF1	2839.41	0.0306299	0.0665423	0.460307	0.645296	1
BRPF3	6685.54	0.0339715	0.0734968	0.462217	0.643925	1
BRS3	0.65834	0	3.28227	0	1	1
BRSK1	636.604	-0.0348703	0.104776	-0.33281	0.739278	1
BRSK2	274.788	-0.122658	0.149513	-0.820385	0.411997	1
BRWD1	2370.26	0.138132	0.153426	0.900316	0.367952	1
BRWD1-AS1	1.42631	-0.331966	1.63306	-0.203279	0.838917	1
BRWD1-IT2	25.5988	0.262166	0.354644	0.739236	0.459764	1
BRWD3	1550.87	0.131952	0.213388	0.618366	0.536334	1
BSCL2	502.157	0.512219	0.290047	1.76599	0.0773978	1
BSDC1	4633.4	-0.037133	0.0595891	-0.623151	0.533185	1
BSG	21875.9	0.0486835	0.0827805	0.588104	0.556463	1
BSN	186.707	0.0800727	0.205232	0.390157	0.69642	1
BSN-AS2	9.51926	-0.174103	0.780589	-0.22304	0.823504	1
BSND	0.274102	-1.83629	7.23766	-0.253713	0.799717	1
BSPRY	152.244	0.274299	0.165152	1.66089	0.0967348	1
BST1	8.28263	-0.715618	0.722874	-0.989963	0.322192	1
BST2	2.39139	0.589204	1.59975	0.36831	0.712642	1
BTAF1	4071.38	0.0192731	0.140936	0.13675	0.891228	1
BTBD1	6015.42	-0.0487295	0.0680657	-0.715919	0.474042	1
BTBD2	3030.69	0.0400024	0.0946891	0.422461	0.672689	1
BTBD3	2109.43	0.123835	0.112634	1.09945	0.271572	1
BTBD6	1999.71	-0.0327745	0.086748	-0.377813	0.705569	1
BTBD7	912.585	0.175601	0.160889	1.09144	0.275079	1
BTBD8	32.4724	0.36518	0.45813	0.797111	0.425387	1
BTBD9	683.493	0.0298117	0.136423	0.218524	0.827021	1
BTBD10	2171.47	-0.0933891	0.0786255	-1.18777	0.234924	1
BTBD11	393.457	0.0844161	0.116372	0.725398	0.468208	1
BTBD16	0.74246	-1.84013	3.80569	-0.483522	0.628725	1
BTBD17	0.407289	1.83756	5.02877	0.365408	0.714807	1
BTBD18	2.78839	0.313488	1.12243	0.279294	0.780019	1
BTBD19	39.2106	-0.217415	0.351182	-0.619095	0.535854	1
BTC	14.9867	0.122756	0.641273	0.191426	0.848192	1
BTD	1024.52	-0.0806046	0.071989	-1.11968	0.262851	1
BTF3	19665.6	-0.0137763	0.0820444	-0.167913	0.866652	1
BTF3L4	356.75	0.136573	0.116016	1.17719	0.239118	1
BTG1	840.21	-0.0165867	0.0805178	-0.206001	0.83679	1
BTG2	285.801	-0.168742	0.145675	-1.15835	0.246721	1
BTG3	3086.61	-0.0523356	0.0656773	-0.79686	0.425532	1
BTK	12.2575	-0.407272	0.61647	-0.660652	0.508836	1
BTLA	0.330265	0.334556	6.4475	0.0518892	0.958617	1
BTN1A1	12.4596	-1.08758	0.623836	-1.74338	0.0812674	1
BTN2A1	2990.89	-0.0716297	0.0673819	-1.06304	0.287764	1
BTN2A2	1118.46	-0.11313	0.0913108	-1.23896	0.215361	1
BTN3A1	363.534	-0.134998	0.128026	-1.05446	0.291674	1
BTN3A2	232.419	-0.0864451	0.144707	-0.597379	0.550254	1
BTN3A3	92.5461	-0.213378	0.223036	-0.956697	0.33872	1
BTNL2	0.355033	-2.44156	5.12777	-0.476144	0.633972	1
BTNL8	0.411856	0.319771	6.1006	0.0524163	0.958197	1
BTNL9	23.5976	-0.464773	0.387705	-1.19878	0.230613	1
BTNL10	2.88482	-2.13032	1.14047	-1.86793	0.0617712	1
BTRC	2760.53	0.0182652	0.085955	0.212497	0.831719	1
BUB1	9499.29	-0.104313	0.0336937	-3.09593	0.00196194	1
BUB1B	5638.94	-0.0851655	0.0547692	-1.55499	0.119949	1
BUB1B-PAK6	38.4127	0.0138385	0.257729	0.0536941	0.957179	1
BUB3	8275.1	-0.0479548	0.0705671	-0.679564	0.496781	1
BUD13	1367.68	0.03749	0.0738925	0.507358	0.611903	1
BUD31	1869.3	-0.0760494	0.104582	-0.727178	0.467117	1
BVES	558.426	0.293255	0.160907	1.82252	0.0683768	1
BVES-AS1	23.4342	-0.0925969	0.416121	-0.222524	0.823906	1
BYSL	5408.59	0.0867988	0.0652147	1.33097	0.183199	1
BZRAP1-AS1	53.7163	0.147187	0.232903	0.631967	0.527409	1
BZW1	3494.62	-0.00622982	0.0981246	-0.0634889	0.949377	1
BZW2	3624.59	0.0104282	0.0791022	0.131832	0.895117	1
C1D	197.501	-0.0280708	0.127567	-0.220048	0.825834	1
C1GALT1	910.651	0.0773033	0.104251	0.74151	0.458384	1
C1GALT1C1	1412.76	-0.0620073	0.0781104	-0.793841	0.427288	1
C1GALT1C1L	193.484	-0.235974	0.145855	-1.61786	0.105692	1
C1orf21	425.664	0.0516736	0.117328	0.440421	0.659632	1
C1orf27	889.32	0.0737136	0.128451	0.573866	0.566059	1
C1orf35	1251.27	-0.0227773	0.108137	-0.210633	0.833174	1
C1orf43	6377.16	0.000473615	0.0562253	0.00842352	0.993279	1
C1orf50	423.026	0.0160488	0.115245	0.139258	0.889246	1
C1orf52	1889.76	0.0407794	0.0733429	0.55601	0.578204	1
C1orf53	112.162	-0.535726	0.222482	-2.40795	0.0160423	1
C1orf54	26.5217	-0.186701	0.389102	-0.479825	0.631352	1
C1orf56	178.662	-0.0279019	0.142986	-0.195137	0.845286	1
C1orf61	6.06627	0.937238	1.04282	0.898755	0.368783	1
C1orf74	109.148	-0.0978044	0.217756	-0.449147	0.653326	1
C1orf87	2.01203	-1.00314	1.68884	-0.593984	0.552523	1
C1orf94	0.702709	-3.20199	3.73323	-0.857699	0.391059	1
C1orf101	17.4858	-0.205756	0.400996	-0.513112	0.607873	1
C1orf105	0.303832	1.83771	4.77889	0.384547	0.700573	1
C1orf106	84.3708	0.217812	0.223896	0.972828	0.330639	1
C1orf109	728.524	-0.0816751	0.0862297	-0.947181	0.343547	1
C1orf111	0.68591	-0.0377615	2.81588	-0.0134102	0.989301	1
C1orf112	2246.58	-0.00630801	0.0550196	-0.11465	0.908722	1
C1orf115	159.929	0.242978	0.185644	1.30884	0.190589	1
C1orf116	2.10823	-0.711398	1.73586	-0.409824	0.681935	1
C1orf122	1325.92	-0.0895101	0.121276	-0.738067	0.460473	1
C1orf123	727.943	-0.0356667	0.0897056	-0.397597	0.690928	1
C1orf127	0.8503	-0.378166	2.90509	-0.130174	0.896429	1
C1orf131	1105.14	-0.0921369	0.0959749	-0.96001	0.33705	1
C1orf132	3.58965	0.987581	1.3204	0.74794	0.454496	1
C1orf140	2.35676	1.7888	1.7893	0.999721	0.317446	1
C1orf145	46.7392	-0.167448	0.275806	-0.607123	0.543769	1
C1orf146	0.440992	-2.47888	3.68017	-0.67358	0.500579	1
C1orf159	1064.25	-0.0576123	0.111991	-0.514437	0.606947	1
C1orf162	6.37074	0.293253	0.847238	0.346128	0.729246	1
C1orf167	70.7964	0.114152	0.220352	0.518045	0.604427	1
C1orf168	0.742894	0.00371663	2.59071	0.0014346	0.998855	1
C1orf174	430.981	0.024165	0.101986	0.236944	0.8127	1
C1orf185	0.576876	-1.89584	7.23469	-0.262048	0.793284	1
C1orf189	2.0606	-0.345201	1.17967	-0.292624	0.769809	1
C1orf194	0.492343	0.951828	3.64155	0.26138	0.7938	1
C1orf198	1015.07	0.0275571	0.0826001	0.33362	0.738666	1
C1orf204	1.80716	-1.15971	1.67135	-0.693877	0.487759	1
C1orf210	0.553013	0	4.29997	0	1	1
C1orf216	125.016	-0.100389	0.178602	-0.562083	0.57406	1
C1orf220	21.3634	0.216103	0.441319	0.489675	0.624364	1
C1orf226	134.684	0.0136739	0.173056	0.0790146	0.937021	1
C1orf228	8.26105	-0.212558	0.673782	-0.315471	0.752404	1
C1orf233	44.4178	0.0903916	0.338008	0.267425	0.789142	1
C1orf234	1.37165	-2.60579	1.74807	-1.49067	0.136049	1
C1QBP	28388.5	-0.0303858	0.0701331	-0.433259	0.664826	1
C1QL1	263.234	-0.249821	0.156403	-1.59729	0.110201	1
C1QL2	1.064	0.54632	2.30455	0.237061	0.812609	1
C1QL3	9.90999	0.347849	0.646278	0.538235	0.590415	1
C1QL4	34.247	-0.0013167	0.331104	-0.00397669	0.996827	1
C1QTNF1	412.933	-0.0317002	0.148828	-0.212999	0.831328	1
C1QTNF1-AS1	1.95504	-0.764762	1.33732	-0.571861	0.567416	1
C1QTNF2	61.0627	0.0210801	0.272255	0.0774276	0.938283	1
C1QTNF3	0.555548	0	2.62634	0	1	1
C1QTNF3-AMACR	613.407	-0.00896122	0.0807874	-0.110924	0.911677	1
C1QTNF4	3.23	1.5574	1.27135	1.22499	0.220577	1
C1QTNF5	0.468616	-1.89575	7.23469	-0.262036	0.793294	1
C1QTNF6	39.2264	0.625978	0.310028	2.0191	0.0434767	1
C1QTNF9	0.854825	-0.883403	2.68655	-0.328824	0.742289	1
C1QTNF9B	66.7221	-0.128576	0.267055	-0.481458	0.630191	1
C1QTNF9B-AS1	12.7536	-0.644867	0.461054	-1.39868	0.161909	1
C1R	322.595	-0.164011	0.14553	-1.12699	0.259748	1
C1RL	135.09	0.151866	0.188161	0.807106	0.419606	1
C1RL-AS1	41.1924	0.259873	0.380011	0.683856	0.494066	1
C1S	16.225	-0.218496	0.66033	-0.330888	0.740729	1
C2	33.0159	-0.116831	0.435523	-0.268254	0.788504	1
C2-AS1	4.21698	0.315197	0.825211	0.381959	0.702492	1
C2CD2	264.043	0.21763	0.176446	1.23341	0.217424	1
C2CD2L	1657.23	-0.07398	0.0904578	-0.81784	0.413449	1
C2CD3	2272.72	0.036013	0.089443	0.402637	0.687216	1
C2CD4A	14.2357	-0.613316	0.539311	-1.13722	0.255446	1
C2CD4B	1.91378	-0.215993	1.47879	-0.146061	0.883873	1
C2CD4C	73.2901	-0.216891	0.230903	-0.93932	0.347566	1
C2CD5	2070.29	0.0178785	0.090387	0.1978	0.843202	1
C2orf15	79.4054	-0.205055	0.261815	-0.783205	0.433507	1
C2orf16	83.218	-0.192493	0.23774	-0.809678	0.418125	1
C2orf27A	14.3014	0.276648	0.593849	0.465855	0.641319	1
C2orf27B	6.84896	-0.376588	0.723974	-0.520168	0.602947	1
C2orf42	541.951	0.012017	0.121204	0.0991469	0.921022	1
C2orf47	1319.2	-0.00918218	0.0949703	-0.0966847	0.922977	1
C2orf48	18.0293	-0.159918	0.404423	-0.395422	0.692532	1
C2orf49	638.577	0.086371	0.101945	0.847229	0.396867	1
C2orf50	1.5956	-1.42088	1.48018	-0.959938	0.337086	1
C2orf54	0.676906	0	6.21259	0	1	1
C2orf61	0.313008	-0.971642	5.99932	-0.161959	0.871338	1
C2orf66	1.16245	-1.02448	2.07211	-0.494412	0.621015	1
C2orf68	705.11	0.03331	0.0951378	0.350124	0.726246	1
C2orf69	360.768	0.177699	0.127601	1.39262	0.163736	1
C2orf70	0.938977	2.46366	3.26025	0.755667	0.449849	1
C2orf72	76.0243	-0.107536	0.264629	-0.406366	0.684474	1
C2orf73	0.661988	-3.2055	3.46637	-0.924742	0.3551	1
C2orf74	240.553	0.054938	0.175064	0.313816	0.753661	1
C2orf76	374.871	0.0553398	0.167152	0.331076	0.740587	1
C2orf78	2.86479	-0.818261	1.41996	-0.576257	0.564442	1
C2orf81	44.6612	0.101208	0.283801	0.356616	0.721379	1
C2orf82	14.7047	-1.09253	0.571127	-1.91293	0.0557564	1
C2orf88	12.4771	0.344619	0.495804	0.695071	0.487011	1
C3	8.82258	0.190424	0.85882	0.221728	0.824526	1
C3AR1	15.6254	-0.392762	0.431677	-0.90985	0.362902	1
C3orf14	289.358	-0.241189	0.154426	-1.56184	0.118325	1
C3orf18	10.6746	-0.468056	0.632375	-0.740156	0.459205	1
C3orf20	6.0989	-0.223577	0.813086	-0.274973	0.783337	1
C3orf22	0.521139	2.41877	7.2125	0.335359	0.737354	1
C3orf33	263.491	-0.0118652	0.154936	-0.0765812	0.938957	1
C3orf35	3.30245	-0.0142082	1.36206	-0.0104313	0.991677	1
C3orf38	842.934	0.0170091	0.126262	0.134713	0.892839	1
C3orf49	2.52254	-0.163834	1.12861	-0.145165	0.884581	1
C3orf52	589.595	-0.0899736	0.0872161	-1.03162	0.302252	1
C3orf58	305.502	0.099307	0.165103	0.601487	0.547516	1
C3orf62	53.3981	0.0146025	0.317126	0.0460465	0.963273	1
C3orf67	77.9804	0.0219914	0.251068	0.0875911	0.930202	1
C3orf70	40.3864	0.217659	0.348379	0.624778	0.532117	1
C3orf80	34.6329	-0.076699	0.358354	-0.214031	0.830523	1
C4A	124.7	-0.161559	0.22909	-0.70522	0.480673	1
C4B	71.2456	-0.252686	0.250696	-1.00794	0.313484	1
C4orf3	1321.69	0.069769	0.108207	0.644772	0.519075	1
C4orf19	98.8673	-0.015846	0.19825	-0.0799293	0.936294	1
C4orf22	4.65835	-0.527586	1.22082	-0.432155	0.665629	1
C4orf26	8.88065	-0.0299008	0.797259	-0.0375045	0.970083	1
C4orf32	318.258	0.146868	0.115879	1.26743	0.205003	1
C4orf33	273.324	0.00260077	0.1555	0.0167252	0.986656	1
C4orf36	16.7409	-0.541992	0.482941	-1.12227	0.261746	1
C4orf46	1085.09	-0.160668	0.0848732	-1.89304	0.0583525	1
C4orf47	15.0705	0.988854	0.531967	1.85886	0.0630463	1
C4orf48	674.472	-0.170413	0.15435	-1.10407	0.269563	1
C4orf50	0.275485	0	7.25997	0	1	1
C5	139.632	0.00831089	0.179478	0.046306	0.963066	1
C5AR1	13.9185	0.702923	0.460764	1.52556	0.12712	1
C5orf15	2567.91	0.141827	0.0863567	1.64234	0.100519	1
C5orf22	2953.05	-0.0281572	0.0669973	-0.420274	0.674285	1
C5orf24	803.688	0.0792152	0.144815	0.547008	0.584373	1
C5orf30	368.312	0.233847	0.10767	2.17188	0.0298644	1
C5orf34	1216.91	-0.245539	0.0898296	-2.73339	0.00626862	1
C5orf38	1.46347	0.544684	2.44481	0.222792	0.823698	1
C5orf42	3131.2	0.175241	0.11716	1.49574	0.134723	1
C5orf45	399.237	-0.103796	0.124781	-0.831827	0.405507	1
C5orf46	27.0556	-0.543888	0.440769	-1.23395	0.217221	1
C5orf49	33.8178	-0.0249516	0.380326	-0.0656058	0.947692	1
C5orf51	3606.75	-0.00050339	0.0818641	-0.00614909	0.995094	1
C5orf52	0.387231	-1.03439	3.98647	-0.259476	0.795268	1
C5orf56	19.5431	-0.407864	0.495699	-0.822806	0.410619	1
C5orf60	1.2148	0.590699	1.85785	0.317947	0.750525	1
C5orf63	10.0965	-0.136919	0.588309	-0.232733	0.815969	1
C5orf66	1972.34	-0.0319996	0.0716281	-0.446746	0.655058	1
C5orf66-AS1	14.6185	-0.0407606	0.612024	-0.0665997	0.9469	1
C5orf67	0.412427	0.951723	5.54038	0.171779	0.863611	1
C6orf1	349.457	0.00997601	0.124382	0.0802047	0.936074	1
C6orf25	1.76357	0.987265	1.65529	0.596431	0.550887	1
C6orf47	653.443	-0.193778	0.094497	-2.05062	0.0403037	1
C6orf48	1363.63	-0.134965	0.12426	-1.08615	0.277413	1
C6orf52	107.005	0.0629207	0.240658	0.261452	0.793744	1
C6orf58	1.40185	-2.43204	2.12866	-1.14252	0.253237	1
C6orf62	3278.7	-0.0534937	0.0662368	-0.807613	0.419314	1
C6orf89	2513.46	0.0111381	0.0815506	0.136579	0.891364	1
C6orf99	31.8557	-0.264757	0.321172	-0.824345	0.409744	1
C6orf106	3065.83	0.210583	0.0908723	2.31735	0.0204844	1
C6orf118	27.8291	-1.13	0.452637	-2.49648	0.0125433	1
C6orf120	814.67	0.0923844	0.123636	0.747227	0.454927	1
C6orf132	210.135	0.176714	0.145771	1.21227	0.225407	1
C6orf136	870.195	0.0392244	0.0928788	0.422318	0.672793	1
C6orf141	151.619	-0.00830092	0.258335	-0.0321324	0.974366	1
C6orf163	12.9155	-0.0769345	0.578309	-0.133034	0.894167	1
C6orf201	938.883	-0.174004	0.118465	-1.46882	0.141881	1
C6orf203	503.004	-0.144508	0.112773	-1.2814	0.200052	1
C6orf222	4.82703	1.48409	1.28819	1.15208	0.249289	1
C6orf223	1.68559	-0.00811715	1.36958	-0.00592673	0.995271	1
C6orf226	137.533	-0.0582423	0.180941	-0.321886	0.747539	1
C6orf229	0.387292	-2.4718	5.00849	-0.493522	0.621644	1
C7orf13	312.579	0.0185965	0.132207	0.140662	0.888137	1
C7orf25	810.719	-0.00980262	0.101388	-0.0966838	0.922977	1
C7orf26	1753.92	-0.0488213	0.0929978	-0.524973	0.599602	1
C7orf31	530.617	-0.134144	0.108257	-1.23913	0.215297	1
C7orf34	0.302276	0	6.04611	0	1	1
C7orf43	739.816	-0.194968	0.104945	-1.85781	0.0631959	1
C7orf49	689.506	-0.0458472	0.0760264	-0.603043	0.54648	1
C7orf50	3849.5	-0.132064	0.101466	-1.30156	0.193066	1
C7orf55	1020.75	-0.351859	0.32573	-1.08022	0.280045	1
C7orf55-LUC7L2	555.478	0.651481	0.357005	1.82485	0.0680237	1
C7orf57	49.4014	-0.631477	0.39396	-1.6029	0.108957	1
C7orf61	9.10989	-0.0109192	0.68916	-0.0158443	0.987359	1
C7orf73	419.527	-0.0470488	0.10177	-0.462307	0.643861	1
C8G	13.0267	-0.0058252	0.488846	-0.0119162	0.990492	1
C8orf4	6.37208	1.22513	0.932169	1.31428	0.188752	1
C8orf31	10.6445	0.0754654	0.616132	0.122483	0.902517	1
C8orf33	1503.93	0.0426395	0.0632399	0.67425	0.500152	1
C8orf34	37.4627	0.0432602	0.290698	0.148815	0.8817	1
C8orf34-AS1	7.2833	-0.747415	0.70717	-1.05691	0.290553	1
C8orf37	31.0279	0.225225	0.359365	0.626729	0.530837	1
C8orf37-AS1	0.386554	0	7.19586	0	1	1
C8orf44	30.8844	0.357717	0.308698	1.15879	0.246541	1
C8orf44-SGK3	122.361	-0.0390066	0.195024	-0.200009	0.841474	1
C8orf46	0.43953	-1.83642	7.23765	-0.253731	0.799703	1
C8orf48	47.6089	0.210335	0.285286	0.737278	0.460953	1
C8orf49	25.0419	-0.162674	0.405431	-0.401237	0.688246	1
C8orf58	138.433	-0.174818	0.190667	-0.916874	0.359209	1
C8orf59	1163.05	-0.223246	0.115749	-1.92871	0.0537672	1
C8orf76	886.343	0.0394713	0.0991389	0.398142	0.690526	1
C8orf82	278.73	0.18258	0.16543	1.10367	0.269736	1
C8orf88	382.074	-0.095661	0.160609	-0.595614	0.551433	1
C9	0.564756	2.41884	7.2125	0.335367	0.737348	1
C9orf3	838.229	-0.161325	0.0813548	-1.98299	0.047369	1
C9orf16	744.601	-0.100972	0.134836	-0.748848	0.453949	1
C9orf24	3.34913	2.29616	1.50951	1.52113	0.128228	1
C9orf40	625.476	-0.0425003	0.152275	-0.279103	0.780166	1
C9orf41-AS1	90.5274	0.00454834	0.22919	0.0198453	0.984167	1
C9orf43	36.631	-0.282314	0.366448	-0.770408	0.441058	1
C9orf47	112.006	-0.0286371	0.185553	-0.154334	0.877347	1
C9orf50	1.14505	2.42254	2.43686	0.994122	0.320163	1
C9orf64	1304.57	-0.0712749	0.069768	-1.0216	0.306971	1
C9orf66	46.7961	0.00183291	0.273228	0.00670836	0.994648	1
C9orf69	3764.7	-0.0764754	0.0766449	-0.997788	0.318382	1
C9orf72	547.073	0.00821601	0.150815	0.0544773	0.956555	1
C9orf78	4054.16	0.00511688	0.0560722	0.0912552	0.92729	1
C9orf84	2.46813	1.39934	1.36262	1.02694	0.304447	1
C9orf85	359.113	0.0693053	0.123222	0.562443	0.573814	1
C9orf91	1606.5	-0.00676201	0.065199	-0.103713	0.917397	1
C9orf114	1762.99	0.0581269	0.0647178	0.898159	0.369101	1
C9orf116	111.541	-0.181456	0.175843	-1.03192	0.30211	1
C9orf129	171.057	0.128813	0.2011	0.64054	0.521821	1
C9orf131	3.00427	0.344021	1.06136	0.324132	0.745838	1
C9orf135	1.42451	-0.491355	2.29929	-0.213698	0.830782	1
C9orf139	6.04251	-0.151285	0.865535	-0.174788	0.861246	1
C9orf142	1733.44	-0.0817083	0.129516	-0.630874	0.528123	1
C9orf147	28.2453	0.440341	0.35153	1.25264	0.210337	1
C9orf152	1.89439	4.16569	1.85147	2.24994	0.0244528	1
C9orf153	0.74683	1.34767	2.55234	0.528012	0.597491	1
C9orf163	8.66993	-0.340226	0.598233	-0.568717	0.569548	1
C9orf172	64.7001	-0.0444166	0.245223	-0.181128	0.856267	1
C9orf173-AS1	3.76989	-0.223218	0.892315	-0.250156	0.802467	1
C10orf2	2400.13	0.140598	0.0689269	2.03982	0.0413683	1
C10orf10	28.374	-0.189032	0.393073	-0.480909	0.630581	1
C10orf11	25.6602	0.373159	0.364833	1.02282	0.306393	1
C10orf12	603.239	0.116919	0.168264	0.694856	0.487145	1
C10orf25	7.06418	0.148886	0.715393	0.208118	0.835137	1
C10orf35	401.05	-0.0471381	0.135584	-0.347668	0.728089	1
C10orf54	12.3081	0.484469	0.646668	0.749177	0.45375	1
C10orf55	0.365635	0.951788	4.60866	0.206522	0.836384	1
C10orf62	0.273792	-0.971608	7.0234	-0.138339	0.889973	1
C10orf67	12.5425	0.4176	0.647853	0.644591	0.519192	1
C10orf76	1857.21	0.0676704	0.072332	0.935552	0.349504	1
C10orf82	4.585	1.98425	1.0755	1.84495	0.0650445	1
C10orf88	1014.32	0.00180408	0.094491	0.0190926	0.984767	1
C10orf90	0.525772	-2.45486	4.31527	-0.568877	0.56944	1
C10orf91	1.84864	-0.757507	1.40494	-0.539173	0.589767	1
C10orf95	25.8306	-0.349694	0.442622	-0.790051	0.429498	1
C10orf105	0.410769	0.8786	4.93183	0.178149	0.858606	1
C10orf107	6.89237	0.184972	0.804178	0.230014	0.818081	1
C10orf111	5.41113	0.416028	0.845499	0.492051	0.622683	1
C10orf131	9.34017	0.409853	0.574031	0.713991	0.475232	1
C11orf1	619.589	-0.0920374	0.100559	-0.915258	0.360056	1
C11orf16	2.01063	-0.885201	1.2448	-0.711118	0.477011	1
C11orf24	1414.2	-0.0287149	0.10788	-0.266173	0.790106	1
C11orf31	2209.93	-0.111322	0.129207	-0.861576	0.388921	1
C11orf42	2.7429	-2.17386	1.37563	-1.58026	0.114046	1
C11orf45	49.9689	-0.092576	0.260723	-0.355075	0.722533	1
C11orf49	1236.69	-0.0839847	0.104227	-0.80579	0.420364	1
C11orf52	0.662661	-0.0518045	7.16337	-0.00723186	0.99423	1
C11orf54	683.642	-0.158199	0.13917	-1.13673	0.25565	1
C11orf57	3966.21	-0.0164897	0.0576256	-0.286152	0.774762	1
C11orf58	7894.16	0.00467784	0.0681063	0.0686845	0.945241	1
C11orf63	399.819	0.0490039	0.111632	0.438976	0.660679	1
C11orf65	36.5556	0.154642	0.386879	0.399717	0.689365	1
C11orf68	762.757	-0.132228	0.106495	-1.24163	0.214373	1
C11orf70	100.607	-0.183259	0.22394	-0.818341	0.413163	1
C11orf71	110.721	-0.0435976	0.18058	-0.24143	0.809221	1
C11orf72	2.08414	-0.277885	1.4545	-0.191051	0.848486	1
C11orf73	1916.25	-0.0740188	0.080819	-0.915859	0.359741	1
C11orf74	1087.96	0.00512153	0.116356	0.0440159	0.964892	1
C11orf80	317.206	0.0995287	0.123715	0.804498	0.421109	1
C11orf84	3844.33	-0.0225009	0.0656332	-0.342828	0.731728	1
C11orf91	2.25342	-1.81932	1.50149	-1.21168	0.225635	1
C11orf94	6.82372	-0.0178713	0.731992	-0.0244146	0.980522	1
C11orf95	381.572	0.0340633	0.145959	0.233377	0.815469	1
C11orf96	84.1673	-0.281474	0.236789	-1.18871	0.234552	1
C11orf97	0.440402	-0.025504	7.21264	-0.00353602	0.997179	1
C11orf98	2053.94	0.0460953	0.0959482	0.480418	0.63093	1
C12orf4	1509.57	-0.0439119	0.0951795	-0.461359	0.644541	1
C12orf10	2941.43	0.0379578	0.0907031	0.418484	0.675594	1
C12orf29	1912.11	-0.00113633	0.102476	-0.0110887	0.991153	1
C12orf43	1475.27	0.00113439	0.0736579	0.0154008	0.987712	1
C12orf45	729.246	-0.0787966	0.10864	-0.725304	0.468266	1
C12orf49	817.584	0.2905	0.0926307	3.13611	0.00171203	1
C12orf50	0.725206	0	3.84961	0	1	1
C12orf56	1.37122	-4.16685	2.29669	-1.81429	0.0696336	1
C12orf57	2327.97	0.00727797	0.116008	0.0627369	0.949976	1
C12orf60	72.6237	-0.306021	0.253498	-1.20719	0.227358	1
C12orf65	286.447	0.0851594	0.125612	0.677955	0.4978	1
C12orf66	382.448	0.0791089	0.111516	0.709394	0.47808	1
C12orf71	1.20843	1.55933	1.93806	0.804587	0.421058	1
C12orf73	323.164	-0.197445	0.116806	-1.69037	0.0909579	1
C12orf75	701.639	-0.0115462	0.106982	-0.107926	0.914054	1
C12orf76	33.7963	-0.441198	0.34425	-1.28162	0.199976	1
C14orf1	1185.77	0.0248345	0.0874537	0.283974	0.776431	1
C14orf2	1827.85	-0.0566839	0.125852	-0.4504	0.652422	1
C14orf28	62.3993	-0.0780553	0.264512	-0.295092	0.767924	1
C14orf37	671.215	0.0442929	0.0980271	0.451843	0.651382	1
C14orf39	40.8307	-0.293462	0.337396	-0.869785	0.384418	1
C14orf79	124.087	-0.259074	0.184433	-1.40471	0.160109	1
C14orf80	685.176	-0.186882	0.107732	-1.73469	0.0827958	1
C14orf93	182.055	-0.02477	0.171149	-0.144728	0.884925	1
C14orf119	957.177	-0.0665535	0.0918407	-0.724662	0.468659	1
C14orf132	44.4324	0.528555	0.314384	1.68124	0.0927163	1
C14orf142	421.471	0.0177024	0.140434	0.126055	0.899688	1
C14orf159	167.659	0.0303588	0.165355	0.183598	0.854329	1
C14orf166	5850.71	-0.0705848	0.112548	-0.627152	0.530559	1
C14orf169	1279.74	0.0240584	0.0682213	0.352652	0.724349	1
C14orf178	1.56741	2.21284	1.68125	1.31618	0.188112	1
[truncated: 22,601 more rows]

## Sheet: AA132 0.3µM
	baseMean	log2FoldChange	lfcSE	stat	pvalue	padj
AKAP17A	3307.18	-0.0219989	0.0741832	-0.296548	0.766812	1
ASMTL	503.092	-0.332936	0.129411	-2.5727	0.0100909	1
ASMTL-AS1	62.7862	0.242306	0.326672	0.741739	0.458245	1
CD99	8355.62	-0.0725234	0.0759636	-0.954712	0.339723	1
CRLF2	1.95789	1.28944	1.93654	0.665851	0.505507	1
DHRSX	1162.32	-0.0789928	0.107377	-0.73566	0.461937	1
GTPBP6	2870.59	-0.142304	0.0824457	-1.72603	0.0843419	1
IL9R	8.14673	0.340134	0.583245	0.583176	0.559775	1
IL3RA	4.65284	0.22375	0.771804	0.289905	0.771889	1
LINC00106	7.2552	1.17737	0.739841	1.59139	0.111522	1
LOC101928032	7.7272	1.59946	0.871156	1.83601	0.0663556	1
LOC101928055	31.5615	-0.122545	0.385539	-0.317855	0.750595	1
LOC101928070	0.722051	0.966598	2.27993	0.423959	0.671596	1
LOC101928092	37.1218	-0.0101975	0.323013	-0.0315699	0.974815	1
LOC102724521	26.7919	-0.835804	0.408604	-2.04551	0.0408045	1
LOC105373102	48.5456	-0.0826159	0.284014	-0.290886	0.771138	1
LOC107985677	6.23334	-1.3576	0.949247	-1.43019	0.152664	1
LOC107985706	0.685693	0.874413	3.44657	0.253705	0.799723	1
Mar_1	477.511	-0.0086834	0.110642	-0.0784819	0.937445	1
Mar_2	1009.12	-0.125988	0.0906672	-1.38957	0.164661	1
PLCXD1	1044.75	0.0461249	0.0895822	0.514889	0.60663	1
PPP2R3B	1153.33	-0.0927709	0.0993516	-0.933763	0.350426	1
SHOX	0.826368	0	3.03878	0	1	1
SLC25A6	17751.6	-0.0135467	0.0684797	-0.19782	0.843186	1
SPRY3	11.5613	-0.0129813	0.547592	-0.0237061	0.981087	1
USP30	743.799	0.0873006	0.0783571	1.11414	0.26522	1
VAMP7	6269.68	-0.0158106	0.074538	-0.212115	0.832018	1
WASIR1	24.2132	0.106248	0.367685	0.288966	0.772607	1
ZBED1	1384.65	0.0560065	0.0711165	0.787531	0.430971	1
A1BG	67.0476	-0.333351	0.225783	-1.47642	0.13983	1
A1BG-AS1	341.748	0.0782508	0.14622	0.535158	0.592541	1
A1CF	0.724916	2.83534	2.31529	1.22461	0.220721	1
A2M	28.9644	0.507782	0.370681	1.36986	0.170729	1
A2M-AS1	22.1701	-0.00234123	0.444843	-0.00526304	0.995801	1
A2ML1	0.876572	-2.22218	2.2612	-0.982745	0.325733	1
A3GALT2	1.45586	0.420704	1.74318	0.241343	0.809289	1
A4GALT	73.5442	-0.0939895	0.231477	-0.406042	0.684711	1
AAAS	4478.92	0.0290214	0.0798615	0.363396	0.716309	1
AACS	3362.56	-0.00109403	0.046136	-0.0237132	0.981081	1
AADAC	0.302436	0	7.25997	0	1	1
AADAT	312.225	-0.0100471	0.13545	-0.0741758	0.94087	1
AAED1	623.949	0.00974253	0.0956651	0.10184	0.918884	1
AAGAB	5238.55	-0.102016	0.0585265	-1.74308	0.0813201	1
AAK1	514.745	0.344092	0.203568	1.69031	0.0909695	1
AAMDC	563.275	-0.19453	0.112837	-1.72399	0.0847093	1
AAMP	10873.7	-0.048141	0.0674744	-0.713471	0.475554	1
AANAT	9.8898	0.143515	0.695252	0.206422	0.836461	1
AAR2	1579.67	0.0347626	0.0701243	0.495728	0.620086	1
AARD	16.959	0.0475881	0.551222	0.0863321	0.931202	1
AARS	14025.6	-0.0228062	0.0611188	-0.373145	0.70904	1
AARS2	4293.6	-0.0184076	0.0654005	-0.281459	0.778359	1
AARSD1	1316.38	-0.0513171	0.0977952	-0.52474	0.599764	1
AASDH	576.179	-0.180033	0.141261	-1.27447	0.202496	1
AASDHPPT	2727.67	0.0330515	0.0761935	0.433784	0.664445	1
AASS	2142.79	0.0451768	0.0921319	0.49035	0.623886	1
AATBC	16.6512	-0.28126	0.46687	-0.602438	0.546883	1
AATF	9249.36	0.00468847	0.0859422	0.0545538	0.956494	1
AATK	129.545	0.0651686	0.218436	0.298341	0.765443	1
AATK-AS1	2.60365	1.43678	1.15111	1.24817	0.211968	1
ABALON	528.443	-0.02274	0.1032	-0.220349	0.825599	1
ABAT	94.4061	0.411964	0.223867	1.84022	0.0657361	1
ABCA1	4.15882	-0.405241	1.42335	-0.28471	0.775867	1
ABCA2	1514.23	0.115498	0.0973431	1.1865	0.235424	1
ABCA3	1735.66	-0.000334615	0.0681414	-0.0049106	0.996082	1
ABCA4	1.68237	0	2.62981	0	1	1
ABCA5	928.918	0.227806	0.104137	2.18757	0.0287007	1
ABCA6	0.931446	1.83633	2.77299	0.662219	0.507831	1
ABCA7	521.801	-0.0244569	0.136014	-0.179811	0.857301	1
ABCA8	12.7845	-0.131883	0.763886	-0.172648	0.862928	1
ABCA9	0.695283	-2.86423	3.65226	-0.784234	0.432903	1
ABCA10	9.07766	0.526935	0.766938	0.687064	0.492043	1
ABCA12	8.72927	0.252688	0.723024	0.349487	0.726724	1
ABCA13	2.7874	0.550431	1.38898	0.396284	0.691895	1
ABCB1	5080.19	-0.0254973	0.0691831	-0.368549	0.712464	1
ABCB4	61.1999	0.175503	0.281378	0.623726	0.532807	1
ABCB5	0.492462	-2.46488	7.21203	-0.341774	0.732521	1
ABCB6	928.278	0.0201172	0.125045	0.160879	0.872188	1
ABCB7	2227.7	-0.112594	0.0637089	-1.76732	0.077174	1
ABCB8	1551.89	-0.135409	0.0847816	-1.59715	0.110232	1
ABCB9	273.45	0.0153691	0.114735	0.133953	0.89344	1
ABCB10	4502.26	-0.0264836	0.0751553	-0.352386	0.724549	1
ABCC1	4277.23	0.204971	0.0737648	2.77871	0.00545759	1
ABCC2	37.4742	0.602299	0.37673	1.59876	0.109875	1
ABCC3	2.58744	-2.34786	1.60913	-1.45908	0.144542	1
ABCC4	1800.33	0.0287749	0.10258	0.28051	0.779086	1
ABCC5	1504.88	0.0943379	0.0990299	0.95262	0.340783	1
ABCC6	20.0238	-0.321548	0.411892	-0.78066	0.435003	1
ABCC8	40.6409	0.263605	0.379157	0.695238	0.486906	1
ABCC9	0.493362	2.82572	7.2003	0.392444	0.69473	1
ABCC10	3266.95	-0.0116668	0.0598919	-0.194798	0.845551	1
ABCC11	17.6485	-0.0162363	0.550557	-0.0294907	0.976473	1
ABCD1	488.834	-0.0537085	0.107439	-0.499897	0.617147	1
ABCD2	55.5668	0.128582	0.256304	0.501679	0.615894	1
ABCD3	3812.26	-0.0586244	0.0926217	-0.632945	0.526769	1
ABCD4	1411.24	0.0301924	0.0743143	0.40628	0.684537	1
ABCE1	3142.53	0.0198556	0.0899807	0.220665	0.825353	1
ABCF1	9050.41	0.0555534	0.0657525	0.844885	0.398175	1
ABCF2	6044.42	0.0809521	0.0721163	1.12252	0.261641	1
ABCF3	1563.21	0.0635652	0.0774577	0.820645	0.411849	1
ABCG1	27.5901	0.0598696	0.50566	0.118399	0.905752	1
ABCG2	193.022	-0.146992	0.173059	-0.849375	0.395673	1
ABCG4	35.2099	0.412712	0.2953	1.3976	0.162233	1
ABCG5	3.1891	-0.2578	0.959837	-0.268587	0.788247	1
ABCG8	1.112	4.01988	2.76994	1.45125	0.14671	1
ABHD1	18.3522	0.325829	0.493294	0.660517	0.508922	1
ABHD2	1454.47	0.114315	0.144051	0.793577	0.427442	1
ABHD3	2762.62	0.0153799	0.068105	0.225827	0.821336	1
ABHD4	931.104	-0.0153885	0.103213	-0.149095	0.881478	1
ABHD5	1627.83	-0.0546912	0.0748406	-0.730769	0.46492	1
ABHD6	239.062	0.0085111	0.168708	0.0504486	0.959765	1
ABHD8	1072.64	-0.0933531	0.130916	-0.713077	0.475798	1
ABHD10	1599.61	-0.108223	0.0841012	-1.28681	0.198159	1
ABHD11	656.96	-0.0215872	0.112267	-0.192285	0.847519	1
ABHD11-AS1	3.75984	-0.102603	1.24398	-0.0824795	0.934265	1
ABHD12	2858.09	-0.0637713	0.0748015	-0.85254	0.393914	1
ABHD12B	2.26167	0.790888	1.29873	0.608968	0.542545	1
ABHD13	487.703	0.0984133	0.151921	0.647791	0.51712	1
ABHD14A	223.148	0.0443545	0.208831	0.212395	0.831799	1
ABHD14A-ACY1	381.904	0.0118692	0.126514	0.0938177	0.925254	1
ABHD14B	138.091	-0.126254	0.185738	-0.679742	0.496668	1
ABHD15	645.332	-0.00743096	0.0962227	-0.0772266	0.938443	1
ABHD16A	2052.86	-0.000466854	0.075293	-0.0062005	0.995053	1
ABHD16B	75.9647	-0.146209	0.247822	-0.589976	0.555207	1
ABHD17A	2420.87	-0.160532	0.101568	-1.58054	0.113984	1
ABHD17B	919.206	0.0718945	0.100411	0.716003	0.47399	1
ABHD17C	739.749	0.0727593	0.0933941	0.779057	0.435946	1
ABHD18	224.586	0.229821	0.156656	1.46704	0.142365	1
ABI1	2908.06	0.0857056	0.0785831	1.09064	0.275433	1
ABI2	5991.79	0.0160315	0.0770395	0.208094	0.835155	1
ABI3	0.631854	-3.21221	3.7372	-0.859524	0.390052	1
ABI3BP	1.26268	-0.439038	2.28834	-0.191858	0.847853	1
ABL1	4604.79	0.122501	0.0804449	1.52279	0.12781	1
ABL2	754.732	0.38838	0.234967	1.65291	0.0983492	1
ABLIM1	1453.33	0.236415	0.176823	1.33701	0.181219	1
ABLIM2	14.9029	-0.169862	0.480028	-0.353858	0.723445	1
ABLIM3	21.4025	0.632235	0.423283	1.49365	0.135268	1
ABO	0.467996	1.83827	4.32553	0.424982	0.670849	1
ABR	7155.8	0.0551431	0.0598552	0.921275	0.356907	1
ABRACL	1381.06	-0.291292	0.0918577	-3.17112	0.00151851	1
ABT1	3470.43	0.0100324	0.0856419	0.117144	0.906746	1
ABTB1	339.639	-0.181351	0.153769	-1.17937	0.23825	1
ABTB2	911.049	0.167332	0.0854874	1.95739	0.0503019	1
ACAA1	1912.85	-0.213368	0.0884674	-2.41183	0.0158728	1
ACAA2	4799.93	-0.106614	0.0919985	-1.15887	0.24651	1
ACACA	7728.91	0.0790041	0.116863	0.676042	0.499014	1
ACACB	631.188	0.197412	0.128813	1.53255	0.125388	1
ACAD8	608.27	-0.0122557	0.113809	-0.107687	0.914244	1
ACAD9	1576.52	0.00426925	0.0701283	0.0608778	0.951457	1
ACAD10	496.16	0.0618482	0.102963	0.600685	0.54805	1
ACAD11	103.771	0.332619	0.339059	0.981007	0.326589	1
ACADL	232.285	-0.166296	0.14994	-1.10908	0.267396	1
ACADM	1951.55	-0.136934	0.0812324	-1.6857	0.0918528	1
ACADS	366.956	-0.0744568	0.132042	-0.563887	0.572831	1
ACADSB	814.735	0.111776	0.124018	0.901285	0.367437	1
ACADVL	8865.64	-0.065179	0.0655459	-0.994403	0.320027	1
ACAN	42.0174	0.437265	0.27901	1.5672	0.117068	1
ACAP1	640.107	-0.130868	0.093978	-1.39253	0.163761	1
ACAP2	646.946	0.155383	0.194494	0.79891	0.424343	1
ACAP3	715.863	0.034487	0.13744	0.250925	0.801872	1
ACAT1	5209.08	-0.171677	0.0783008	-2.19253	0.0283413	1
ACAT2	11294.8	-0.063084	0.0712522	-0.885363	0.375961	1
ACBD3	3941.35	0.0162565	0.0899475	0.180733	0.856577	1
ACBD4	258.365	-0.0949967	0.140128	-0.677929	0.497817	1
ACBD5	1581.22	0.124294	0.107997	1.1509	0.249773	1
ACBD6	1949.81	-0.0357	0.0721654	-0.494698	0.620814	1
ACBD7	124.226	-0.227451	0.206697	-1.10041	0.271154	1
ACCS	96.7865	-0.141606	0.214166	-0.661199	0.508485	1
ACCSL	0.278507	0	7.25997	0	1	1
ACD	1478.69	-0.0233078	0.0936718	-0.248824	0.803497	1
ACE	256.021	-0.0907568	0.131017	-0.692711	0.488491	1
ACE2	48.6549	0.202986	0.277779	0.730747	0.464934	1
ACER1	0.394153	-2.43131	6.31899	-0.384763	0.700413	1
ACER2	350.024	-0.0363675	0.145469	-0.250002	0.802586	1
ACER3	2340.57	0.0649411	0.075172	0.8639	0.387643	1
ACHE	165.49	-0.100448	0.183119	-0.548542	0.58332	1
ACIN1	10911.5	0.0337534	0.0561253	0.601395	0.547577	1
ACKR2	1.25438	3.16048	2.03248	1.55499	0.119949	1
ACKR3	0.796359	0.00254789	2.84807	0.000894601	0.999286	1
ACKR4	1.35219	3.42255	1.79898	1.90249	0.0571072	1
ACLY	31142.9	0.0618417	0.0480827	1.28615	0.19839	1
ACMSD	1.03923	-0.609124	1.95591	-0.311427	0.755476	1
ACO1	5137.52	0.000839378	0.0604702	0.0138809	0.988925	1
ACO2	9057.8	-0.00196396	0.0651685	-0.0301366	0.975958	1
ACOT1	217.886	-0.16151	0.137485	-1.17475	0.240097	1
ACOT2	509.773	0.055139	0.115096	0.479068	0.63189	1
ACOT4	48.5357	-0.225632	0.302754	-0.745264	0.456112	1
ACOT6	1.0831	1.46406	2.1654	0.676116	0.498967	1
ACOT7	5968.29	-0.0488617	0.0812202	-0.601595	0.547444	1
ACOT8	1449.51	-0.0113265	0.0994008	-0.113947	0.90928	1
ACOT9	1440.73	-0.171872	0.0952378	-1.80466	0.0711274	1
ACOT11	85.7179	0.247826	0.243345	1.01842	0.308481	1
ACOT12	1.92747	3.83868	1.79922	2.13353	0.0328814	1
ACOT13	698.112	-0.0909444	0.133046	-0.683556	0.494256	1
ACOX1	1776.79	0.108948	0.0647236	1.68328	0.0923218	1
ACOX2	2.97763	1.22858	1.49232	0.823269	0.410355	1
ACOX3	837.033	0.158142	0.106346	1.48706	0.137	1
ACOXL	358.718	-0.327441	0.129438	-2.52972	0.0114154	1
ACP1	6772.41	-0.054827	0.0686048	-0.799172	0.424191	1
ACP2	2408.34	-0.0540468	0.0684007	-0.790149	0.42944	1
ACP5	1.45172	0.577776	2.48048	0.232929	0.815816	1
ACP6	828.351	-0.019671	0.106851	-0.184099	0.853936	1
ACP7	1.3004	1.55048	1.63968	0.9456	0.344353	1
ACPP	5.1043	0.345707	0.856933	0.403424	0.686637	1
ACPT	3.96046	-0.341585	0.824751	-0.414168	0.678751	1
ACR	1.46096	0.398846	2.09252	0.190606	0.848835	1
ACRBP	14.8983	-0.0176052	0.466374	-0.0377491	0.969888	1
ACRC	48.1137	0.142036	0.311331	0.456221	0.648231	1
ACRV1	7.42146	0.723774	0.82649	0.875721	0.381182	1
ACSBG1	14.9804	-0.578089	0.551643	-1.04794	0.294666	1
ACSBG2	7.70226	-0.505137	0.697642	-0.724063	0.469027	1
ACSF2	468.422	0.00711251	0.112931	0.0629813	0.949781	1
ACSF3	1670.75	-0.183615	0.0899316	-2.04171	0.04118	1
ACSL1	1442.27	-0.0511915	0.0663358	-0.771704	0.44029	1
ACSL3	8168.19	-0.0440846	0.056862	-0.77529	0.438168	1
ACSL4	3385.51	0.0211854	0.136938	0.154708	0.877052	1
ACSL5	4.15374	0.742442	0.876547	0.847008	0.396991	1
ACSL6	84.0308	-0.169666	0.250238	-0.678019	0.49776	1
ACSM1	0.939609	-3.44949	2.81932	-1.22352	0.221135	1
ACSM3	211.477	-0.0927819	0.154995	-0.598614	0.549431	1
ACSS1	496.015	0.00406315	0.109623	0.0370647	0.970433	1
ACSS2	1069.22	-0.136205	0.0846846	-1.60838	0.107751	1
ACSS3	33.3408	0.810163	0.334663	2.42083	0.015485	1
ACTA1	13.0668	-0.0535167	0.541851	-0.0987665	0.921324	1
ACTA2	328.562	0.13826	0.145289	0.951619	0.34129	1
ACTA2-AS1	137.632	0.00830265	0.162246	0.0511731	0.959188	1
ACTB	118268	0.132028	0.114428	1.15382	0.248576	1
ACTBL2	1965.81	0.21411	0.0837047	2.55793	0.0105298	1
ACTC1	12.2533	0.669653	0.53329	1.2557	0.209225	1
ACTG1	181303	0.104755	0.103485	1.01227	0.311407	1
ACTG2	152.173	0.137132	0.190748	0.718921	0.47219	1
ACTL6A	4023.34	-0.0630178	0.0575636	-1.09475	0.273626	1
ACTL6B	2.51798	-0.0310908	1.50644	-0.0206385	0.983534	1
ACTL7A	0.299833	0.0093225	6.81616	0.00136771	0.998909	1
ACTL7B	0.382158	1.83565	7.2215	0.254192	0.799347	1
ACTL8	34.8413	0.0161527	0.346126	0.0466671	0.962779	1
ACTL10	3.537	0.430661	1.09124	0.394653	0.693099	1
ACTN1	10288	0.166594	0.111968	1.48787	0.136784	1
ACTN1-AS1	0.584081	-1.03353	2.76194	-0.374205	0.708252	1
ACTN2	105.899	0.145024	0.235959	0.614616	0.538808	1
ACTN3	3.66359	0.389076	1.03034	0.377619	0.705714	1
ACTN4	30460.2	0.118637	0.0949029	1.25009	0.211267	1
ACTR1A	4119.51	-0.00736027	0.068025	-0.1082	0.913837	1
ACTR1B	1152.38	-0.0194839	0.0812027	-0.239942	0.810375	1
ACTR2	7784.34	0.134906	0.100574	1.34136	0.179803	1
ACTR3	13143.3	-0.0878718	0.0499431	-1.75944	0.0785033	1
ACTR3B	627.892	-0.0380275	0.0841438	-0.451935	0.651316	1
ACTR3C	177.117	0.115229	0.13567	0.849337	0.395694	1
ACTR5	725.513	-0.0976285	0.108699	-0.898154	0.369104	1
ACTR6	3164.08	-0.107783	0.105047	-1.02604	0.304872	1
ACTR8	2277.3	-0.0539904	0.0685576	-0.787519	0.430978	1
ACTR10	2195.18	-0.175989	0.0982065	-1.79203	0.073128	1
ACTRT3	108.359	-0.372336	0.206637	-1.80188	0.0715641	1
ACVR1	1284.36	0.0638645	0.0910066	0.701757	0.482831	1
ACVR1B	1224.33	0.148456	0.0933916	1.5896	0.111924	1
ACVR1C	59.2095	0.241094	0.263161	0.916145	0.359591	1
ACVR2A	367.053	-0.0540256	0.124228	-0.43489	0.663642	1
ACVR2B	238.556	0.396636	0.15624	2.53864	0.0111285	1
ACVR2B-AS1	46.7651	0.525567	0.354643	1.48196	0.138351	1
ACVRL1	36.8017	0.207384	0.374539	0.553705	0.57978	1
ACY1	1.11707	0	7.25997	0	1	1
ACYP1	372.403	-0.0476858	0.186834	-0.255231	0.798545	1
ACYP2	281.65	-0.0464077	0.153938	-0.30147	0.763056	1
ADA	439.714	-0.165329	0.107302	-1.54078	0.123371	1
ADAD2	0.550119	0	3.88238	0	1	1
ADAL	384.575	-0.0306359	0.126171	-0.242812	0.808151	1
ADAM8	29.2609	-0.142054	0.396223	-0.35852	0.719954	1
ADAM9	5666.18	0.0621321	0.0716341	0.867353	0.385749	1
ADAM10	2321.23	0.160067	0.129283	1.23811	0.215674	1
ADAM11	375.002	-0.0952039	0.123549	-0.770574	0.44096	1
ADAM12	303.359	0.238823	0.165655	1.44169	0.149391	1
ADAM15	3850.84	-0.152647	0.0763717	-1.99874	0.0456367	1
ADAM17	1643.39	0.12531	0.096108	1.30384	0.192287	1
ADAM18	0.466707	0.941282	7.25997	0.129654	0.89684	1
ADAM19	1045.12	0.165709	0.109603	1.5119	0.13056	1
ADAM20	0.734777	2.83065	6.24876	0.452995	0.650553	1
ADAM21	25.0047	-0.212796	0.406893	-0.522978	0.60099	1
ADAM22	586.706	0.209502	0.127654	1.64118	0.10076	1
ADAM23	976.503	0.0868178	0.0758061	1.14526	0.252101	1
ADAM28	0.853668	-0.0262194	3.01265	-0.00870311	0.993056	1
ADAM32	2.68355	0.105021	1.35404	0.0775609	0.938177	1
ADAMTS1	7299.31	0.172967	0.0796632	2.17123	0.0299137	1
ADAMTS2	387.515	0.0631574	0.140864	0.448358	0.653895	1
ADAMTS3	199.845	0.0305182	0.192331	0.158675	0.873925	1
ADAMTS4	18.4427	0.0884363	0.482324	0.183355	0.85452	1
ADAMTS5	160.846	0.146261	0.19948	0.733214	0.463428	1
ADAMTS6	146.192	0.0741853	0.195421	0.379618	0.704229	1
ADAMTS7	203.454	-0.359204	0.140644	-2.55398	0.0106499	1
ADAMTS8	864.776	0.0344943	0.116631	0.295756	0.767416	1
ADAMTS9	324.19	0.0879134	0.16484	0.533326	0.593808	1
ADAMTS9-AS1	3.60996	-0.468671	0.878578	-0.533443	0.593727	1
ADAMTS9-AS2	5.16425	1.7479	0.974174	1.79424	0.0727747	1
ADAMTS10	26.7125	-0.108323	0.445905	-0.242928	0.808061	1
ADAMTS12	4.09384	-0.025297	1.11907	-0.0226054	0.981965	1
ADAMTS13	240.834	-0.00783872	0.19906	-0.0393786	0.968589	1
ADAMTS14	3.48832	0.810993	1.2435	0.652184	0.514282	1
ADAMTS15	838.865	-0.0400749	0.0835397	-0.479711	0.631433	1
ADAMTS16	958.154	0.0168183	0.0848123	0.1983	0.842811	1
ADAMTS17	397.344	0.0642767	0.108454	0.592664	0.553406	1
ADAMTS18	14.0229	0.921216	0.651656	1.41365	0.157463	1
ADAMTS19	127.331	-0.167495	0.231504	-0.723507	0.469368	1
ADAMTS19-AS1	11.6843	0.623	0.596555	1.04433	0.296333	1
ADAMTS20	25.0751	0.720498	0.413847	1.74098	0.0816878	1
ADAMTSL1	8.20297	-0.499911	1.05763	-0.472673	0.636447	1
ADAMTSL2	0.879645	-0.712127	6.57582	-0.108295	0.913762	1
ADAMTSL3	84.3944	0.31885	0.233344	1.36644	0.171801	1
ADAMTSL4	13.7868	0.697344	0.615151	1.13361	0.256956	1
ADAMTSL4-AS1	1.40301	0.300341	1.71489	0.175137	0.860972	1
ADAMTSL5	27.0777	0.497566	0.417128	1.19284	0.232933	1
ADAP1	329.293	-0.0524809	0.122063	-0.429951	0.667231	1
ADAP2	359.635	-0.0319621	0.122832	-0.260209	0.794703	1
ADAR	9064.84	0.182109	0.107365	1.69617	0.0898528	1
ADARB1	1054.69	0.0116737	0.0781004	0.149471	0.881182	1
ADARB2	7.88865	-2.24096	0.872513	-2.5684	0.0102169	1
ADAT1	603.002	0.0456949	0.123134	0.371099	0.710564	1
ADAT2	252.68	0.169976	0.147846	1.14968	0.250276	1
ADAT3	258.863	-0.193028	0.192565	-1.00241	0.316147	1
ADCK1	384.041	0.141761	0.138853	1.02094	0.307283	1
ADCK2	2340.75	-0.147928	0.0906907	-1.63112	0.102865	1
ADCK3	2411.69	0.0725432	0.0838818	0.864827	0.387134	1
ADCK4	1709.56	-0.0491852	0.0744563	-0.660591	0.508875	1
ADCK5	187.031	0.0889811	0.209561	0.424607	0.671123	1
ADCY1	714.526	0.0269049	0.131372	0.2048	0.837729	1
ADCY2	306.603	0.0356239	0.119969	0.296944	0.766509	1
ADCY3	3470.5	0.0674091	0.0550885	1.22365	0.221083	1
ADCY5	122.875	-0.106083	0.188684	-0.562229	0.57396	1
ADCY6	3111.26	0.00323231	0.0565925	0.0571156	0.954453	1
ADCY7	678.811	0.223089	0.110528	2.0184	0.0435493	1
ADCY8	3.48891	-0.180628	1.21655	-0.148476	0.881967	1
ADCY9	1464.84	0.273889	0.107529	2.54712	0.0108615	1
ADCY10	7.73342	0.0933559	0.717454	0.130121	0.896471	1
ADCYAP1	1.96045	-0.433109	1.46788	-0.295057	0.767951	1
ADCYAP1R1	5.31007	1.34367	1.27857	1.05091	0.293298	1
ADD1	3929.52	0.0189756	0.0632049	0.300224	0.764006	1
ADD2	1641.57	0.183031	0.0901053	2.0313	0.0422247	1
ADD3	3032.6	0.0496419	0.130761	0.379639	0.704213	1
ADD3-AS1	85.8588	0.32116	0.231714	1.38602	0.16574	1
ADGRA1	6.8594	0.168648	0.698057	0.241596	0.809093	1
ADGRA2	306.257	0.0329649	0.160817	0.204984	0.837585	1
ADGRA3	2801.8	0.0624132	0.0520786	1.19844	0.230744	1
ADGRB1	95.0025	-0.14369	0.247427	-0.580739	0.561416	1
ADGRB2	621.005	-0.0218424	0.0964451	-0.226475	0.820832	1
ADGRB3	6.8765	-2.01215	0.785283	-2.56232	0.0103975	1
ADGRD1	1.26872	-0.981938	2.59834	-0.37791	0.705497	1
ADGRD2	2.3489	-1.90529	1.44927	-1.31466	0.188624	1
ADGRE1	0.437342	0	7.25997	0	1	1
ADGRE2	56.309	0.0791091	0.29152	0.271368	0.786108	1
ADGRE5	1184.49	0.041576	0.0820549	0.506685	0.612376	1
ADGRF2	2.11548	-0.586221	1.74633	-0.335688	0.737106	1
ADGRF3	178.106	0.0163699	0.236526	0.0692096	0.944823	1
ADGRF4	102.035	-0.0396194	0.221671	-0.178731	0.858149	1
ADGRF5	14.3345	0.0132774	0.720974	0.0184159	0.985307	1
ADGRG1	17.3226	-0.117149	0.500715	-0.233963	0.815014	1
ADGRG2	347.092	0.0156432	0.154396	0.101318	0.919298	1
ADGRG3	3.92931	-0.173564	0.899438	-0.19297	0.846983	1
ADGRG4	1.205	0.78376	2.16548	0.361934	0.717401	1
ADGRG6	1595.12	0.15719	0.168606	0.932288	0.351188	1
ADGRL1	897.584	0.125914	0.0890287	1.41431	0.157272	1
ADGRL2	6625.67	0.0954869	0.0957278	0.997484	0.318529	1
ADGRL3	694.521	0.248774	0.150343	1.6547	0.0979845	1
ADGRL3-AS1	7.88997	-0.541747	0.598681	-0.904901	0.365518	1
ADGRV1	2900.19	0.156839	0.14944	1.04951	0.293943	1
ADH1C	1.67044	0.869181	2.26356	0.383989	0.700987	1
ADH5	3750.22	-0.122438	0.0924821	-1.32391	0.185534	1
ADH6	0.97115	1.86654	2.42013	0.771259	0.440554	1
ADHFE1	7.69001	1.25799	0.910339	1.38189	0.167004	1
ADI1	3578.53	0.0306535	0.0965762	0.317403	0.750938	1
ADIPOR1	7291	0.00415606	0.0562452	0.0738918	0.941097	1
ADIPOR2	3287.93	0.10595	0.0901437	1.17534	0.239858	1
ADIRF	2.93313	-0.0162273	1.04613	-0.0155117	0.987624	1
ADK	1583.89	-0.126623	0.076486	-1.6555	0.0978229	1
ADM	601.531	-0.00261962	0.107817	-0.024297	0.980616	1
ADM2	19.3121	0.769572	0.685579	1.12251	0.261644	1
ADM5	52.7811	-0.0636423	0.260377	-0.244424	0.806902	1
ADNP	4456.28	0.0822673	0.0724833	1.13498	0.256382	1
ADNP-AS1	55.0974	0.116891	0.287695	0.406301	0.684522	1
ADNP2	3970.58	0.0613699	0.0903218	0.679458	0.496848	1
ADO	538.642	0.150846	0.10915	1.38201	0.166968	1
ADORA1	77.9471	-0.38731	0.257398	-1.50471	0.132398	1
ADORA2A	0.470229	-1.05013	7.17533	-0.146352	0.883643	1
ADORA2A-AS1	9.23925	0.771895	0.573732	1.34539	0.178498	1
ADORA2B	661.269	-0.00222336	0.105825	-0.0210098	0.983238	1
ADPGK	5176.95	-0.0656621	0.0560197	-1.17212	0.241147	1
ADPGK-AS1	235.989	-0.0833307	0.232062	-0.359087	0.71953	1
ADPRH	24.7369	-0.280724	0.39869	-0.704116	0.481361	1
ADPRHL1	100.329	-0.109662	0.194153	-0.564824	0.572194	1
ADPRHL2	1714.9	-0.0891515	0.0858478	-1.03848	0.299045	1
ADPRM	378.092	-0.146774	0.128734	-1.14014	0.254229	1
ADRA1A	1.50323	1.56736	1.94783	0.804667	0.421012	1
ADRA1B	184.45	0.00316673	0.156779	0.0201986	0.983885	1
ADRA1D	2.11021	-0.0209288	1.55674	-0.013444	0.989274	1
ADRA2A	19.3414	-0.271974	0.529589	-0.513557	0.607562	1
ADRA2B	3.97062	0.485554	0.86514	0.561244	0.574631	1
ADRA2C	248.585	-0.0975784	0.155813	-0.626252	0.53115	1
ADRB1	11.4809	0.521599	0.667241	0.781725	0.434376	1
ADRB2	38.464	-0.128827	0.327864	-0.392927	0.694373	1
ADRM1	8440.46	0.000510993	0.0925418	0.00552176	0.995594	1
ADSL	8790.03	0.00802184	0.0827328	0.0969608	0.922758	1
ADSS	5227.65	-0.0566322	0.0610143	-0.928179	0.353314	1
ADSSL1	34.5637	-0.0325656	0.445886	-0.0730357	0.941778	1
ADTRP	2.42388	-0.589626	1.30315	-0.452463	0.650936	1
AEBP1	2.12377	0.412325	1.75878	0.234438	0.814645	1
AEBP2	794.217	0.0473074	0.125322	0.377486	0.705813	1
AEN	2060.35	0.0570916	0.0788412	0.724135	0.468983	1
AES	3053.83	-0.033397	0.101684	-0.328438	0.74258	1
AFAP1	292.714	0.217537	0.178373	1.21956	0.22263	1
AFAP1-AS1	53.2096	0.455623	0.359059	1.26894	0.204463	1
AFAP1L1	299.355	-0.0409946	0.124176	-0.330134	0.741299	1
AFAP1L2	128.349	0.323173	0.189847	1.70228	0.0887025	1
AFF1	667.277	0.272181	0.259575	1.04856	0.294379	1
AFF2	475.442	0.377727	0.182358	2.07135	0.0383263	1
AFF3	274.216	0.0127146	0.201515	0.063095	0.949691	1
AFF4	2513.36	0.327298	0.267136	1.22521	0.220495	1
AFG3L2	6189.92	0.0278759	0.0614796	0.453417	0.650249	1
AFMID	571.688	-0.01929	0.11126	-0.173377	0.862355	1
AFP	0.679362	0	7.25997	0	1	1
AFTPH	2038.22	-0.0465958	0.0695502	-0.66996	0.502883	1
AGA	721.985	-0.26318	0.101373	-2.59615	0.00942745	1
AGAP1	1286.44	0.200812	0.0844706	2.3773	0.01744	1
AGAP1-IT1	1.82025	-1.18581	1.7495	-0.677797	0.497901	1
AGAP2	33.5884	-0.570942	0.348959	-1.63613	0.101813	1
AGAP2-AS1	333.188	-0.20082	0.118313	-1.69737	0.0896273	1
AGAP3	2631.7	-0.0461772	0.0868152	-0.531903	0.594793	1
AGAP4	181.819	0.271976	0.195449	1.39155	0.16406	1
AGAP5	123.285	0.126689	0.228561	0.554291	0.57938	1
AGAP6	417.656	0.0506364	0.170486	0.297011	0.766458	1
AGAP9	402.462	0.297269	0.156255	1.90246	0.0571107	1
AGAP11	13.2241	0.180329	0.548877	0.328543	0.742502	1
AGBL2	23.2766	-0.470202	0.46742	-1.00595	0.314438	1
AGBL3	51.095	0.186474	0.240142	0.776516	0.437445	1
AGBL4	0.659107	-0.981985	6.04675	-0.162399	0.870992	1
AGBL5	8037.71	-0.0965899	0.0616843	-1.56587	0.117378	1
AGBL5-AS1	0.797722	0.00972539	2.45516	0.00396121	0.996839	1
AGER	580.706	-0.145127	0.119721	-1.21221	0.225432	1
AGFG1	3488.69	0.0549376	0.071098	0.772702	0.439699	1
AGFG2	521.26	-0.183333	0.100312	-1.82762	0.0676069	1
AGGF1	1760.4	-0.0500973	0.0781784	-0.640807	0.521648	1
AGK	1260.63	0.0131445	0.080437	0.163413	0.870193	1
AGL	2182.98	0.128683	0.159047	0.809089	0.418464	1
AGMAT	50.7406	0.0606331	0.285639	0.212272	0.831895	1
AGMO	0.606422	2.4345	3.78787	0.642709	0.520413	1
AGO1	1855.79	0.146825	0.139842	1.04993	0.293749	1
AGO2	1353.05	0.315394	0.15535	2.03021	0.0423352	1
AGO3	667.45	-0.10498	0.116069	-0.904464	0.365749	1
AGO4	1304.37	0.0381953	0.0901535	0.423669	0.671807	1
AGPAT1	3839.21	-0.0490774	0.0793422	-0.618554	0.53621	1
AGPAT2	2959.23	-0.0913872	0.0937506	-0.974791	0.329664	1
AGPAT3	2950.41	0.0286507	0.0717133	0.399517	0.689512	1
AGPAT4	1466.84	0.0953938	0.0910625	1.04756	0.294839	1
AGPAT4-IT1	11.9092	-0.619756	0.661987	-0.936205	0.349167	1
AGPAT5	1020.25	0.019436	0.0900025	0.215949	0.829027	1
AGPS	7188.54	-0.0647409	0.0803199	-0.806038	0.420221	1
AGR2	0.470739	0.864525	7.23661	0.119465	0.904907	1
AGRN	11249.9	0.0268446	0.0757443	0.354411	0.723031	1
AGT	1.6435	-1.3386	1.97556	-0.677583	0.498036	1
AGTPBP1	3654.98	-0.0537571	0.0664968	-0.808416	0.418851	1
AGTR1	5.60123	0.498724	0.939278	0.530965	0.595443	1
AGTRAP	812.181	-0.0289113	0.125917	-0.229605	0.818398	1
AHCTF1	1417.34	0.0148415	0.101017	0.146921	0.883195	1
AHCY	12929.4	-0.0722137	0.0677849	-1.06534	0.286724	1
AHCYL1	6486.17	0.0386834	0.0623874	0.620052	0.535224	1
AHCYL2	740.548	0.101038	0.127849	0.790293	0.429357	1
AHDC1	787.036	0.0403278	0.116134	0.347253	0.728401	1
AHI1	2233.81	0.0402812	0.0814062	0.494818	0.620729	1
AHNAK	10498.6	0.184897	0.16881	1.0953	0.273385	1
AHNAK2	238.299	0.123528	0.19031	0.64909	0.51628	1
AHR	1641.53	0.197371	0.199482	0.989417	0.322459	1
AHRR	136.398	-0.505833	0.209992	-2.40882	0.0160042	1
AHSA1	7379.42	-0.0300633	0.078197	-0.384456	0.70064	1
AHSA2	334.639	0.0647576	0.200788	0.322517	0.747061	1
AHSG	0.573825	2.83713	3.79127	0.748331	0.454261	1
AIDA	2539.91	-0.101298	0.0509017	-1.99008	0.0465825	1
AIF1L	4950.02	-0.118891	0.0737125	-1.6129	0.106767	1
AIFM1	6917.35	-0.0577088	0.068219	-0.845935	0.397589	1
AIFM2	786.851	-0.131968	0.0880105	-1.49946	0.133754	1
AIFM3	5.94073	-0.729556	0.813653	-0.896643	0.369909	1
AIG1	1701.72	-0.182513	0.0817087	-2.2337	0.025503	1
AIM1	274.954	-0.0926752	0.144407	-0.641763	0.521027	1
AIM1L	51.3465	-0.203071	0.309335	-0.656476	0.511518	1
AIMP1	2121.63	-0.00590144	0.0936584	-0.0630102	0.949758	1
AIMP2	4082.55	0.0203614	0.0972119	0.209454	0.834094	1
AIP	3036.12	-0.100151	0.110042	-0.910116	0.362761	1
AJUBA	1171.72	-0.0579223	0.0995445	-0.581874	0.560652	1
AK1	1773.14	-0.0950114	0.0865028	-1.09836	0.272047	1
AK2	9641.23	-0.0310798	0.0508399	-0.611327	0.540983	1
AK3	1815.84	-0.00770754	0.0807932	-0.0953985	0.923998	1
AK4	77.4443	0.46805	0.2163	2.1639	0.0304722	1
AK5	5.56968	-0.142451	0.794581	-0.179278	0.857719	1
AK6	2024.19	-0.0141109	0.115291	-0.122394	0.902587	1
AK7	34.62	0.19301	0.414093	0.466104	0.641141	1
AK8	83.1289	-0.0550479	0.230151	-0.239181	0.810965	1
AK9	380.152	-0.0377201	0.114328	-0.329929	0.741454	1
AKAP1	3740.49	0.0920574	0.049763	1.84992	0.0643257	1
AKAP2	888.277	0.255208	0.166	1.5374	0.124196	1
AKAP3	41.4915	-0.464098	0.322166	-1.44056	0.14971	1
AKAP4	1.22406	0.000162592	2.49686	6.51e-05	0.999948	1
AKAP5	134.16	-0.0673955	0.226168	-0.297989	0.765711	1
AKAP6	46.5655	0.296557	0.325296	0.911653	0.361952	1
AKAP7	425.429	-0.255098	0.132135	-1.93059	0.053534	1
AKAP8	2250.62	-0.0535901	0.0541425	-0.989797	0.322273	1
AKAP8L	2820.9	-0.0286473	0.0832336	-0.344179	0.730711	1
AKAP9	3323.38	0.00870491	0.122856	0.0708544	0.943514	1
AKAP10	2423.26	0.0556891	0.0665782	0.836446	0.402904	1
AKAP11	1384.2	0.165067	0.230176	0.717131	0.473293	1
AKAP12	6762.55	0.0508693	0.0969238	0.524839	0.599695	1
AKAP13	2983.02	0.226925	0.181925	1.24735	0.212269	1
AKAP14	0.416131	-1.9048	4.98726	-0.381933	0.702511	1
AKIP1	920.103	-0.0145213	0.0869277	-0.167051	0.86733	1
AKIRIN1	1092.2	0.0531753	0.105911	0.502075	0.615615	1
AKIRIN2	1414.66	0.0140545	0.0885628	0.158695	0.873909	1
AKNA	601.984	-0.147057	0.135179	-1.08786	0.276655	1
AKNAD1	0.742517	-0.0317167	3.30541	-0.00959541	0.992344	1
AKR1A1	3468.78	-0.1086	0.0801026	-1.35576	0.175176	1
AKR1B1	8203.1	-0.0922629	0.0682321	-1.35219	0.176314	1
AKR1B10	8.37478	-0.936262	0.85764	-1.09167	0.274978	1
AKR1B15	1.68421	-0.355697	1.52494	-0.233254	0.815564	1
AKR1C1	20.4054	0.24137	0.474837	0.508322	0.611227	1
AKR1C2	15.2022	0.00865829	0.679518	0.0127418	0.989834	1
AKR1C3	41.121	0.0100859	0.365884	0.0275657	0.978008	1
AKR1C4	0.359859	-3.20197	4.53826	-0.705551	0.480467	1
AKR1E2	5.49099	-1.34983	0.871883	-1.54818	0.121579	1
AKR7A2	2494.54	-0.0496747	0.0910594	-0.54552	0.585396	1
AKR7A3	29.1359	0.419702	0.373142	1.12478	0.260683	1
AKT1	4521.88	0.0724272	0.0469184	1.54368	0.122665	1
AKT1S1	2071.91	-0.11245	0.0943745	-1.19153	0.233446	1
AKT2	8022.99	0.0053812	0.0636772	0.0845075	0.932653	1
AKT3	2027.58	0.169349	0.150792	1.12306	0.261411	1
AKTIP	277.736	-0.152813	0.115887	-1.31864	0.187289	1
ALAD	414.419	-0.208951	0.106323	-1.96525	0.0493858	1
ALAS1	2544.16	-0.143087	0.0631935	-2.26426	0.0235579	1
ALAS2	0.441806	-1.356	3.88562	-0.34898	0.727104	1
ALB	0.740276	-0.0598074	6.38057	-0.00937336	0.992521	1
ALCAM	2742.45	0.14293	0.137864	1.03675	0.299853	1
ALDH1A1	3.81807	1.13096	1.45223	0.778775	0.436112	1
ALDH1A2	2365.44	0.0479166	0.0789246	0.607119	0.543772	1
ALDH1A3	153.59	-0.100596	0.177907	-0.565442	0.571773	1
ALDH1B1	1860.18	0.0539549	0.0676048	0.798093	0.424816	1
ALDH1L1	73.8823	0.208908	0.246967	0.845895	0.397611	1
ALDH1L1-AS2	2.67461	1.55951	1.52776	1.02078	0.30736	1
ALDH1L2	52.7862	0.0372075	0.346632	0.10734	0.914519	1
ALDH2	1911.18	-0.0246282	0.0704407	-0.34963	0.726616	1
ALDH3A1	63.009	-0.0752389	0.313317	-0.240136	0.810224	1
ALDH3A2	3532.55	-0.0742632	0.0413062	-1.79787	0.0721973	1
ALDH3B1	12.9251	-0.0446197	0.701547	-0.0636019	0.949287	1
ALDH4A1	2056.84	-0.00238372	0.0697177	-0.0341911	0.972725	1
ALDH5A1	1355.97	0.115846	0.0844734	1.37139	0.170254	1
ALDH6A1	509.267	0.232773	0.109854	2.11892	0.0340969	1
ALDH7A1	2652.9	-0.00949401	0.0607571	-0.156262	0.875827	1
ALDH8A1	6.75567	0.65118	0.856877	0.759946	0.447287	1
ALDH9A1	4430.17	0.020265	0.0608946	0.332788	0.739294	1
ALDH16A1	3516.39	-0.105196	0.0973558	-1.08054	0.279904	1
ALDH18A1	8826.14	0.00671198	0.0609782	0.110072	0.912353	1
ALDOA	33827.1	-0.0495335	0.0715619	-0.692178	0.488826	1
ALDOB	1.47938	-1.92723	2.06233	-0.934492	0.35005	1
ALDOC	73.9523	0.269283	0.231316	1.16413	0.24437	1
ALG1	2133.09	-0.071688	0.078893	-0.908673	0.363523	1
ALG1L	29.8323	-0.203585	0.336859	-0.604361	0.545604	1
ALG1L2	1.63177	-3.68197	1.77828	-2.07052	0.0384036	1
ALG2	3160.24	0.00245641	0.072902	0.0336947	0.973121	1
ALG3	2731.83	0.0883974	0.0980782	0.901295	0.367432	1
ALG5	2090.83	-0.131152	0.0962721	-1.3623	0.173103	1
ALG6	1697.88	-0.132448	0.0949714	-1.39461	0.163135	1
ALG8	7602.15	-0.0683799	0.0777641	-0.879325	0.379225	1
ALG9	1763.36	0.132573	0.0882209	1.50274	0.132905	1
ALG10	500.939	-0.0577333	0.124175	-0.464934	0.641978	1
ALG10B	415.629	0.0726321	0.171633	0.423183	0.672162	1
ALG11	866.307	0.0924923	0.123174	0.750906	0.452709	1
ALG12	1946.95	0.092565	0.0732666	1.2634	0.206445	1
ALG13	2218.28	0.0168196	0.0684063	0.245878	0.805777	1
ALG14	1291.16	-0.124834	0.105393	-1.18447	0.236228	1
ALK	3.89361	-0.00756792	1.31508	-0.00575474	0.995408	1
ALKBH1	952.435	-0.0621265	0.0905347	-0.686218	0.492576	1
ALKBH2	565.37	-0.0301093	0.13824	-0.217804	0.827582	1
ALKBH3	1190.67	-0.225274	0.101832	-2.21222	0.0269518	1
ALKBH3-AS1	8.47699	0.191142	0.679546	0.281279	0.778497	1
ALKBH4	559.333	-0.111604	0.128437	-0.868935	0.384883	1
ALKBH5	2638.27	0.0990109	0.0700285	1.41387	0.157401	1
ALKBH6	1355.35	-0.0875855	0.0958586	-0.913695	0.360877	1
ALKBH7	859.627	-0.0453399	0.13323	-0.340313	0.733621	1
ALKBH8	1379	-0.00753723	0.0881439	-0.0855105	0.931856	1
ALLC	1.06638	0.941545	3.4894	0.26983	0.787291	1
ALMS1	2747.84	0.0865358	0.141736	0.610541	0.541503	1
ALMS1-IT1	43.9631	-0.56119	0.339195	-1.65447	0.0980312	1
ALOX5	78.4125	0.107011	0.23674	0.452021	0.651254	1
ALOX5AP	10.8308	1.31475	0.632172	2.07974	0.0375496	1
ALOX12	26.327	-0.178378	0.353934	-0.503986	0.614271	1
ALOX12-AS1	63.7494	0.0900294	0.284965	0.315932	0.752054	1
ALOX12B	66.8659	0.283724	0.26325	1.07777	0.281134	1
ALOX15	9.81023	0.282157	0.835436	0.337736	0.735562	1
ALOX15B	4.92489	-0.32291	1.04599	-0.308713	0.75754	1
ALOXE3	35.6066	-0.166517	0.38011	-0.438075	0.661332	1
ALPI	0.451508	0.692956	3.42044	0.202593	0.839454	1
ALPK1	226.044	0.0710236	0.145878	0.486871	0.62635	1
ALPK2	53.2422	-0.0154992	0.425718	-0.0364072	0.970958	1
ALPK3	36.2585	0.136402	0.433405	0.314721	0.752973	1
ALPL	38.7277	-0.426495	0.320752	-1.32967	0.183627	1
ALPP	111.852	0.213169	0.251739	0.846785	0.397115	1
ALPPL2	18.1051	0.00707644	0.471823	0.0149981	0.988034	1
ALS2	3191.89	0.00257156	0.0608918	0.0422317	0.966314	1
ALS2CL	26.0113	0.0822964	0.450214	0.182794	0.854959	1
ALS2CR11	1.2151	-1.31914	2.19539	-0.600865	0.54793	1
ALS2CR12	5.33295	0.393788	1.03546	0.380302	0.703721	1
ALX1	194.456	-0.282959	0.14524	-1.94822	0.0513881	1
ALX3	36.6239	-0.122621	0.317984	-0.385618	0.699779	1
ALX4	72.7896	0.340748	0.254911	1.33673	0.18131	1
ALYREF	11156.7	-0.0863861	0.101059	-0.854808	0.392657	1
AMACR	152.234	-0.0351125	0.171004	-0.205331	0.837313	1
AMBN	3.43852	0.444705	1.14195	0.389426	0.696961	1
AMBP	1.31008	-1.60161	1.91224	-0.837559	0.402279	1
AMBRA1	3550.48	-0.00366708	0.0631384	-0.05808	0.953685	1
AMD1	8268.4	-0.0801372	0.0706949	-1.13356	0.256977	1
AMDHD1	4.84809	-2.8263	1.0872	-2.59961	0.00933309	1
AMDHD2	482.703	-0.139713	0.147603	-0.946543	0.343872	1
AMER1	169.478	0.169256	0.193322	0.875515	0.381294	1
AMER2	17.4627	0.00459311	0.530266	0.00866189	0.993089	1
AMER3	0.753169	0	6.2284	0	1	1
AMFR	3847.95	0.00942882	0.053483	0.176296	0.860062	1
AMH	168.015	0.137061	0.189612	0.722847	0.469774	1
AMHR2	9.13514	1.09567	0.723203	1.51503	0.129766	1
AMIGO1	130.602	0.0941814	0.186542	0.50488	0.613643	1
AMIGO2	212.261	0.0117061	0.160771	0.0728124	0.941955	1
AMIGO3	139.679	-0.137516	0.178886	-0.768735	0.442051	1
AMMECR1	318.045	0.043048	0.18597	0.231478	0.816943	1
AMMECR1L	952.597	0.256311	0.117608	2.17937	0.0293041	1
AMN	11.8365	-0.0227972	0.596818	-0.0381978	0.96953	1
AMN1	409.759	-0.0613992	0.131333	-0.467509	0.640136	1
AMOT	3266.24	0.189692	0.148734	1.27538	0.202175	1
AMOTL1	3116.11	0.119814	0.122567	0.977542	0.328301	1
AMOTL2	1465.84	0.0513411	0.108742	0.472135	0.63683	1
AMPD1	1.07415	1.84966	5.39608	0.342779	0.731765	1
AMPD2	2886.93	0.0117062	0.0725452	0.161365	0.871806	1
AMPD3	172.212	0.203254	0.184859	1.09951	0.271546	1
AMPH	530.599	0.11225	0.106173	1.05724	0.290403	1
AMT	18.6185	-0.208914	0.582033	-0.358938	0.719641	1
AMTN	3.79047	1.31738	1.48302	0.888312	0.374373	1
AMY1A	0.631797	0.887258	3.83614	0.231289	0.81709	1
AMY1B	0.439463	0	7.25997	0	1	1
AMY2B	3.58834	0.560262	1.25718	0.445651	0.655849	1
AMZ1	2.9835	0.763129	1.31824	0.578899	0.562657	1
AMZ2	4783.37	-0.110216	0.0585546	-1.88228	0.0597976	1
ANAPC1	5660.95	0.087668	0.0958746	0.914403	0.360505	1
ANAPC2	4193.69	-0.0592599	0.0684788	-0.865375	0.386833	1
ANAPC4	871.91	-0.0743843	0.085902	-0.865921	0.386534	1
ANAPC5	8456.07	-0.0949552	0.0587491	-1.61628	0.106033	1
ANAPC7	5927.98	-0.0373174	0.0606848	-0.614938	0.538595	1
ANAPC10	482.798	-0.0236891	0.138116	-0.171516	0.863818	1
ANAPC11	2845.7	0.0502406	0.0994598	0.505134	0.613464	1
ANAPC13	546.753	0.00100819	0.129034	0.00781338	0.993766	1
ANAPC15	1724.3	-0.0170978	0.112553	-0.151909	0.879259	1
ANAPC16	2925.51	-0.133249	0.0671275	-1.98502	0.0471425	1
ANG	25.4264	-0.218521	0.354439	-0.616526	0.537548	1
ANGEL1	884.888	0.047367	0.10586	0.447448	0.654552	1
ANGEL2	2338.56	0.0185434	0.0895089	0.207168	0.835879	1
ANGPT1	2.14706	1.29571	1.52449	0.849928	0.395365	1
ANGPT2	3.02901	-0.478147	1.26391	-0.378309	0.705201	1
ANGPTL1	0.690351	3.16252	3.04306	1.03926	0.298686	1
ANGPTL2	75.6362	-0.198736	0.249417	-0.796802	0.425566	1
ANGPTL4	13.7765	-0.211518	0.519846	-0.406885	0.684093	1
ANGPTL6	9.82537	0.148085	0.736506	0.201064	0.840648	1
ANGPTL7	0.32925	2.84067	5.80012	0.489761	0.624303	1
ANGPTL8	2.42321	-0.831314	1.3111	-0.634056	0.526044	1
ANK1	92.5996	0.201953	0.23546	0.857699	0.391059	1
ANK2	1046.29	0.153759	0.143008	1.07518	0.282295	1
ANK3	1030.37	0.108183	0.117755	0.918715	0.358245	1
ANKAR	84.7371	-0.302682	0.223841	-1.35222	0.176305	1
ANKDD1A	15.1586	0.1707	0.483903	0.352756	0.724272	1
ANKDD1B	0.854686	0.00145632	2.34221	0.000621772	0.999504	1
ANKEF1	412.857	0.0250127	0.141957	0.176199	0.860138	1
ANKFN1	1.10104	-2.51428	2.22801	-1.12849	0.259115	1
ANKFY1	6315.18	0.114413	0.0788939	1.45022	0.146998	1
ANKH	1726.93	-0.00664614	0.0651849	-0.101958	0.91879	1
ANKHD1	3911.13	0.157614	0.127891	1.2324	0.217798	1
ANKHD1-EIF4EBP3	4217.32	0.000994011	0.145847	0.00681545	0.994562	1
ANKIB1	3689.09	0.113284	0.100516	1.12702	0.259733	1
ANKK1	1.48519	0.962023	1.82652	0.526697	0.598404	1
ANKLE1	37.9885	0.506943	0.3424	1.48056	0.138725	1
ANKLE2	6533.61	0.0285906	0.0571518	0.500258	0.616894	1
ANKMY1	263.483	0.224874	0.139849	1.60798	0.10784	1
ANKMY2	614.528	0.0150788	0.0980955	0.153715	0.877834	1
ANKRA2	465.771	0.199662	0.152179	1.31202	0.189514	1
ANKRD1	4848.75	0.110092	0.10727	1.0263	0.30475	1
ANKRD2	1.26774	-1.63859	2.40856	-0.680317	0.496304	1
ANKRD6	1011.82	0.134886	0.0850965	1.5851	0.112945	1
ANKRD7	36.5878	-0.449874	0.357466	-1.25851	0.208208	1
ANKRD9	380.142	-0.0716532	0.172838	-0.414569	0.678457	1
ANKRD10	792.919	0.0146195	0.133053	0.109877	0.912507	1
ANKRD11	6719.15	0.212056	0.0893647	2.37293	0.0176478	1
ANKRD12	1059.66	0.0585776	0.232154	0.252322	0.800792	1
ANKRD13A	1215.89	-0.0886777	0.087183	-1.01714	0.309085	1
ANKRD13B	1620.22	0.0100958	0.0869615	0.116095	0.907577	1
ANKRD13C	2144.45	-0.142665	0.0656695	-2.17248	0.0298199	1
ANKRD13D	973.839	0.0431015	0.116814	0.368975	0.712146	1
ANKRD16	315.734	0.0637662	0.140327	0.45441	0.649534	1
ANKRD17	6075.07	0.162374	0.132847	1.22226	0.221609	1
ANKRD18A	468.652	0.160091	0.14576	1.09832	0.272065	1
ANKRD18B	548.404	0.0776806	0.119358	0.650819	0.515163	1
ANKRD20A1	25.9301	-0.194082	0.398834	-0.486623	0.626525	1
ANKRD20A2	15.9819	-0.342732	0.483833	-0.708369	0.478716	1
ANKRD20A3	26.4824	-0.5269	0.363378	-1.45	0.147057	1
ANKRD20A4	41.7558	0.12129	0.345765	0.350788	0.725748	1
ANKRD22	1.04969	-0.595572	2.9445	-0.202266	0.839709	1
ANKRD23	51.3626	0.209223	0.317779	0.658391	0.510287	1
ANKRD24	19.9709	0.171943	0.473896	0.362828	0.716733	1
ANKRD26	1417.73	0.039741	0.124168	0.320059	0.748923	1
ANKRD27	2745.5	0.0667558	0.0526677	1.26749	0.20498	1
ANKRD28	2982.77	0.0592059	0.0735762	0.804689	0.420999	1
ANKRD29	226.1	0.0718959	0.158991	0.452201	0.651124	1
ANKRD30B	1.39392	-0.899252	2.16906	-0.414582	0.678448	1
ANKRD31	24.4246	0.44398	0.422683	1.05039	0.29354	1
ANKRD33B	175.072	0.00803167	0.183444	0.0437826	0.965078	1
ANKRD34A	30.0548	-0.407078	0.364112	-1.118	0.263566	1
ANKRD34B	37.2083	0.166884	0.342091	0.487834	0.625668	1
ANKRD35	1.1769	-0.799315	2.72271	-0.293573	0.769084	1
ANKRD36	197.968	0.197526	0.186484	1.05921	0.289504	1
ANKRD36B	178.062	0.116573	0.15312	0.761322	0.446465	1
ANKRD36C	97.6375	0.210819	0.262067	0.804447	0.421139	1
ANKRD37	30.2034	-0.205583	0.398745	-0.515576	0.606151	1
ANKRD39	550.351	-0.0516117	0.135137	-0.38192	0.702521	1
ANKRD40	2468.7	0.146004	0.0878747	1.66151	0.0966117	1
ANKRD42	782.862	0.15542	0.080779	1.92402	0.0543525	1
ANKRD44	393.251	0.123623	0.144315	0.856619	0.391656	1
ANKRD44-IT1	0.465556	-1.866	3.29019	-0.567139	0.57062	1
ANKRD45	2.2177	-0.0127431	1.69769	-0.00750613	0.994011	1
ANKRD46	468.248	0.0102399	0.161712	0.063322	0.94951	1
ANKRD49	372.219	0.0915154	0.139875	0.654264	0.512942	1
ANKRD50	820.062	0.0958391	0.147977	0.647662	0.517204	1
ANKRD52	4190.01	0.151061	0.141748	1.0657	0.286558	1
ANKRD53	17.6255	-0.448696	0.401483	-1.1176	0.263739	1
ANKRD54	2061.72	-0.0950622	0.0781085	-1.21705	0.223584	1
ANKRD55	3.43176	0.721166	1.16675	0.618096	0.536512	1
ANKRD61	16.2779	-0.681179	0.528758	-1.28826	0.197654	1
ANKRD63	10.181	0.464687	0.709199	0.655228	0.512321	1
ANKRD65	0.612093	-1.90283	3.71259	-0.512535	0.608277	1
ANKS1A	2642.53	0.121175	0.0789128	1.53555	0.124649	1
ANKS1B	45.3034	0.00801045	0.320676	0.0249799	0.980071	1
ANKS3	809.209	0.015598	0.118403	0.131737	0.895192	1
ANKS6	2034.35	0.0952322	0.0654559	1.45491	0.145696	1
ANKZF1	1261.97	-0.024228	0.0807674	-0.299973	0.764198	1
ANLN	10839.3	-0.0106783	0.0933559	-0.114382	0.908935	1
ANO1	26.4993	0.26319	0.427007	0.616361	0.537656	1
ANO1-AS2	0.497906	-1.90247	3.5759	-0.532025	0.594709	1
ANO2	57.2885	-0.286091	0.271368	-1.05425	0.291767	1
ANO4	44.3643	0.150505	0.311229	0.483582	0.628683	1
ANO5	664.889	0.144616	0.187624	0.770775	0.44084	1
ANO6	2573.86	0.156049	0.147822	1.05566	0.291124	1
ANO7	99.3111	0.430995	0.202773	2.1255	0.0335447	1
ANO7P1	10.3114	-0.243976	0.638298	-0.382228	0.702292	1
ANO8	621.182	0.0993079	0.101055	0.982711	0.32575	1
ANO9	10.4268	-0.0668378	0.594869	-0.112357	0.91054	1
ANO10	1080.43	-0.140548	0.0831034	-1.69124	0.0907908	1
ANOS1	1710.11	0.30892	0.171293	1.80346	0.0713157	1
ANP32A	5799.54	-0.0159256	0.0810594	-0.196469	0.844243	1
ANP32A-IT1	4.40239	-0.0243553	1.01888	-0.023904	0.980929	1
ANP32B	8922.15	0.0204017	0.0946501	0.215549	0.82934	1
ANP32C	315.168	-0.037779	0.136374	-0.277025	0.781761	1
ANP32D	0.388051	-1.8645	4.56824	-0.408145	0.683167	1
ANP32E	2781.96	0.0905813	0.101315	0.894054	0.371293	1
ANPEP	12.273	-0.158402	0.494457	-0.320356	0.748699	1
ANTXR1	996.667	0.10429	0.140286	0.743406	0.457236	1
ANTXR2	289.074	-0.0857971	0.135648	-0.632496	0.527063	1
ANXA1	12514.6	-0.000287033	0.0789266	-0.00363671	0.997098	1
ANXA2	4342.81	-0.111183	0.0744999	-1.49239	0.135597	1
ANXA2R	49.1831	-0.0122015	0.346304	-0.0352335	0.971894	1
ANXA3	1792.37	0.0689212	0.103652	0.664929	0.506096	1
ANXA4	943.475	-0.0482229	0.0798398	-0.603996	0.545846	1
ANXA5	7999.21	-0.0462268	0.0708766	-0.652215	0.514263	1
ANXA6	3032.27	-0.0491738	0.060865	-0.807915	0.419139	1
ANXA7	4550.8	0.0807113	0.0472233	1.70914	0.0874247	1
ANXA8	13.6546	0.654237	0.511881	1.2781	0.201213	1
ANXA8L1	2.06873	0.422829	1.04406	0.404985	0.685488	1
ANXA9	36.688	0.0985247	0.291676	0.337789	0.735522	1
ANXA11	3856.26	-0.0603245	0.0842124	-0.716338	0.473783	1
AOAH	0.630221	4.41958	3.95307	1.11801	0.263562	1
AOC1	1.17033	-0.273703	1.97141	-0.138836	0.88958	1
AOC2	184.525	-0.0437718	0.154222	-0.283823	0.776546	1
AOC3	96.8595	0.136399	0.22519	0.605706	0.54471	1
AOX1	99.2537	0.269727	0.199551	1.35167	0.176481	1
AP1AR	1295.67	-0.0045761	0.0961543	-0.0475912	0.962042	1
AP1B1	9763.37	0.0053273	0.0765734	0.0695711	0.944535	1
AP1G1	3665.78	0.127183	0.108981	1.16702	0.243202	1
AP1G2	660.697	0.0375511	0.143327	0.261996	0.793324	1
AP1M1	3825	0.0335367	0.0700168	0.478981	0.631952	1
AP1M2	27.9937	-0.170831	0.459329	-0.371914	0.709957	1
AP1S1	1766.45	-0.115376	0.095075	-1.21353	0.224928	1
AP1S2	5964.81	-0.0721383	0.0839678	-0.859118	0.390275	1
AP1S3	1339.55	0.0802162	0.0844745	0.94959	0.34232	1
AP2A1	7156.54	0.054741	0.0833011	0.657146	0.511087	1
AP2A2	4577.02	0.0584682	0.0614882	0.950885	0.341663	1
AP2B1	12129.2	0.121225	0.0999717	1.2126	0.225284	1
AP2M1	13761.9	-0.0484456	0.0648462	-0.747085	0.455012	1
AP2S1	4501.42	-0.091539	0.0820326	-1.11589	0.264471	1
AP3B1	4179.54	-0.047445	0.0649296	-0.730714	0.464954	1
AP3B2	134.923	-0.061368	0.207616	-0.295584	0.767547	1
AP3D1	10382.5	0.070225	0.062143	1.13006	0.258453	1
AP3M1	7271.86	-0.0422641	0.0558871	-0.756241	0.449505	1
AP3M2	1269.1	-0.0257737	0.079657	-0.323559	0.746272	1
AP3S1	2180.54	-0.0419373	0.0677763	-0.618761	0.536074	1
AP3S2	5332.11	-0.0203785	0.0635738	-0.320549	0.748552	1
AP4B1	742.019	0.058497	0.0817616	0.715457	0.474326	1
AP4B1-AS1	66.9968	0.142636	0.248454	0.574095	0.565903	1
AP4E1	1906.64	0.0910994	0.0897954	1.01452	0.310334	1
AP4M1	567.925	0.105032	0.0995036	1.05556	0.29117	1
AP4S1	73.2837	-0.058668	0.259199	-0.226344	0.820934	1
AP5B1	1353.78	-0.103373	0.0788791	-1.31052	0.190019	1
AP5M1	1853.44	-0.0178939	0.0759536	-0.23559	0.813751	1
AP5S1	352.051	-0.12783	0.124489	-1.02684	0.304495	1
AP5Z1	1173.23	-0.0573527	0.0870594	-0.658776	0.510039	1
APAF1	2740.12	0.0887328	0.137104	0.647194	0.517506	1
APBA1	49.3826	0.225106	0.277843	0.810192	0.41783	1
APBA2	1282.44	-0.0786097	0.0709093	-1.10859	0.267605	1
APBA3	586.017	-0.196544	0.125614	-1.56466	0.117662	1
APBB1	3669.12	-0.105247	0.0696797	-1.51044	0.13093	1
APBB1IP	0.464785	0	7.25997	0	1	1
APBB2	412.75	0.284627	0.152497	1.86645	0.0619783	1
APBB3	178.424	0.0271239	0.205857	0.131761	0.895174	1
APC	2613.29	0.138361	0.138509	0.998933	0.317827	1
APC2	88.6231	-0.132927	0.215118	-0.617926	0.536624	1
APCDD1	498.106	-0.0292312	0.112122	-0.260708	0.794318	1
APCDD1L	1.02174	-1.8799	3.11213	-0.604058	0.545805	1
APCDD1L-AS1	1.69281	2.58309	1.68336	1.53448	0.124912	1
APEH	4653.72	-0.0871028	0.0683633	-1.27412	0.202622	1
APEX1	7114.1	0.00626786	0.0817087	0.0767098	0.938854	1
APEX2	1266.26	-0.00593726	0.080668	-0.0736012	0.941328	1
APH1A	11250.3	-0.0817877	0.0691417	-1.1829	0.236849	1
APH1B	137.71	-0.0800702	0.215129	-0.372196	0.709747	1
API5	10070.5	-0.0243279	0.0646626	-0.376228	0.706747	1
APIP	1357	-0.138433	0.108953	-1.27057	0.203882	1
APITD1	1076.27	0.0118719	0.0931232	0.127486	0.898556	1
APITD1-CORT	139.324	-0.185451	0.198168	-0.935831	0.34936	1
APLF	102.26	0.181715	0.226655	0.801724	0.422713	1
APLN	11.7584	0.412562	0.585	0.705234	0.480665	1
APLNR	0.936236	0.549899	2.02995	0.270893	0.786473	1
APLP1	515.33	-0.140046	0.111845	-1.25214	0.210519	1
APLP2	34921.7	0.0325183	0.0389881	0.834058	0.404248	1
APMAP	10091.8	0.0112265	0.05916	0.189766	0.849493	1
APOA1	1.61552	0.768816	2.0759	0.370354	0.711119	1
APOB	0.416132	0	5.59755	0	1	1
APOBEC2	0.332122	0	5.80831	0	1	1
APOBEC3A	21.908	-0.402076	0.388432	-1.03513	0.30061	1
APOBEC3B	1419.25	-0.163872	0.101606	-1.61282	0.106784	1
APOBEC3B-AS1	84.5444	-0.198435	0.210234	-0.943873	0.345235	1
APOBEC3C	478.92	0.14566	0.101053	1.44142	0.149465	1
APOBEC3D	79.1669	-0.0986826	0.223054	-0.442415	0.658189	1
APOBEC3F	444.674	-0.0287665	0.118646	-0.242457	0.808426	1
APOBEC3G	31.6361	-0.107544	0.373461	-0.287965	0.773374	1
APOBEC3H	1.21464	-3.21571	2.53396	-1.26905	0.204424	1
APOBR	8.12734	-0.889641	0.740045	-1.20214	0.229307	1
APOC1	54.1797	-0.253135	0.326104	-0.776239	0.437608	1
APOD	4.34037	-0.229596	1.11716	-0.205518	0.837168	1
APOE	158.924	-0.328834	0.180062	-1.82622	0.0678167	1
APOL1	1.12556	0.970801	1.81015	0.536309	0.591745	1
APOL2	760.581	-0.0682067	0.105461	-0.646746	0.517796	1
APOL6	2.18855	0	2.49978	0	1	1
APOLD1	43.0394	-0.0660829	0.276237	-0.239225	0.810931	1
APOM	816.41	-0.0604586	0.100741	-0.600139	0.548414	1
APOO	1035.21	-0.0935379	0.0952542	-0.981982	0.326109	1
APOOL	333.779	0.0182693	0.170597	0.10709	0.914717	1
APOPT1	1155.04	0.0291607	0.0952419	0.306175	0.759471	1
APP	26464.1	0.0644436	0.0433929	1.48512	0.137512	1
APPBP2	2432.68	0.036675	0.0938366	0.39084	0.695916	1
APPL1	1644	0.220754	0.116333	1.89761	0.0577476	1
APPL2	2021.92	-0.107836	0.0717283	-1.5034	0.132736	1
APRT	4888.77	-0.0629502	0.09306	-0.676447	0.498757	1
APTR	550.068	0.0370826	0.121155	0.306075	0.759548	1
APTX	3418.39	-0.00493445	0.0550286	-0.0896705	0.928549	1
AQP1	12.2934	-0.610157	0.605947	-1.00695	0.31396	1
AQP3	366.102	-0.248484	0.118959	-2.08883	0.0367233	1
AQP4	6.43772	-0.14342	0.780543	-0.183744	0.854215	1
AQP4-AS1	0.329011	-1.84735	5.89243	-0.313513	0.753891	1
AQP6	0.881172	0.550236	2.11318	0.260383	0.794568	1
AQP7	1.47452	-0.0363186	1.98524	-0.0182943	0.985404	1
AQP7P5	0.881836	-1.8681	2.54578	-0.733803	0.463069	1
AQP8	1.12838	-1.47829	2.3284	-0.634895	0.525497	1
AQP10	4.63752	-0.18145	0.84679	-0.21428	0.830329	1
AQP11	46.7207	0.300506	0.328201	0.915617	0.359868	1
AQP12B	0.353467	-0.000371878	6.53105	-5.69e-05	0.999955	1
AQR	2796.7	-0.0040675	0.0959541	-0.04239	0.966188	1
AR	158.388	0.132956	0.268618	0.494961	0.620628	1
ARAF	2847.87	0.0214118	0.0671633	0.318802	0.749877	1
ARAP1	2760.69	-0.0516548	0.0680868	-0.75866	0.448056	1
ARAP2	730.656	0.0777571	0.111503	0.697356	0.48558	1
ARAP3	441.452	0.0251581	0.101258	0.248455	0.803782	1
ARC	68.0143	0.590032	0.294251	2.0052	0.0449416	1
ARCN1	6907.26	0.165055	0.0973764	1.69502	0.0900716	1
AREG	44.3063	0.232081	0.329076	0.705251	0.480654	1
AREL1	1966.87	0.0800635	0.0982242	0.815109	0.41501	1
ARF1	10759.3	-0.00439917	0.0619838	-0.0709729	0.943419	1
ARF3	3031.12	-0.0582507	0.0767001	-0.759461	0.447577	1
ARF4	3511.73	-0.0836415	0.0780972	-1.07099	0.284173	1
ARF4-AS1	17.6927	-0.156021	0.478028	-0.326385	0.744133	1
ARF5	5375.98	-0.113706	0.0875997	-1.29801	0.194283	1
ARF6	1114.75	-0.038553	0.0744145	-0.518084	0.6044	1
ARFGAP1	5011.04	0.0389062	0.0743777	0.52309	0.600912	1
ARFGAP2	2878.43	-0.112337	0.0671182	-1.67372	0.0941865	1
ARFGAP3	2222.61	-0.00568009	0.0745603	-0.0761811	0.939275	1
ARFGEF1	2664.9	0.108745	0.10659	1.02022	0.307626	1
ARFGEF2	2165.3	0.285544	0.200436	1.42461	0.15427	1
ARFGEF3	3563.33	0.199562	0.143325	1.39237	0.163811	1
ARFIP1	1421.7	-0.202463	0.0697089	-2.90441	0.00367945	1
ARFIP2	3286.65	-0.0210372	0.0649167	-0.324065	0.745889	1
ARFRP1	934.223	-0.113874	0.113575	-1.00263	0.316038	1
ARG1	1.38682	0.714224	1.48027	0.482494	0.629455	1
ARG2	1050.65	-0.00800387	0.113644	-0.0704291	0.943852	1
ARGLU1	1840.18	0.0931208	0.191127	0.48722	0.626102	1
ARHGAP1	854.957	-0.0146031	0.0937132	-0.155828	0.876169	1
ARHGAP4	54.2158	0.0360424	0.35026	0.102902	0.918041	1
ARHGAP5	2659.19	0.193585	0.203921	0.94931	0.342463	1
ARHGAP5-AS1	125.893	-0.284423	0.180601	-1.57487	0.115286	1
ARHGAP6	9.37711	-0.515889	0.562696	-0.916816	0.359239	1
ARHGAP8	66.7653	0.133186	0.859541	0.15495	0.876861	1
ARHGAP9	5.16814	-0.679638	1.22616	-0.554281	0.579387	1
ARHGAP10	859.002	0.0252079	0.0850157	0.296509	0.766841	1
ARHGAP11A	2512.97	0.0638962	0.098725	0.647214	0.517494	1
ARHGAP11B	178.571	0.145264	0.200574	0.72424	0.468918	1
ARHGAP12	753.405	0.0190756	0.0951476	0.200485	0.841101	1
ARHGAP17	2631.25	0.0398015	0.071713	0.555011	0.578887	1
ARHGAP18	767.747	-0.0514891	0.10805	-0.476533	0.633695	1
ARHGAP19	20.5326	-15.3405	4.56757	-3.35857	0.000783479	1
ARHGAP19-SLIT1	1259.84	0.0380453	0.12064	0.315363	0.752486	1
ARHGAP20	225.179	0.0291212	0.185748	0.156778	0.87542	1
ARHGAP21	4572.54	0.174714	0.0890198	1.96264	0.0496876	1
ARHGAP22	278.873	-0.204614	0.135625	-1.50867	0.131382	1
ARHGAP23	663.046	-0.0318279	0.102198	-0.311435	0.75547	1
ARHGAP24	32.3169	-0.668162	0.392695	-1.70148	0.0888536	1
ARHGAP25	1.46313	-1.87967	2.63483	-0.713393	0.475603	1
ARHGAP26	1116.87	0.0570909	0.0974351	0.585938	0.557917	1
ARHGAP27	887.466	-0.0721586	0.105298	-0.685278	0.493168	1
ARHGAP28	226.735	0.227408	0.202588	1.12252	0.261643	1
ARHGAP29	1781.99	0.043922	0.106156	0.413749	0.679058	1
ARHGAP30	38.7405	0.542862	0.333235	1.62907	0.103299	1
ARHGAP31	421.656	-0.053736	0.140981	-0.381158	0.703086	1
ARHGAP31-AS1	3.71879	-0.21858	1.02035	-0.214221	0.830375	1
ARHGAP32	1117.43	0.0966118	0.153943	0.627582	0.530278	1
ARHGAP33	708.384	0.0178979	0.106122	0.168653	0.866069	1
ARHGAP35	3836.25	0.174335	0.120404	1.44791	0.147642	1
ARHGAP36	10.7302	-0.072572	0.875955	-0.082849	0.933972	1
ARHGAP39	532.959	0.0170089	0.11837	0.143693	0.885743	1
ARHGAP40	3.62762	0.27488	1.25666	0.218738	0.826854	1
ARHGAP42	473.338	0.232074	0.141966	1.63472	0.102108	1
ARHGAP44	1971.25	-0.00424939	0.064316	-0.0660706	0.947322	1
ARHGDIA	20672.3	-0.0802602	0.0885919	-0.905954	0.36496	1
ARHGDIB	83.1028	0.162247	0.263196	0.616449	0.537598	1
ARHGDIG	320.22	-0.328482	0.160034	-2.05258	0.0401137	1
ARHGEF1	3926.82	-0.062349	0.0920987	-0.676981	0.498418	1
ARHGEF2	3596.75	-0.0367326	0.0797391	-0.46066	0.645043	1
ARHGEF3	259.984	0.119589	0.140149	0.853296	0.393495	1
ARHGEF4	118.704	-0.240873	0.201201	-1.19718	0.231238	1
ARHGEF5	1080.77	0.0759685	0.0854053	0.889507	0.373731	1
ARHGEF6	413.231	0.114939	0.125981	0.912349	0.361585	1
ARHGEF7	1356.25	0.0857539	0.105751	0.810905	0.41742	1
ARHGEF7-AS2	7.38519	0.13962	0.706227	0.197699	0.843281	1
ARHGEF9	304.368	-0.224518	0.127351	-1.76299	0.0779028	1
ARHGEF10	1138.34	0.122241	0.067826	1.80227	0.0715033	1
ARHGEF10L	690.79	-0.0951817	0.102677	-0.926998	0.353928	1
ARHGEF11	2479.29	0.123843	0.0747568	1.65661	0.0975989	1
ARHGEF12	6276.57	0.254255	0.19475	1.30554	0.191708	1
ARHGEF16	281.896	-0.152294	0.148294	-1.02698	0.304431	1
ARHGEF17	1425.6	0.0784849	0.0892895	0.878994	0.379405	1
ARHGEF18	2191.26	-0.0692029	0.0852145	-0.812103	0.416733	1
ARHGEF19	80.5497	0.207511	0.231145	0.897751	0.369318	1
ARHGEF25	841.582	-0.0725171	0.0969474	-0.748004	0.454457	1
ARHGEF26	474.648	0.190545	0.145699	1.30779	0.190943	1
ARHGEF26-AS1	4.05686	-0.550133	1.06103	-0.518488	0.604118	1
ARHGEF28	678.234	-0.0260413	0.114115	-0.228203	0.819489	1
ARHGEF33	12.4849	0.714385	0.684033	1.04437	0.296313	1
ARHGEF35	199.266	-0.173881	0.160306	-1.08468	0.278065	1
ARHGEF37	81.2488	0.407497	0.210948	1.93174	0.0533912	1
ARHGEF38	7.3925	0.412769	0.574968	0.717899	0.47282	1
ARHGEF39	1401.83	-0.123499	0.0704152	-1.75387	0.0794534	1
ARHGEF40	1779.62	-0.0178313	0.0904185	-0.197208	0.843665	1
ARID1A	5661.51	0.180496	0.127278	1.41813	0.156154	1
ARID1B	5254.75	0.146005	0.0913495	1.59831	0.109975	1
ARID2	2876.21	0.116623	0.108032	1.07952	0.280356	1
ARID3A	424.897	0.0453828	0.109915	0.412891	0.679687	1
ARID3B	571.497	0.130798	0.0984681	1.32833	0.184069	1
ARID3C	21.3722	-0.292229	0.48661	-0.60054	0.548147	1
ARID4A	828.685	0.104467	0.12539	0.833131	0.404771	1
ARID4B	4298.26	0.0140514	0.0810058	0.173462	0.862288	1
ARID5A	1480.56	-0.0168555	0.109056	-0.154559	0.877169	1
ARID5B	368.776	0.195634	0.14549	1.34465	0.178738	1
ARIH1	2603.9	0.0332577	0.0620252	0.536196	0.591823	1
ARIH2	2547.16	0.0296502	0.0660856	0.448664	0.653674	1
ARIH2OS	347.698	0.0965138	0.115894	0.832775	0.404972	1
ARL1	2320.45	0.0165304	0.0980072	0.168665	0.86606	1
ARL2	1755.44	-0.205186	0.112971	-1.81628	0.069328	1
ARL2-SNX15	2975.19	-0.111286	0.082725	-1.34525	0.178546	1
ARL2BP	1558.45	0.0573074	0.0761694	0.752368	0.45183	1
ARL3	1571.95	-0.092741	0.0896472	-1.03451	0.300898	1
ARL4A	453.797	-0.115033	0.101411	-1.13433	0.256658	1
ARL4C	284.879	0.0368214	0.147705	0.249289	0.803137	1
ARL4D	179.056	-0.0579496	0.160765	-0.360462	0.718502	1
ARL5A	1368.06	0.148658	0.121137	1.22719	0.219751	1
ARL5B	748.972	0.23106	0.192022	1.2033	0.228861	1
ARL6	671.562	-0.193757	0.129981	-1.49066	0.136052	1
ARL6IP1	7179.34	0.0170303	0.104164	0.163495	0.870129	1
ARL6IP4	6398.9	-0.0343394	0.1044	-0.328922	0.742215	1
ARL6IP5	1334.52	-0.100609	0.109334	-0.920199	0.357469	1
ARL6IP6	1860.41	0.0337876	0.0860898	0.392469	0.694712	1
ARL8A	739.383	-0.11113	0.100503	-1.10574	0.268841	1
ARL8B	709.963	0.0517428	0.124995	0.413959	0.678904	1
ARL9	2.46251	-0.34076	1.32167	-0.257824	0.796543	1
ARL10	146.489	0.335904	0.205005	1.63852	0.101314	1
ARL11	0.364428	0.941521	5.13175	0.18347	0.85443	1
ARL13A	1.50536	3.05081	1.94922	1.56514	0.117549	1
ARL13B	1263.57	-0.0124792	0.0998972	-0.124921	0.900586	1
ARL14	30.9919	-0.414068	0.326798	-1.26705	0.205139	1
ARL14EP	749.5	-0.0404682	0.107003	-0.378195	0.705285	1
ARL14EPL	1.95381	0.722853	1.58413	0.45631	0.648167	1
ARL15	333.107	0.0518197	0.149728	0.346093	0.729273	1
ARL16	996.24	-0.0450415	0.0928256	-0.485227	0.627515	1
ARL17A	575.864	0.0149937	0.10382	0.144421	0.885168	1
ARL17B	555.194	-0.0269412	0.0984397	-0.273682	0.784329	1
ARMC1	860.65	0.0955547	0.107132	0.891931	0.37243	1
ARMC2	218.459	0.0725847	0.139616	0.519888	0.603142	1
ARMC2-AS1	0.522481	-0.434461	3.4637	-0.125432	0.900181	1
ARMC3	20.8698	-0.769909	0.409722	-1.8791	0.0602307	1
ARMC4	362.562	-0.0753144	0.121203	-0.62139	0.534343	1
ARMC4P1	14.075	-0.0501066	0.520891	-0.096194	0.923366	1
ARMC5	1185.17	-0.150251	0.0998921	-1.50413	0.132548	1
ARMC6	4565.75	-0.059089	0.0925732	-0.638294	0.523282	1
ARMC7	257.206	0.128376	0.155025	0.828098	0.407615	1
ARMC8	1268.7	-0.0984688	0.069583	-1.41513	0.157031	1
ARMC9	1269.21	-0.115072	0.0754202	-1.52574	0.127074	1
ARMC10	789.661	0.108846	0.0869199	1.25225	0.210478	1
ARMC12	8.57443	-0.169293	0.672055	-0.251904	0.801115	1
ARMCX1	34.4964	0.0214258	0.354396	0.0604571	0.951792	1
ARMCX2	207.006	0.00748906	0.148605	0.0503956	0.959807	1
ARMCX3	959.99	0.0991611	0.0811735	1.22159	0.221861	1
ARMCX4	267.64	0.121196	0.146057	0.829791	0.406657	1
ARMCX5	351.923	-0.203586	0.133446	-1.5256	0.127109	1
ARMCX5-GPRASP2	147.567	-0.00940045	0.13931	-0.0674785	0.946201	1
ARMCX6	574.319	-0.146234	0.10795	-1.35464	0.175532	1
ARMS2	0.438752	-0.452627	3.83291	-0.11809	0.905997	1
ARMT1	3206.53	-0.0131494	0.105726	-0.124372	0.901021	1
ARNT	1739.94	0.086125	0.0812433	1.06009	0.289104	1
ARNT2	480.725	-0.026418	0.148055	-0.178434	0.858382	1
ARNTL	717.374	-0.153099	0.0765526	-1.99992	0.0455092	1
ARNTL2	1262.63	0.0795501	0.113187	0.702819	0.482169	1
ARNTL2-AS1	24.6305	-0.383881	0.339762	-1.12985	0.258538	1
ARPC1A	6028.16	-0.0417763	0.069856	-0.598034	0.549817	1
ARPC1B	1713.86	-0.108379	0.0993691	-1.09067	0.275419	1
ARPC2	12303.4	-0.0957695	0.0627264	-1.52678	0.126816	1
ARPC3	5981.24	-0.112782	0.0736988	-1.53031	0.12594	1
ARPC4	2810.87	0.0154127	0.10708	0.143936	0.885551	1
ARPC4-TTLL3	59.856	-24.1581	7.16413	-3.3721	0.000745978	1
ARPC5	2906.76	0.0385674	0.0727505	0.530132	0.59602	1
ARPC5L	2340.49	0.00163962	0.0788798	0.0207863	0.983416	1
ARPIN	336.789	0.0807512	0.131388	0.614601	0.538818	1
ARPP19	1347.36	0.174773	0.146318	1.19447	0.232293	1
ARPP21	1.94008	-0.213356	1.29722	-0.164471	0.86936	1
ARR3	4.06282	0.225366	1.01656	0.221694	0.824552	1
ARRB1	121.822	-0.16141	0.147757	-1.0924	0.274658	1
ARRB2	2688.24	-0.0627998	0.0686909	-0.914237	0.360592	1
ARRDC1	1853.3	-0.116647	0.0778032	-1.49926	0.133806	1
ARRDC1-AS1	1378.32	-0.0597477	0.0839256	-0.711913	0.476519	1
ARRDC2	196.669	-0.234333	0.185949	-1.2602	0.207597	1
ARRDC3	529.469	-0.169528	0.167852	-1.00998	0.312504	1
ARRDC3-AS1	49.772	0.124346	0.283442	0.4387	0.660879	1
ARRDC4	404.78	-0.0570171	0.148255	-0.384587	0.700544	1
ARRDC5	12.7745	0.0197755	0.464387	0.0425841	0.966033	1
ARSA	908.874	-0.04638	0.0997978	-0.46474	0.642118	1
ARSB	926.22	0.302916	0.0993535	3.04887	0.00229702	1
ARSD	3.03158	-0.549959	0.969835	-0.567064	0.570671	1
ARSE	35.9819	-0.406746	0.471256	-0.86311	0.388077	1
ARSG	183.396	0.388526	0.142084	2.73449	0.00624776	1
ARSI	2.46465	-0.513899	1.26861	-0.405088	0.685413	1
ARSJ	480.428	0.141307	0.1168	1.20982	0.226348	1
ARSK	548.834	0.177296	0.148731	1.19206	0.233238	1
ART5	57.6958	-0.107327	0.294864	-0.363989	0.715866	1
ARTN	12.0817	-0.502688	0.55975	-0.898058	0.369154	1
ARV1	2699.97	-0.0781482	0.0765421	-1.02098	0.307262	1
ARVCF	1408.15	-0.0360587	0.108408	-0.332621	0.73942	1
ARX	30.124	0.158688	0.422546	0.375553	0.70725	1
ASAH1	2036.26	-0.0651007	0.068816	-0.946011	0.344143	1
ASAH2	89.6951	0.0310825	0.218358	0.142347	0.886806	1
ASAH2B	550.981	-0.00522814	0.100157	-0.0521995	0.95837	1
ASAP1	2090.18	0.290259	0.14192	2.04523	0.0408318	1
ASAP1-IT2	0.444326	0	7.25997	0	1	1
ASAP2	1297.42	0.175496	0.118252	1.48408	0.137786	1
ASAP3	339.212	0.0303878	0.114225	0.266034	0.790213	1
ASB1	719.229	0.082507	0.0861121	0.958135	0.337995	1
ASB2	1.18885	-0.61218	2.22044	-0.275702	0.782777	1
ASB6	1927.28	0.0512439	0.0696794	0.735424	0.462081	1
ASB7	381.883	0.144214	0.149008	0.96783	0.333129	1
ASB8	728.464	0.0218806	0.102874	0.212692	0.831567	1
ASB9	43.82	-0.215861	0.347528	-0.621134	0.534511	1
ASB10	1.1124	-1.01565	1.90639	-0.53276	0.5942	1
ASB11	1.7719	0.966013	1.81398	0.532537	0.594354	1
ASB12	3.37467	-1.61328	1.21604	-1.32666	0.18462	1
ASB13	1474.73	-0.124745	0.0638971	-1.95228	0.0509046	1
ASB14	3.39344	-0.780169	0.885137	-0.881411	0.378096	1
ASB16	7.95531	-0.452569	0.609801	-0.742158	0.457992	1
ASB16-AS1	390.964	0.147146	0.139231	1.05684	0.290583	1
ASB18	2.90321	-0.0109967	1.28842	-0.00853509	0.99319	1
ASCC1	1474.79	-0.162546	0.0849062	-1.91441	0.0555675	1
ASCC2	4832.42	0.0532369	0.0545541	0.975855	0.329136	1
ASCC3	6008.58	0.110678	0.107412	1.03041	0.302819	1
ASCL2	0.412275	0.94152	4.98139	0.189007	0.850087	1
ASCL5	0.939251	-1.61422	2.47638	-0.651847	0.5145	1
ASF1A	1759	-0.0385343	0.0877001	-0.439388	0.660381	1
ASF1B	1904.78	-0.0178147	0.0804939	-0.221318	0.824845	1
ASGR1	70.7309	-0.236326	0.28918	-0.817227	0.413799	1
ASH1L	2854.49	0.249462	0.151595	1.64558	0.0998506	1
ASH1L-AS1	156.828	0.148141	0.168019	0.881693	0.377943	1
ASH2L	1461.39	-0.0280259	0.0824472	-0.339926	0.733912	1
ASIC1	1175.8	-0.0958114	0.0793006	-1.20821	0.226968	1
ASIC2	1.58012	4.42103	2.09582	2.10945	0.0349059	1
ASIC3	84.5473	0.0826301	0.193642	0.426717	0.669586	1
ASIC4	1.64898	0.97804	2.10112	0.465485	0.641584	1
ASIP	1.15805	1.46077	1.82461	0.800594	0.423367	1
ASL	410.972	-0.178597	0.1358	-1.31515	0.188461	1
ASNA1	5025.72	-0.158425	0.0890332	-1.7794	0.0751748	1
ASNS	9551.17	-0.0201044	0.0708593	-0.283722	0.776623	1
ASNSD1	3813.57	-0.143484	0.0796601	-1.8012	0.0716708	1
ASPDH	3.57237	-0.338809	0.869209	-0.389789	0.696692	1
ASPG	1.96294	-2.48765	2.07302	-1.20001	0.230136	1
ASPH	1943.16	0.0466035	0.101973	0.457019	0.647657	1
ASPHD1	81.5882	-0.0781657	0.241258	-0.323992	0.745944	1
ASPHD2	241.421	0.141502	0.136938	1.03333	0.301451	1
ASPM	7292.39	-0.103631	0.112752	-0.91911	0.358038	1
ASPN	0.301992	0	6.83194	0	1	1
ASPRV1	32.5934	0.248277	0.342581	0.724725	0.468621	1
ASPSCR1	1287.04	-0.157878	0.118819	-1.32873	0.183938	1
ASRGL1	1731.03	-0.00545747	0.0731974	-0.0745583	0.940566	1
ASS1	965.713	0.0114961	0.0879519	0.130709	0.896006	1
ASTE1	552.862	-0.0391919	0.0994896	-0.393929	0.693633	1
ASTL	0.658347	3.41066	6.17682	0.552171	0.580831	1
ASTN1	271.745	0.221527	0.138736	1.59675	0.110321	1
ASTN2	591.968	0.0760726	0.107755	0.705976	0.480203	1
ASUN	3852.15	-0.00766738	0.0671354	-0.114208	0.909073	1
ASXL1	4201.03	0.142493	0.0598361	2.38139	0.0172474	1
ASXL2	1281.06	0.203781	0.219797	0.927134	0.353857	1
ASXL3	264.75	0.31312	0.213101	1.46935	0.141737	1
ATAD1	4815.71	-0.116642	0.0853804	-1.36614	0.171894	1
ATAD2	8143.34	0.0143079	0.0960271	0.148999	0.881555	1
ATAD2B	1632.7	-0.00713109	0.123634	-0.0576791	0.954004	1
ATAD3A	4707.11	-0.126843	0.105619	-1.20094	0.229773	1
ATAD3B	2952.01	-0.0655226	0.0880805	-0.743894	0.45694	1
ATAD3C	168.661	-0.0507198	0.177275	-0.286108	0.774795	1
ATAD5	2113.32	-0.00776661	0.107703	-0.0721115	0.942513	1
ATAT1	552.336	0.207116	0.108876	1.9023	0.057132	1
ATCAY	0.7109	2.85019	7.19968	0.395877	0.692196	1
ATE1	2346.62	-0.109453	0.0843262	-1.29797	0.194297	1
ATE1-AS1	39.131	-0.252486	0.307202	-0.821887	0.411141	1
ATF1	1021.75	0.0616809	0.0945702	0.652223	0.514257	1
ATF2	2608.88	0.00795333	0.103944	0.0765158	0.939009	1
ATF3	6275.78	0.138474	0.0803089	1.72427	0.0846594	1
ATF4	20395.6	0.0709687	0.079339	0.8945	0.371054	1
ATF5	397.997	-0.139456	0.130352	-1.06984	0.284692	1
ATF6	3780.61	-0.00952792	0.0556772	-0.171128	0.864123	1
ATF6B	5225.98	-0.0276618	0.0653435	-0.423329	0.672055	1
ATF7	478.148	0.116094	0.134753	0.861531	0.388945	1
ATF7IP	4680.21	0.0838214	0.109425	0.766019	0.443665	1
ATF7IP2	261.849	0.0972054	0.155809	0.623875	0.532709	1
ATG2A	2719.77	-0.112822	0.0862233	-1.30849	0.190708	1
ATG2B	2274.46	0.0663229	0.158843	0.417539	0.676284	1
ATG3	1512.84	-0.0601828	0.0719313	-0.83667	0.402778	1
ATG4A	1142.83	-0.0758498	0.0775831	-0.977659	0.328243	1
ATG4B	1979.56	0.00291844	0.0694111	0.0420458	0.966462	1
ATG4C	1150.69	-0.0832755	0.0709281	-1.17408	0.240362	1
ATG4D	2078.23	-0.0633935	0.0885136	-0.716201	0.473867	1
ATG5	3915.82	-0.0358869	0.0889942	-0.40325	0.686765	1
ATG7	1398.32	-0.0415331	0.0769816	-0.53952	0.589528	1
ATG9A	6321.44	-0.0240585	0.0660606	-0.364188	0.715717	1
ATG9B	8.95871	-0.0522737	0.719947	-0.0726077	0.942118	1
ATG10	205.149	-0.0304677	0.171503	-0.177652	0.858997	1
ATG12	2378.25	0.00650896	0.0587142	0.110858	0.911729	1
ATG13	3079.94	-0.0294	0.0684408	-0.429568	0.66751	1
ATG14	428.365	0.0118311	0.125546	0.094237	0.924921	1
ATG16L1	1793.34	0.0396701	0.0623093	0.636665	0.524343	1
ATG16L2	250.865	0.100003	0.139681	0.715937	0.47403	1
ATG101	1030.51	-0.0826501	0.120122	-0.68805	0.491421	1
ATHL1	126.469	0.0818743	0.261459	0.313144	0.754171	1
ATIC	8696.74	-0.0150163	0.0749325	-0.200397	0.84117	1
ATL1	630.063	-0.187647	0.108693	-1.7264	0.0842756	1
ATL2	4903.53	-0.0982225	0.0682777	-1.43857	0.150272	1
ATL3	879.214	0.16148	0.0734637	2.19809	0.0279426	1
ATM	2197.86	0.0969397	0.231594	0.418576	0.675526	1
ATMIN	2793.81	0.0749396	0.0765902	0.97845	0.327852	1
ATN1	5951.04	0.046767	0.0852527	0.548569	0.583301	1
ATOH1	1.38579	-0.0167407	1.73062	-0.00967324	0.992282	1
ATOH7	4.26091	-0.610938	0.83116	-0.735043	0.462313	1
ATOH8	68.7233	-0.0217685	0.243359	-0.08945	0.928724	1
ATOX1	521.858	-0.0202115	0.158994	-0.127121	0.898845	1
ATP1A1	45675.6	-0.0113804	0.0633109	-0.179755	0.857345	1
ATP1A1-AS1	2061.2	-0.114617	0.0995694	-1.15113	0.249678	1
ATP1A2	1.01912	-0.0160326	2.18158	-0.00734905	0.994136	1
ATP1A3	550.637	-0.0102148	0.15215	-0.0671362	0.946473	1
ATP1A4	0.721543	-0.0188679	2.23026	-0.00845994	0.99325	1
ATP1B1	2328.61	-0.0161466	0.0568038	-0.284252	0.776217	1
ATP1B2	52.6901	-0.0496178	0.255873	-0.193916	0.846242	1
ATP1B3	3700.62	-0.0304279	0.0594201	-0.512082	0.608594	1
ATP2A1	90.3972	0.494406	0.2264	2.18377	0.028979	1
ATP2A1-AS1	335.803	-0.35093	0.129857	-2.70244	0.00688335	1
ATP2A2	26297.4	0.125243	0.074609	1.67866	0.0932186	1
ATP2A3	90.347	-0.242381	0.255481	-0.948722	0.342762	1
ATP2B1	7313.55	0.0790124	0.0728178	1.08507	0.277891	1
ATP2B2	0.502133	0	7.25997	0	1	1
ATP2B3	9.21151	0.579996	0.651257	0.89058	0.373155	1
ATP2B4	691.518	0.165037	0.157396	1.04854	0.294388	1
ATP2C1	3929.31	0.000113597	0.0730075	0.00155597	0.998759	1
ATP2C2	4.06535	0.135801	1.00868	0.134632	0.892903	1
ATP4A	3.62214	2.2125	1.29315	1.71094	0.0870913	1
ATP5A1	44912.5	-0.0940626	0.061608	-1.52679	0.126813	1
ATP5B	53255.9	-0.097586	0.050644	-1.9269	0.0539916	1
ATP5C1	10084.1	-0.149603	0.0985195	-1.51851	0.128886	1
ATP5D	2111.83	-0.0381245	0.108093	-0.3527	0.724314	1
ATP5E	3165.33	-0.108153	0.130308	-0.829979	0.406551	1
ATP5F1	10206.9	-0.115953	0.0771723	-1.50252	0.132964	1
ATP5G1	4392.21	-0.156196	0.0905759	-1.72447	0.0846223	1
ATP5G2	8262.97	-0.0977561	0.10827	-0.902893	0.366583	1
ATP5G3	10678.2	-0.147501	0.085446	-1.72625	0.0843027	1
ATP5H	4124.55	-0.192008	0.108322	-1.77257	0.0763003	1
ATP5I	2114.94	-0.25664	0.143321	-1.79066	0.0733482	1
ATP5J	4533.87	-0.00901363	0.0952448	-0.0946365	0.924604	1
ATP5J2	4077.25	-0.0853179	0.0861769	-0.990033	0.322158	1
ATP5J2-PTCD1	3029.67	-0.0368085	0.0762918	-0.48247	0.629472	1
ATP5L	11523.5	-0.0433485	0.107332	-0.403873	0.686306	1
ATP5L2	29.2576	-0.0660103	0.314859	-0.209651	0.83394	1
ATP5O	13578.4	-0.1208	0.0829437	-1.45641	0.145279	1
ATP5S	604.105	-0.0775555	0.119449	-0.649279	0.516158	1
ATP5SL	4383.85	-0.0920952	0.0855306	-1.07675	0.281591	1
ATP6	89696.3	-0.264747	0.173781	-1.52345	0.127647	1
ATP6AP1	9097.8	0.00301731	0.0708203	0.0426052	0.966016	1
ATP6AP1L	58.2325	-0.149788	0.268523	-0.55782	0.576967	1
ATP6AP2	8058.17	-0.0644434	0.0730083	-0.882687	0.377406	1
ATP6V0A1	6645.73	0.0243664	0.0856868	0.284365	0.77613	1
ATP6V0A2	3250.42	0.140872	0.0962803	1.46315	0.143428	1
ATP6V0A4	1.54997	-0.716644	2.95934	-0.242164	0.808653	1
ATP6V0B	9549.11	-0.130781	0.104958	-1.24603	0.212753	1
ATP6V0C	4019.24	0.070192	0.0963281	0.728676	0.4662	1
ATP6V0D1	3053.46	0.0156321	0.0869952	0.17969	0.857396	1
ATP6V0D2	2.78275	-0.337843	1.3824	-0.244388	0.80693	1
ATP6V0E1	2243.99	-0.000154335	0.0874605	-0.00176462	0.998592	1
ATP6V0E2	2887.28	-0.0782663	0.082559	-0.948005	0.343127	1
ATP6V0E2-AS1	181.007	0.0283391	0.156278	0.181338	0.856102	1
ATP6V1A	1802.37	0.0932144	0.128815	0.723628	0.469294	1
ATP6V1B1	27.6804	0.430805	0.380298	1.13281	0.257295	1
ATP6V1B1-AS1	40.5179	0.311014	0.373363	0.833006	0.404841	1
ATP6V1B2	4596.42	-0.060427	0.057963	-1.04251	0.297175	1
ATP6V1C1	1085.12	-0.0771442	0.130522	-0.591043	0.554492	1
ATP6V1C2	1707.8	-0.138192	0.0905833	-1.52558	0.127114	1
ATP6V1D	2136.77	-0.132471	0.0975549	-1.35791	0.174492	1
ATP6V1E1	3991.05	-0.105352	0.0840877	-1.25289	0.210247	1
ATP6V1E2	14.9663	-0.0588513	0.450756	-0.130561	0.896122	1
ATP6V1F	4945.17	-0.113362	0.0875853	-1.2943	0.195562	1
ATP6V1G1	3863.45	-0.0338458	0.102506	-0.330183	0.741262	1
ATP6V1G2	4.01836	-0.0214979	0.878195	-0.0244797	0.98047	1
ATP6V1G2-DDX39B	4288.65	-0.0657281	0.549439	-0.119628	0.904778	1
ATP6V1H	1582.9	-0.0779412	0.0666058	-1.17019	0.241926	1
ATP7A	1830.25	0.0467357	0.124115	0.37655	0.706508	1
ATP7B	1649.88	0.119686	0.074875	1.59848	0.109937	1
ATP8	16895.3	-0.325469	0.273123	-1.19166	0.233396	1
ATP8A1	931.45	0.138222	0.140731	0.982175	0.326014	1
ATP8A2	141.572	-0.0329652	0.233345	-0.141272	0.887655	1
ATP8B1	436.448	0.245796	0.154683	1.58903	0.112053	1
ATP8B2	2062.89	0.0509551	0.0794953	0.640982	0.521534	1
ATP8B3	16.0134	-0.181636	0.468861	-0.387398	0.698462	1
ATP8B4	8.793	0.388031	0.659264	0.588583	0.556141	1
ATP9A	1496.84	0.185526	0.142897	1.29832	0.194178	1
ATP9B	1461.37	0.0999088	0.0613703	1.62797	0.103532	1
ATP10A	97.1685	-0.35776	0.298333	-1.1992	0.230451	1
ATP10B	0.325962	-2.43087	7.21317	-0.337004	0.736114	1
ATP10D	855.41	-0.159054	0.0974257	-1.63256	0.102561	1
ATP11A	1480.53	0.255788	0.172738	1.48079	0.138664	1
ATP11A-AS1	0.334982	0	6.62314	0	1	1
ATP11B	4411.33	0.00278897	0.0979532	0.0284725	0.977285	1
ATP11C	4355.3	0.0159583	0.113545	0.140545	0.888229	1
ATP12A	36.2015	0.324387	0.348806	0.929993	0.352375	1
ATP13A1	5812.51	0.102603	0.0627298	1.63564	0.101915	1
ATP13A2	8101.12	-0.0559664	0.0916499	-0.610654	0.541428	1
ATP13A3	4771.57	0.145119	0.214046	0.677982	0.497783	1
ATP13A4	0.828048	-1.90064	3.05969	-0.621189	0.534475	1
ATP13A5	1.40168	1.29553	1.76753	0.732963	0.463581	1
ATP13A5-AS1	0.772102	-2.46489	2.78937	-0.883673	0.376873	1
ATP23	272.078	0.0180538	0.143438	0.125865	0.899839	1
ATPAF1	2104.49	-0.00255345	0.0587201	-0.0434851	0.965315	1
ATPAF2	778.711	-0.0811849	0.0740414	-1.09648	0.272869	1
ATPIF1	2605.02	-0.0172857	0.094612	-0.182701	0.855033	1
ATR	2152.31	-0.0387007	0.0750161	-0.515898	0.605926	1
ATRAID	3934.54	-0.156163	0.0751637	-2.07764	0.037743	1
ATRIP	738.441	-0.156073	0.0812829	-1.92012	0.0548429	1
ATRN	3536.25	0.00779503	0.0904554	0.0861754	0.931327	1
ATRNL1	776.718	0.00305266	0.0842033	0.0362534	0.97108	1
ATRX	3130.93	0.0983573	0.128284	0.766718	0.443249	1
ATXN1	546.347	0.105083	0.14094	0.745587	0.455917	1
ATXN1L	1077.62	0.176158	0.152086	1.15828	0.246752	1
ATXN2	3295.9	0.160245	0.0701738	2.28355	0.0223982	1
ATXN2L	9727.57	0.115517	0.0857037	1.34786	0.177703	1
ATXN3	725.321	-0.0176963	0.110189	-0.160599	0.872409	1
ATXN3L	2.74764	1.11265	1.15051	0.967092	0.333498	1
ATXN7	576.431	0.340459	0.182273	1.86785	0.0617825	1
ATXN7L1	207.486	0.326065	0.179106	1.82052	0.0686801	1
ATXN7L2	493.939	0.119645	0.133681	0.895003	0.370786	1
ATXN7L3	1938.02	-0.0400682	0.0632308	-0.633682	0.526288	1
ATXN7L3B	394.064	0.029857	0.114112	0.261646	0.793594	1
ATXN10	6791.47	-0.0717153	0.0537636	-1.3339	0.182236	1
AUH	772.76	-0.0361421	0.0836218	-0.432209	0.66559	1
AUNIP	731.992	-0.105031	0.0788364	-1.33226	0.182773	1
AUP1	9282.27	-0.0362815	0.0736182	-0.492834	0.62213	1
AURKA	4668.31	-0.0559829	0.0669118	-0.836667	0.40278	1
AURKAIP1	4502.44	-0.127078	0.103717	-1.22524	0.220484	1
AURKB	5853.6	-0.0181753	0.0713711	-0.254659	0.798986	1
AURKC	60.1712	-0.382822	0.291383	-1.31381	0.18891	1
AUTS2	1559.74	0.191063	0.0957507	1.99543	0.0459964	1
AVEN	473.806	0.00580327	0.111547	0.0520255	0.958508	1
AVIL	39.1804	0.0158	0.286265	0.0551937	0.955984	1
AVL9	1239.38	0.076363	0.112006	0.681773	0.495382	1
AVPI1	189.444	-0.0740026	0.151562	-0.488266	0.625361	1
AVPR1A	46.2865	0.318688	0.334654	0.952291	0.340949	1
AVPR1B	1.66914	0.989268	1.89958	0.520782	0.602519	1
AVPR2	1.1395	-1.02403	1.92325	-0.532448	0.594416	1
AXDND1	7.48542	-0.171312	0.926113	-0.18498	0.853245	1
AXIN1	4264.96	-0.0109122	0.0724343	-0.15065	0.880252	1
AXIN2	422.329	0.0768421	0.0980995	0.783308	0.433446	1
AXL	28.5418	-0.407072	0.422831	-0.962729	0.335684	1
AZGP1	0.88778	-0.981942	3.28795	-0.298648	0.765208	1
AZI2	1019.62	0.0285455	0.0895159	0.318887	0.749812	1
AZIN1	2754.29	0.0389666	0.0804691	0.484244	0.628213	1
AZIN1-AS1	14.1122	-0.553764	0.434707	-1.27388	0.202706	1
AZIN2	114.242	-0.430927	0.197118	-2.18614	0.0288054	1
AZU1	0.577773	0.941508	4.38215	0.214851	0.829884	1
B2M	3820.14	-0.141369	0.108184	-1.30674	0.191302	1
B3GALNT1	401.277	-0.109476	0.113905	-0.961112	0.336496	1
B3GALNT2	3830.09	0.076488	0.0520939	1.46827	0.14203	1
B3GALT1	31.5356	0.0685113	0.311516	0.219928	0.825927	1
B3GALT4	86.7398	-0.469719	0.198681	-2.36419	0.0180695	1
B3GALT5	21.9417	0.271939	0.492192	0.552505	0.580602	1
B3GALT5-AS1	66.6745	0.377242	0.23601	1.59842	0.10995	1
B3GALT6	579.77	-0.0609481	0.130962	-0.465387	0.641655	1
B3GAT1	88.2323	-0.0643263	0.202179	-0.318165	0.75036	1
B3GAT2	130.892	0.0033598	0.196282	0.0171172	0.986343	1
B3GAT3	2606.04	-0.0953345	0.0994949	-0.958185	0.337969	1
B3GLCT	630.735	0.108365	0.130618	0.829635	0.406745	1
B3GNT2	760.015	-0.0762684	0.100243	-0.760832	0.446758	1
B3GNT3	7.34934	-0.39734	0.652515	-0.608935	0.542567	1
B3GNT4	50.485	-0.158922	0.25807	-0.615812	0.538019	1
B3GNT5	535.202	0.120443	0.1432	0.841085	0.400301	1
B3GNT6	0.357507	0.958015	5.66985	0.168966	0.865823	1
B3GNT7	9.79164	0.172412	0.623142	0.276683	0.782024	1
B3GNT8	21.2847	-0.310602	0.418471	-0.742231	0.457948	1
B3GNT9	55.1168	0.0437462	0.284008	0.154032	0.877585	1
B3GNTL1	339.15	-0.0804081	0.118473	-0.678704	0.497325	1
B4GALNT1	310.689	0.0600404	0.115488	0.519884	0.603145	1
B4GALNT2	2.96382	-3.8801	2.21202	-1.7541	0.0794138	1
B4GALNT3	1097.15	-0.0385225	0.0615213	-0.626165	0.531207	1
B4GALNT4	213.876	0.323095	0.143176	2.25663	0.0240313	1
B4GALT1	1533.98	0.0612428	0.0919811	0.66582	0.505526	1
B4GALT1-AS1	19.1977	-0.27833	0.445987	-0.624078	0.532577	1
B4GALT2	3159.59	-0.0734639	0.083849	-0.876145	0.380951	1
B4GALT3	2521.37	-0.059487	0.0813127	-0.731583	0.464423	1
B4GALT4	1300.57	-0.17846	0.0692271	-2.57788	0.00994071	1
B4GALT4-AS1	29.1642	-0.176311	0.355483	-0.495977	0.619911	1
B4GALT5	1883.54	0.0930677	0.100201	0.928808	0.352989	1
B4GALT6	669.077	0.201726	0.187927	1.07343	0.283078	1
B4GALT7	921.457	-0.088528	0.113121	-0.782594	0.433865	1
B4GAT1	1951.22	-0.116046	0.0919785	-1.26167	0.207068	1
B9D1	601.655	-0.0412102	0.130875	-0.314883	0.75285	1
B9D2	206.073	-0.342592	0.165866	-2.06548	0.0388779	1
BAALC	77.1636	-0.00613202	0.280833	-0.0218351	0.982579	1
BAALC-AS1	0.713443	-1.00126	2.85457	-0.350757	0.725771	1
BAAT	7.23627	0.0950934	0.694694	0.136885	0.891121	1
BABAM1	3098.31	-0.11194	0.070953	-1.57767	0.114641	1
BACE1	809.495	-0.035432	0.0834411	-0.424635	0.671103	1
BACE1-AS	125.149	0.135599	0.175239	0.773795	0.439052	1
BACE2	1543.12	0.171117	0.0610402	2.80335	0.00505749	1
BACH1	1330.66	0.250307	0.136164	1.83828	0.066021	1
BACH1-IT2	1.50845	-2.72666	1.87366	-1.45526	0.145597	1
BACH2	420.119	0.326922	0.181998	1.7963	0.072447	1
BAD	963.469	-0.271802	0.131837	-2.06165	0.039241	1
BAG1	3033.99	-0.0675224	0.0965593	-0.699284	0.484375	1
BAG2	1545.07	0.0884049	0.0808691	1.09318	0.274313	1
BAG3	2835.93	0.132659	0.102045	1.3	0.1936	1
BAG4	569.43	0.0979066	0.150425	0.650866	0.515133	1
BAG5	726.305	0.17643	0.111848	1.5774	0.114703	1
BAG6	28524.3	-0.0189488	0.0682063	-0.277817	0.781153	1
BAGE2	2.29953	0.586471	1.44391	0.406169	0.684618	1
BAHCC1	1315.13	0.15625	0.140226	1.11427	0.265162	1
BAHD1	2449.24	-0.0101025	0.0466546	-0.216538	0.828568	1
BAIAP2	1246.26	-0.0128693	0.086872	-0.148141	0.882231	1
BAIAP2-AS1	1013.34	-0.039888	0.0775212	-0.514543	0.606873	1
BAIAP2L1	1478.58	0.0565537	0.0737814	0.766503	0.443377	1
BAIAP2L2	11.2621	0.884311	0.499952	1.76879	0.0769286	1
BAIAP3	42.5752	-0.00611427	0.330173	-0.0185184	0.985225	1
BAK1	987.827	-0.0781918	0.0909918	-0.859328	0.39016	1
BAMBI	1049.15	-0.0851562	0.0948726	-0.897584	0.369407	1
BANF1	2807.52	-0.0414482	0.112415	-0.368706	0.712347	1
BANK1	6.49591	0.427693	0.930167	0.459802	0.645658	1
BANP	978.113	0.101895	0.0854103	1.19301	0.232865	1
BAP1	4388.28	0.0317675	0.0659715	0.481534	0.630137	1
BARD1	1556.2	0.153234	0.0931876	1.64436	0.100103	1
BARHL1	0.826355	0.537352	2.33145	0.23048	0.817719	1
BARHL2	78.9078	0.00022887	0.262605	0.000871535	0.999305	1
BARX1	65.3427	-0.109796	0.265743	-0.413167	0.679484	1
BARX2	150.578	-0.0299792	0.161535	-0.185589	0.852767	1
BASP1	5189.01	-0.0248028	0.0930282	-0.266616	0.789765	1
BATF2	5.5191	-1.65367	1.03181	-1.60268	0.109004	1
BATF3	267.769	-0.111573	0.176379	-0.632578	0.527009	1
BAX	4715.26	-0.0455258	0.0924617	-0.492375	0.622455	1
BAZ1A	6525.38	0.105982	0.0703987	1.50545	0.132207	1
BAZ1B	11698.6	0.120632	0.0814308	1.4814	0.138499	1
BAZ2A	6450.06	0.111809	0.108838	1.0273	0.304279	1
BAZ2B	1509.58	0.0186505	0.116056	0.160703	0.872327	1
BBC3	426.763	-0.0577774	0.154035	-0.375093	0.707591	1
BBIP1	533.7	-0.18804	0.136272	-1.37989	0.167621	1
BBOF1	79.7498	0.21405	0.267957	0.798822	0.424394	1
BBOX1	3.11544	0.258472	1.48816	0.173686	0.862112	1
BBOX1-AS1	2.73625	-1.39555	1.23535	-1.12968	0.258611	1
BBS1	498.801	0.0889857	0.0989112	0.899653	0.368305	1
BBS2	2274.24	0.0196264	0.0651426	0.301283	0.763198	1
BBS4	910.876	-0.110406	0.0838565	-1.31661	0.18797	1
BBS5	189.058	-0.196445	0.146072	-1.34485	0.178675	1
BBS7	1666.27	-0.0806634	0.0898372	-0.897884	0.369247	1
BBS9	693.122	-0.0744465	0.0891788	-0.834801	0.40383	1
BBS10	1123.11	0.069366	0.0974785	0.711603	0.476711	1
BBS12	217.581	-0.0367147	0.140882	-0.260605	0.794397	1
BBX	1528.89	0.344172	0.253454	1.35793	0.174487	1
BCAM	735.721	-0.130151	0.120993	-1.07569	0.282068	1
BCAN	25.2096	0.0976061	0.368954	0.264548	0.791358	1
BCAP29	2777.78	-0.0896461	0.0748047	-1.1984	0.230761	1
BCAP31	16961.1	-0.115615	0.0774692	-1.49239	0.135596	1
BCAR1	3222.32	0.00291847	0.0859119	0.0339706	0.972901	1
BCAR3	328.841	0.000601272	0.142901	0.0042076	0.996643	1
BCAR4	0.530626	-3.21608	4.20687	-0.764483	0.44458	1
BCAS1	1.63344	0.997472	1.97348	0.505439	0.613251	1
BCAS2	2188.5	0.00764239	0.0774536	0.0986706	0.9214	1
BCAS3	1796.27	0.048592	0.0949388	0.511824	0.608774	1
BCAS4	269.327	-0.0893475	0.116335	-0.768021	0.442475	1
BCAT1	2787.66	0.0406119	0.0915529	0.44359	0.657339	1
BCAT2	2129.91	-0.0226446	0.102852	-0.220166	0.825742	1
BCCIP	5358.34	-0.135575	0.0700901	-1.9343	0.053076	1
BCDIN3D	345.461	0.0874063	0.115898	0.754167	0.450749	1
BCDIN3D-AS1	83.9075	0.32935	0.200248	1.64472	0.100029	1
BCHE	7.28396	-0.31364	0.830569	-0.377621	0.705713	1
BCKDHA	3331.78	-0.0685501	0.100034	-0.685268	0.493175	1
BCKDHB	1245.09	0.142778	0.0814377	1.75322	0.0795646	1
BCKDK	2425.91	-0.0724384	0.0919523	-0.787783	0.430824	1
BCL2	277.422	-0.00270238	0.130864	-0.0206503	0.983525	1
BCL2A1	0.555251	-2.48935	3.81933	-0.651777	0.514545	1
BCL2L1	1054.2	-0.00659588	0.0774014	-0.0852164	0.932089	1
BCL2L2	157.914	-0.065218	0.144799	-0.450405	0.652418	1
BCL2L2-PABPN1	75.6497	-0.087079	0.185189	-0.470217	0.6382	1
BCL2L11	1886.93	0.150717	0.0626544	2.40552	0.0161494	1
BCL2L12	2172.71	-0.0717784	0.1115	-0.643751	0.519737	1
BCL2L13	4029.39	-0.0321573	0.0583029	-0.551555	0.581253	1
BCL2L14	0.696307	-0.598972	2.85211	-0.21001	0.83366	1
BCL2L15	1.70841	-1.00782	1.55152	-0.649571	0.515969	1
BCL3	79.3507	-0.127954	0.251743	-0.508273	0.611262	1
BCL6	320.211	0.081302	0.139582	0.582466	0.560253	1
BCL6B	0.420891	2.42049	7.2121	0.335615	0.737161	1
BCL7A	898.653	0.0879435	0.105345	0.834812	0.403824	1
BCL7B	1592.75	-0.0525278	0.0759287	-0.691804	0.48906	1
BCL7C	1697.98	-0.158714	0.106371	-1.49208	0.135677	1
BCL9	1480.48	0.032624	0.103894	0.314012	0.753512	1
BCL9L	1008.73	0.158029	0.131126	1.20517	0.228136	1
BCL10	501.397	0.0969363	0.102322	0.947364	0.343453	1
BCL11A	493.626	0.0777653	0.0942819	0.824817	0.409475	1
BCL11B	22.0548	-0.0176023	0.385356	-0.0456781	0.963567	1
BCLAF1	15466.9	-0.0953658	0.0676368	-1.40997	0.158548	1
BCO1	3.18548	1.67464	1.29302	1.29514	0.195272	1
BCO2	9.82242	0.485363	0.742459	0.653723	0.51329	1
BCOR	7267.75	0.203776	0.0850102	2.39707	0.0165266	1
BCORL1	2590.41	0.185931	0.105513	1.76216	0.078043	1
BCR	4195.91	0.00358523	0.0805011	0.0445364	0.964477	1
BCS1L	2535.77	0.0462034	0.0862629	0.535612	0.592227	1
BCYRN1	100.827	0.433106	0.427149	1.01395	0.310608	1
BDH1	5.34027	-0.381801	1.11976	-0.340968	0.733128	1
BDH2	299.122	-0.00948124	0.154949	-0.0611894	0.951208	1
BDKRB1	1.41798	-1.01811	2.00541	-0.507682	0.611676	1
BDKRB2	11.3081	-0.693531	0.606295	-1.14388	0.252672	1
BDNF	100.688	0.247313	0.189863	1.30259	0.192715	1
BDNF-AS	27.7268	-0.25719	0.437796	-0.587467	0.55689	1
BDP1	2791.42	0.233599	0.248491	0.940072	0.347181	1
BEAN1	12.1817	-0.814155	0.585384	-1.39081	0.164284	1
BEAN1-AS1	0.959355	-0.015953	2.23159	-0.00714875	0.994296	1
BECN1	3355.11	-0.0371791	0.0535239	-0.694627	0.487289	1
BEGAIN	48.5105	-0.642194	0.328115	-1.95722	0.0503213	1
BEND3	343.092	0.104821	0.156055	0.671691	0.50178	1
BEND4	276.552	0.265046	0.205401	1.29038	0.196919	1
BEND5	44.4614	0.00386835	0.255608	0.0151339	0.987925	1
BEND6	262.089	0.0675762	0.155943	0.43334	0.664768	1
BEND7	1733.41	0.113689	0.0788879	1.44114	0.149545	1
BEST1	57.5803	0.780176	0.340783	2.28936	0.0220585	1
BEST2	3.38395	-0.831025	1.19781	-0.693789	0.487815	1
BEST3	49.7684	0.411804	0.303989	1.35467	0.175523	1
BEST4	3.62277	2.50336	1.18237	2.11724	0.0342396	1
BET1	1023.85	0.0190103	0.147509	0.128875	0.897456	1
BET1L	314.563	-0.00293517	0.125838	-0.023325	0.981391	1
BEX1	159.135	-0.058834	0.183288	-0.320992	0.748217	1
BEX2	694.957	-0.069845	0.109537	-0.637638	0.523709	1
BEX3	2677.24	-0.0235131	0.0890422	-0.264066	0.791729	1
BEX4	544.063	0.0734814	0.112965	0.650479	0.515383	1
BEX5	10.1615	-1.98273	0.689498	-2.87562	0.00403238	1
BFAR	3103.41	-0.0422779	0.0530655	-0.796712	0.425618	1
BFSP1	217.67	-0.0223026	0.143508	-0.15541	0.876498	1
BGLAP	39.1531	0.137728	0.342637	0.401966	0.687709	1
BHLHA9	0.275423	0.941446	6.93187	0.135814	0.891968	1
BHLHA15	59.8712	0.253544	0.312859	0.810409	0.417705	1
BHLHB9	258.229	0.109988	0.144735	0.759928	0.447297	1
BHLHE22	41.787	-0.239527	0.281079	-0.852168	0.394121	1
BHLHE23	2.03131	-2.53409	1.22211	-2.07353	0.0381231	1
BHLHE40	2002.23	0.0351183	0.0668779	0.52511	0.599506	1
BHLHE40-AS1	27.4653	-0.0989857	0.373184	-0.265247	0.79082	1
BHLHE41	97.4957	0.396612	0.218954	1.8114	0.0700793	1
BHMG1	10.8638	0.477242	0.682942	0.698803	0.484675	1
BHMT	1.32999	3.41517	2.59746	1.31481	0.188573	1
BHMT2	1.84658	-1.99602	2.35266	-0.848409	0.39621	1
BICC1	1384.65	0.119101	0.136929	0.869796	0.384412	1
BICD1	798.445	0.144447	0.108041	1.33696	0.181234	1
BICD2	2166.42	0.0777666	0.0970831	0.801031	0.423114	1
BICDL1	164.823	-0.2321	0.195124	-1.1895	0.234243	1
BICDL2	3.56729	0.295183	1.23583	0.238854	0.811219	1
BID	1210.42	-0.00494298	0.0966884	-0.0511228	0.959228	1
BIK	90.1656	0.0248092	0.212767	0.116603	0.907175	1
BIN1	285.778	-0.16372	0.122222	-1.33953	0.180399	1
BIN2	0.90543	0.561639	2.60604	0.215514	0.829367	1
BIN3	777.274	-0.105209	0.0991216	-1.06141	0.288502	1
BIN3-IT1	0.440442	0	7.25997	0	1	1
BIRC2	1784.87	-0.134736	0.0859977	-1.56674	0.117176	1
BIRC3	44.5145	-0.240234	0.266744	-0.900619	0.367791	1
BIRC5	13982.8	-0.063619	0.0735785	-0.86464	0.387236	1
BIRC6	8917.82	0.132194	0.136372	0.969364	0.332364	1
BISPR	3.74167	0.568008	1.08119	0.525354	0.599337	1
BIVM	662.582	-0.0393071	0.107465	-0.365768	0.714538	1
BIVM-ERCC5	176.015	-0.0123455	0.162203	-0.0761119	0.93933	1
BLACAT1	0.881226	-1.9003	2.98729	-0.636128	0.524693	1
BLCAP	217.259	-0.015609	0.132659	-0.117663	0.906335	1
BLM	4634.58	-0.0463735	0.0642039	-0.722285	0.470119	1
BLMH	5497.55	0.074679	0.0628466	1.18827	0.234726	1
BLNK	2.5464	-1.03271	1.40408	-0.73551	0.462029	1
BLOC1S1	523.808	0.000108199	0.329661	0.000328214	0.999738	1
BLOC1S1-RDH5	1124.57	-0.192798	0.160581	-1.20062	0.229897	1
BLOC1S2	1083.29	-0.123278	0.120616	-1.02207	0.306746	1
BLOC1S3	319.841	0.0187885	0.131523	0.142854	0.886406	1
BLOC1S4	255.443	-0.101167	0.15782	-0.641029	0.521504	1
BLOC1S5-TXNDC5	25976.6	0.00970164	0.0545586	0.177821	0.858864	1
BLOC1S6	2266.25	-0.0450033	0.0743766	-0.605074	0.54513	1
BLVRA	2878.16	-0.194369	0.0846575	-2.29594	0.0216793	1
BLVRB	840.08	-0.037298	0.117027	-0.318712	0.749945	1
BLZF1	1350.7	-0.0586579	0.103526	-0.566601	0.570985	1
BMF	134.482	-0.219484	0.233322	-0.940692	0.346862	1
BMI1	6.33354	-1.42419	4.78965	-0.297348	0.766201	1
BMP1	1969.56	-0.0266571	0.0682647	-0.390495	0.69617	1
BMP2	793.073	0.199404	0.0764333	2.60887	0.0090843	1
BMP2K	759.249	0.122131	0.158529	0.7704	0.441063	1
BMP3	78.3846	0.376386	0.273913	1.37411	0.169408	1
BMP4	173.179	0.0216151	0.150831	0.143308	0.886047	1
BMP5	2.77708	-1.7736	1.57775	-1.12413	0.260957	1
BMP6	1017.74	0.222393	0.0732654	3.03544	0.00240183	1
BMP7	662.879	0.0177295	0.0840996	0.210816	0.833031	1
BMP8A	130.832	0.167433	0.1637	1.02281	0.306399	1
BMP8B	220.736	0.167518	0.13294	1.2601	0.207632	1
BMPER	34.5696	0.386904	0.422243	0.916307	0.359506	1
BMPR1A	569.229	-0.104087	0.0988193	-1.0533	0.292202	1
BMPR1B	176.331	-0.246257	0.200965	-1.22537	0.220434	1
BMPR1B-AS1	1.5491	-3.61778	2.14809	-1.68419	0.0921454	1
BMPR2	2478.69	0.236809	0.153613	1.54159	0.123172	1
BMS1	7839.55	-0.00151189	0.0770963	-0.0196104	0.984354	1
BMT2	485.563	0.0796643	0.18627	0.427683	0.668882	1
BMX	4.44815	0.63832	1.07616	0.593148	0.553082	1
BNC1	71.0099	-0.123329	0.254332	-0.484916	0.627736	1
BNC2	370.062	0.239003	0.156254	1.52958	0.126121	1
BNIP1	537.714	0.122549	0.119225	1.02788	0.304004	1
BNIP2	1922.1	-0.0874784	0.0889073	-0.983928	0.325151	1
BNIP3	331.893	0.134939	0.144063	0.936671	0.348928	1
BNIP3L	1582.03	0.0852317	0.0774036	1.10113	0.270838	1
BNIPL	15.2871	-0.459608	0.500678	-0.91797	0.358634	1
BOC	505.626	0.108839	0.125212	0.869233	0.38472	1
BOD1	2854.43	-0.0528828	0.0676428	-0.781795	0.434335	1
BOD1L1	2780.86	0.159597	0.126882	1.25783	0.208452	1
BOD1L2	9.65262	0.198169	0.589248	0.336309	0.736638	1
BOK	72.4248	-0.289765	0.233435	-1.24131	0.214492	1
BOK-AS1	9.73907	-0.103159	0.536703	-0.192208	0.847579	1
BOLA1	216.696	0.139546	0.175566	0.794836	0.426709	1
BOLA2	1414.51	-0.111908	0.122609	-0.912729	0.361385	1
BOLA2-SMG1P6	2170.07	-0.0329048	0.0817969	-0.402274	0.687482	1
BOLA2B	879.918	-0.197496	0.121171	-1.6299	0.103123	1
BOLA3	1843.98	-0.133768	0.0942672	-1.41903	0.155891	1
BOLA3-AS1	516.192	-0.0497326	0.102801	-0.483778	0.628544	1
BOLL	12.3544	0.150522	0.579954	0.259542	0.795217	1
BOP1	6556.11	-0.0473667	0.0891913	-0.531069	0.595371	1
BORA	675.436	0.00668359	0.0941506	0.0709883	0.943407	1
BORCS5	150.702	-0.0830452	0.143297	-0.579534	0.562229	1
BORCS6	290.177	-0.130221	0.158364	-0.82229	0.410912	1
BORCS7-ASMT	1285.01	-0.0313572	0.0867141	-0.361616	0.717639	1
BORCS8	399.104	0.0227511	0.122551	0.185646	0.852723	1
BORCS8-MEF2B	207.122	-0.00737451	0.135468	-0.0544373	0.956587	1
BPGM	687.584	-0.0851903	0.084024	-1.01388	0.31064	1
BPHL	779.883	-0.0304475	0.0959154	-0.317441	0.750909	1
BPIFB1	1.14864	0	2.76726	0	1	1
BPIFC	9.66828	0.28387	0.762088	0.37249	0.709528	1
BPNT1	1792.16	0.00291682	0.092728	0.0314556	0.974906	1
BPTF	7598.85	0.227907	0.138916	1.64062	0.100877	1
BRAF	1539.63	0.061952	0.0907444	0.682708	0.494791	1
BRAP	1500.42	0.0420957	0.0807629	0.521225	0.60221	1
BRAT1	2930.67	-0.046722	0.0819754	-0.569951	0.568711	1
BRCA1	5891.29	-0.0343952	0.064288	-0.535018	0.592637	1
BRCA2	1299.72	0.112387	0.152701	0.735996	0.461733	1
BRCAT54	9.20649	-0.785551	0.655354	-1.19867	0.230658	1
BRCC3	560.557	0.0761693	0.116798	0.652146	0.514307	1
BRD1	3766.59	0.151368	0.0550075	2.75176	0.00592754	1
BRD2	37927.9	0.0654193	0.0458995	1.42527	0.154079	1
BRD3	2495.37	0.147921	0.103849	1.42438	0.154336	1
BRD4	2172.7	0.194596	0.101562	1.91603	0.0553611	1
BRD7	3621.18	0.0522782	0.0751474	0.695675	0.486632	1
BRD8	4284.38	0.0454962	0.0636568	0.714711	0.474788	1
BRD9	2533.29	0.0438362	0.0817266	0.536376	0.591699	1
BRE	1175.58	-0.0519985	0.0990585	-0.524927	0.599634	1
BRE-AS1	36.4611	0.156915	0.297685	0.527118	0.598112	1
BREA2	12.5051	0.864383	0.544174	1.58843	0.112189	1
BRF1	1088.36	0.0178298	0.0915088	0.194842	0.845516	1
BRF2	393.411	-0.113071	0.126085	-0.89678	0.369836	1
BRI3	769.272	-0.171958	0.091062	-1.88836	0.0589779	1
BRI3BP	1303.08	0.000678326	0.0986688	0.00687478	0.994515	1
BRICD5	84.7183	-0.0183626	0.233366	-0.0786858	0.937283	1
BRINP1	2.25403	0.99632	1.89469	0.525849	0.598993	1
BRINP2	81.5337	0.410395	0.259009	1.58448	0.113084	1
BRINP3	0.302301	-2.49096	7.21117	-0.345431	0.72977	1
BRIP1	2379.9	0.0571273	0.13467	0.424202	0.671419	1
BRIX1	4680.51	-0.00304248	0.0625866	-0.0486123	0.961228	1
BRK1	3982.6	-0.0362629	0.0629507	-0.576051	0.56458	1
BRMS1	2218.47	-0.0565869	0.0794196	-0.712505	0.476152	1
BRMS1L	887.154	-0.0692773	0.0944896	-0.733174	0.463452	1
BROX	2551.18	-0.0531631	0.0647373	-0.821212	0.411525	1
BRPF1	2839.41	-0.00681673	0.066576	-0.10239	0.918447	1
BRPF3	6685.54	0.101128	0.0734581	1.37667	0.168614	1
BRS3	0.65834	3.16707	3.13047	1.01169	0.311686	1
BRSK1	636.604	-0.10087	0.105005	-0.960622	0.336742	1
BRSK2	274.788	-0.0204618	0.148793	-0.137518	0.890621	1
BRWD1	2370.26	0.0690776	0.153463	0.450126	0.652619	1
BRWD1-AS1	1.42631	-0.0149896	1.60023	-0.00936717	0.992526	1
BRWD1-IT2	25.5988	0.513441	0.348581	1.47294	0.140766	1
BRWD3	1550.87	0.106663	0.213398	0.499829	0.617196	1
BSCL2	502.157	0.518755	0.290022	1.78867	0.0736675	1
BSDC1	4633.4	-0.0292396	0.0595729	-0.490821	0.623553	1
BSG	21875.9	0.0163	0.0827834	0.196899	0.843907	1
BSN	186.707	0.13073	0.204842	0.638198	0.523345	1
BSN-AS2	9.51926	0.171325	0.771454	0.222081	0.824251	1
BSND	0.274102	0.594463	7.18963	0.0826834	0.934103	1
BSPRY	152.244	-0.0361689	0.16803	-0.215253	0.82957	1
BST1	8.28263	-0.148728	0.688339	-0.216068	0.828935	1
BST2	2.39139	0.00573961	1.652	0.00347435	0.997228	1
BTAF1	4071.38	0.106011	0.140896	0.752407	0.451807	1
BTBD1	6015.42	-0.0578664	0.068065	-0.850164	0.395234	1
BTBD2	3030.69	-0.0936484	0.0947877	-0.98798	0.323162	1
BTBD3	2109.43	0.168926	0.112582	1.50047	0.133493	1
BTBD6	1999.71	-0.0669745	0.0867798	-0.771775	0.440248	1
BTBD7	912.585	0.153178	0.160908	0.951957	0.341119	1
BTBD8	32.4724	0.462971	0.456617	1.01392	0.310623	1
BTBD9	683.493	0.113471	0.136193	0.833165	0.404752	1
BTBD10	2171.47	-0.114859	0.0786423	-1.46052	0.144147	1
BTBD11	393.457	0.110524	0.116214	0.95104	0.341584	1
BTBD16	0.74246	1.34181	3.67538	0.365081	0.715051	1
BTBD17	0.407289	0	5.06241	0	1	1
BTBD18	2.78839	0.975871	1.08738	0.897455	0.369476	1
BTBD19	39.2106	0.0276475	0.346707	0.0797433	0.936441	1
BTC	14.9867	0.911794	0.610475	1.49358	0.135286	1
BTD	1024.52	-0.0829464	0.0719634	-1.15262	0.249066	1
BTF3	19665.6	-0.069368	0.0820509	-0.845426	0.397873	1
BTF3L4	356.75	-0.0207275	0.116871	-0.177354	0.85923	1
BTG1	840.21	0.0007848	0.0804108	0.00975988	0.992213	1
BTG2	285.801	-0.0632385	0.144892	-0.436452	0.662509	1
BTG3	3086.61	-0.0417487	0.0656509	-0.635921	0.524828	1
BTK	12.2575	-0.771317	0.632965	-1.21858	0.223004	1
BTLA	0.330265	-2.8629	6.52255	-0.438923	0.660717	1
BTN1A1	12.4596	-0.207097	0.584038	-0.354596	0.722892	1
BTN2A1	2990.89	-0.0385975	0.0673271	-0.573283	0.566453	1
BTN2A2	1118.46	-0.133075	0.0913368	-1.45697	0.145124	1
BTN3A1	363.534	-0.0257823	0.127418	-0.202344	0.839648	1
BTN3A2	232.419	-0.0390729	0.144342	-0.270697	0.786624	1
BTN3A3	92.5461	0.034543	0.2197	0.157228	0.875065	1
BTNL2	0.355033	-2.45179	5.12777	-0.478139	0.632551	1
BTNL8	0.411856	-2.87988	6.17991	-0.466008	0.64121	1
BTNL9	23.5976	-0.552479	0.390296	-1.41554	0.156911	1
BTNL10	2.88482	-0.0244086	0.875642	-0.0278751	0.977762	1
BTRC	2760.53	0.0181659	0.0859452	0.211367	0.832601	1
BUB1	9499.29	-0.10024	0.0336832	-2.97597	0.00292065	1
BUB1B	5638.94	-0.0642955	0.0547465	-1.17442	0.240226	1
BUB1B-PAK6	38.4127	-0.126503	0.260994	-0.484696	0.627892	1
BUB3	8275.1	-0.123014	0.0705941	-1.74255	0.0814127	1
BUD13	1367.68	0.0485373	0.0738432	0.657302	0.510987	1
BUD31	1869.3	-0.122793	0.104629	-1.1736	0.240555	1
BVES	558.426	0.203692	0.161117	1.26425	0.206141	1
BVES-AS1	23.4342	-0.166074	0.417742	-0.397553	0.69096	1
BYSL	5408.59	0.0527891	0.0652299	0.809278	0.418355	1
BZRAP1-AS1	53.7163	-0.0943642	0.236698	-0.39867	0.690136	1
BZW1	3494.62	-0.162465	0.0982296	-1.65393	0.0981415	1
BZW2	3624.59	0.0124067	0.0790928	0.156863	0.875353	1
C1D	197.501	-0.21424	0.129315	-1.65673	0.0975732	1
C1GALT1	910.651	0.0314053	0.104346	0.300974	0.763435	1
C1GALT1C1	1412.76	-0.10386	0.0781799	-1.32848	0.184021	1
C1GALT1C1L	193.484	-0.251368	0.145904	-1.72283	0.0849195	1
C1orf21	425.664	0.0710822	0.117199	0.606508	0.544177	1
C1orf27	889.32	0.0274691	0.128534	0.213711	0.830773	1
C1orf35	1251.27	0.0136101	0.108055	0.125955	0.899767	1
C1orf43	6377.16	-0.0751513	0.0562722	-1.3355	0.181714	1
C1orf50	423.026	-0.0385586	0.115469	-0.333929	0.738433	1
C1orf52	1889.76	0.0474968	0.0733146	0.64785	0.517082	1
C1orf53	112.162	-0.248407	0.219584	-1.13126	0.257947	1
C1orf54	26.5217	-0.497186	0.39631	-1.25454	0.209647	1
C1orf56	178.662	-0.188524	0.144256	-1.30688	0.191255	1
C1orf61	6.06627	-0.402235	1.10132	-0.365231	0.714939	1
C1orf74	109.148	-0.0941179	0.217611	-0.432505	0.665374	1
C1orf87	2.01203	-1.60593	1.78966	-0.897338	0.369538	1
C1orf94	0.702709	-1.36448	3.68746	-0.370033	0.711358	1
C1orf101	17.4858	-0.307056	0.40451	-0.759083	0.447803	1
C1orf105	0.303832	0.941556	4.81429	0.195575	0.844943	1
C1orf106	84.3708	0.112721	0.225059	0.500852	0.616475	1
C1orf109	728.524	0.0389395	0.0856652	0.454554	0.64943	1
C1orf111	0.68591	-0.93791	2.87606	-0.32611	0.744341	1
C1orf112	2246.58	-0.044892	0.0550724	-0.815146	0.414989	1
C1orf115	159.929	0.0795364	0.186887	0.425585	0.67041	1
C1orf116	2.10823	-1.04141	1.76557	-0.589844	0.555295	1
C1orf122	1325.92	-0.251511	0.121516	-2.06978	0.0384728	1
C1orf123	727.943	-0.12086	0.0899811	-1.34317	0.179216	1
C1orf127	0.8503	1.00419	2.83116	0.354691	0.722821	1
C1orf131	1105.14	0.0196401	0.0956888	0.205249	0.837377	1
C1orf132	3.58965	1.16977	1.31335	0.890676	0.373103	1
C1orf140	2.35676	1.78471	1.78895	0.997633	0.318457	1
C1orf145	46.7392	0.190075	0.269241	0.705965	0.48021	1
C1orf146	0.440992	-1.52733	3.68017	-0.415015	0.678131	1
C1orf159	1064.25	-0.0764831	0.112008	-0.682839	0.494709	1
C1orf162	6.37074	1.03479	0.815531	1.26885	0.204495	1
C1orf167	70.7964	-0.00741856	0.222116	-0.0333995	0.973356	1
C1orf168	0.742894	-0.99623	2.68791	-0.370634	0.71091	1
C1orf174	430.981	0.113062	0.101451	1.11445	0.265086	1
C1orf185	0.576876	-1.90607	7.23469	-0.263462	0.792194	1
C1orf189	2.0606	0.11084	1.14866	0.096495	0.923127	1
C1orf194	0.492343	2.83716	3.52049	0.8059	0.4203	1
C1orf198	1015.07	0.0491436	0.0825106	0.595603	0.55144	1
C1orf204	1.80716	-1.48963	1.70208	-0.87518	0.381476	1
C1orf210	0.553013	1.83597	4.25957	0.431022	0.666452	1
C1orf216	125.016	-0.199935	0.179647	-1.11293	0.265738	1
C1orf220	21.3634	-0.207098	0.452689	-0.457485	0.647323	1
C1orf226	134.684	0.0717988	0.172353	0.416581	0.676985	1
C1orf228	8.26105	0.457917	0.644066	0.710979	0.477097	1
C1orf233	44.4178	-0.0349901	0.339656	-0.103016	0.91795	1
C1orf234	1.37165	-1.60575	1.59039	-1.00966	0.312659	1
C1QBP	28388.5	-0.108676	0.0701409	-1.5494	0.121286	1
C1QL1	263.234	0.0176246	0.154745	0.113895	0.909321	1
C1QL2	1.064	-0.0399317	2.37777	-0.0167937	0.986601	1
C1QL3	9.90999	-0.204322	0.668808	-0.305501	0.759984	1
C1QL4	34.247	-0.579969	0.343827	-1.6868	0.0916412	1
C1QTNF1	412.933	0.0892706	0.148347	0.601769	0.547328	1
C1QTNF1-AS1	1.95504	-1.35636	1.40037	-0.968576	0.332757	1
C1QTNF2	61.0627	-0.0360695	0.272926	-0.132158	0.894859	1
C1QTNF3	0.555548	0	2.62634	0	1	1
C1QTNF3-AMACR	613.407	-0.139127	0.0813955	-1.70927	0.0874008	1
C1QTNF4	3.23	0.189761	1.34047	0.141563	0.887426	1
C1QTNF5	0.468616	-1.90598	7.23469	-0.26345	0.792204	1
C1QTNF6	39.2264	0.366441	0.314194	1.16629	0.243498	1
C1QTNF9	0.854825	0.0116395	2.61992	0.0044427	0.996455	1
C1QTNF9B	66.7221	-0.021207	0.26522	-0.07996	0.936269	1
C1QTNF9B-AS1	12.7536	-0.654133	0.461003	-1.41893	0.155918	1
C1R	322.595	-0.016893	0.144676	-0.116765	0.907047	1
C1RL	135.09	-0.0270647	0.189644	-0.142713	0.886517	1
C1RL-AS1	41.1924	0.557014	0.37585	1.48201	0.138337	1
C1S	16.225	0.210999	0.647982	0.325625	0.744708	1
C2	33.0159	0.165113	0.430786	0.383282	0.70151	1
C2-AS1	4.21698	-0.278484	0.866139	-0.321523	0.747814	1
C2CD2	264.043	0.0262385	0.177394	0.147911	0.882413	1
C2CD2L	1657.23	-0.028214	0.0903624	-0.312232	0.754864	1
C2CD3	2272.72	0.041102	0.0894254	0.459624	0.645786	1
C2CD4A	14.2357	-0.410652	0.528627	-0.776828	0.43726	1
C2CD4B	1.91378	-0.219279	1.47822	-0.14834	0.882075	1
C2CD4C	73.2901	-0.246289	0.231161	-1.06544	0.286676	1
C2CD5	2070.29	0.0457036	0.0903375	0.50592	0.612913	1
C2orf15	79.4054	-0.325214	0.263208	-1.23558	0.216615	1
C2orf16	83.218	0.155664	0.233696	0.666097	0.505349	1
C2orf27A	14.3014	0.0226682	0.601811	0.0376666	0.969953	1
C2orf27B	6.84896	0.391482	0.679737	0.575932	0.564661	1
C2orf42	541.951	0.00171563	0.121205	0.0141548	0.988706	1
C2orf47	1319.2	-0.126817	0.0951727	-1.3325	0.182696	1
C2orf48	18.0293	-0.19615	0.405289	-0.483975	0.628404	1
C2orf49	638.577	0.142049	0.101709	1.39662	0.162528	1
C2orf50	1.5956	0.307776	1.30565	0.235727	0.813644	1
C2orf54	0.676906	2.4254	6.15638	0.393965	0.693607	1
C2orf61	0.313008	-0.981873	5.99932	-0.163664	0.869996	1
C2orf66	1.16245	0.381804	1.96453	0.194349	0.845903	1
C2orf68	705.11	0.0226156	0.0951393	0.23771	0.812106	1
C2orf69	360.768	0.034487	0.12825	0.268905	0.788002	1
C2orf70	0.938977	1.4506	3.31349	0.437786	0.661542	1
C2orf72	76.0243	-0.29238	0.267016	-1.09499	0.273521	1
C2orf73	0.661988	-3.21573	3.46637	-0.927694	0.353567	1
C2orf74	240.553	-0.00230203	0.175358	-0.0131276	0.989526	1
C2orf76	374.871	-0.0988495	0.16769	-0.589477	0.555541	1
C2orf78	2.86479	0.63975	1.29717	0.49319	0.621879	1
C2orf81	44.6612	0.200562	0.281711	0.711942	0.4765	1
C2orf82	14.7047	-0.656994	0.551409	-1.19148	0.233464	1
C2orf88	12.4771	0.446314	0.491553	0.907967	0.363896	1
C3	8.82258	-0.0122395	0.864187	-0.014163	0.9887	1
C3AR1	15.6254	-0.435137	0.432857	-1.00527	0.314768	1
C3orf14	289.358	-0.193288	0.154065	-1.25459	0.209627	1
C3orf18	10.6746	0.494035	0.601679	0.821094	0.411593	1
C3orf20	6.0989	0.395176	0.777386	0.508339	0.611216	1
C3orf22	0.521139	2.41068	7.21242	0.33424	0.738198	1
C3orf33	263.491	-0.0534883	0.15514	-0.344774	0.730264	1
C3orf35	3.30245	1.39693	1.27948	1.0918	0.274921	1
C3orf38	842.934	0.0377112	0.126193	0.298837	0.765064	1
C3orf49	2.52254	-0.762441	1.17895	-0.64671	0.51782	1
C3orf52	589.595	0.0765509	0.0863506	0.886513	0.375341	1
C3orf58	305.502	0.305933	0.164018	1.86524	0.0621478	1
C3orf62	53.3981	-0.399074	0.322381	-1.23789	0.215755	1
C3orf67	77.9804	-0.0695766	0.252067	-0.276025	0.782529	1
C3orf70	40.3864	0.12686	0.349739	0.362727	0.716809	1
C3orf80	34.6329	-0.364107	0.364282	-0.99952	0.317543	1
C4A	124.7	0.219112	0.225936	0.969797	0.332148	1
C4B	71.2456	-0.0669567	0.24783	-0.270172	0.787028	1
C4orf3	1321.69	-0.0651206	0.108402	-0.60073	0.54802	1
C4orf19	98.8673	-0.131115	0.199467	-0.65733	0.510969	1
C4orf22	4.65835	-0.547483	1.22145	-0.448222	0.653993	1
C4orf26	8.88065	-0.28187	0.806764	-0.349384	0.726801	1
C4orf32	318.258	0.206718	0.115391	1.79146	0.0732187	1
C4orf33	273.324	-0.210717	0.156759	-1.34421	0.17888	1
C4orf36	16.7409	-0.309339	0.474086	-0.652494	0.514082	1
C4orf46	1085.09	0.0597501	0.0842457	0.709236	0.478178	1
C4orf47	15.0705	1.0525	0.530278	1.9848	0.0471666	1
C4orf48	674.472	-0.196899	0.154387	-1.27536	0.202183	1
C4orf50	0.275485	1.85016	7.23541	0.25571	0.798175	1
C5	139.632	0.052494	0.178865	0.293483	0.769153	1
C5AR1	13.9185	0.536357	0.466003	1.15097	0.249743	1
C5orf15	2567.91	0.113066	0.0863752	1.30901	0.190533	1
C5orf22	2953.05	-0.00974929	0.0669632	-0.145592	0.884244	1
C5orf24	803.688	0.12293	0.144706	0.84952	0.395592	1
C5orf30	368.312	0.193711	0.107845	1.7962	0.0724626	1
C5orf34	1216.91	-0.149392	0.0895692	-1.6679	0.0953357	1
C5orf38	1.46347	1.2721	2.38692	0.532948	0.594069	1
C5orf42	3131.2	0.119964	0.117188	1.0237	0.305979	1
C5orf45	399.237	-0.0983363	0.124699	-0.78859	0.430352	1
C5orf46	27.0556	-0.16132	0.430956	-0.37433	0.708159	1
C5orf49	33.8178	-0.0656466	0.38087	-0.172359	0.863155	1
C5orf51	3606.75	0.00874454	0.0818479	0.106839	0.914917	1
C5orf52	0.387231	-1.02329	3.98454	-0.256816	0.797321	1
C5orf56	19.5431	-0.73736	0.504144	-1.4626	0.143578	1
C5orf60	1.2148	0.581249	1.85775	0.312878	0.754374	1
C5orf63	10.0965	-0.423133	0.599205	-0.706156	0.480091	1
C5orf66	1972.34	-0.0486593	0.0716384	-0.679235	0.496989	1
C5orf66-AS1	14.6185	-0.652809	0.631725	-1.03338	0.301428	1
C5orf67	0.412427	2.43514	5.47686	0.444623	0.656592	1
C6orf1	349.457	0.0308268	0.124209	0.248184	0.803992	1
C6orf25	1.76357	-0.0237939	1.8055	-0.0131785	0.989485	1
C6orf47	653.443	-0.22574	0.0945833	-2.38668	0.0170014	1
C6orf48	1363.63	-0.0558454	0.124103	-0.449991	0.652717	1
C6orf52	107.005	0.0584564	0.2406	0.242961	0.808036	1
C6orf58	1.40185	1.22149	1.85506	0.658461	0.510242	1
C6orf62	3278.7	-0.137964	0.0663221	-2.08021	0.0375067	1
C6orf89	2513.46	0.00232759	0.0815488	0.0285423	0.97723	1
C6orf99	31.8557	-0.201082	0.319428	-0.629505	0.529018	1
C6orf106	3065.83	0.228192	0.0908492	2.51177	0.0120128	1
C6orf118	27.8291	0.194366	0.418362	0.464587	0.642227	1
C6orf120	814.67	0.0450171	0.123721	0.363858	0.715964	1
C6orf132	210.135	-0.073464	0.147733	-0.497276	0.618995	1
C6orf136	870.195	-0.0550772	0.0931169	-0.591484	0.554196	1
C6orf141	151.619	0.243522	0.256799	0.948297	0.342978	1
C6orf163	12.9155	-0.272064	0.584132	-0.465758	0.641389	1
C6orf201	938.883	-0.281429	0.118676	-2.3714	0.0177207	1
C6orf203	503.004	-0.0584789	0.112341	-0.520548	0.602682	1
C6orf222	4.82703	0.825431	1.32034	0.625164	0.531863	1
C6orf223	1.68559	-1.00697	1.48963	-0.67599	0.499047	1
C6orf226	137.533	-0.0336832	0.180607	-0.186499	0.852053	1
C6orf229	0.387292	-2.48203	5.00849	-0.495565	0.620201	1
C7orf13	312.579	0.0687273	0.131864	0.521198	0.602229	1
C7orf25	810.719	-0.0185375	0.101384	-0.182844	0.85492	1
C7orf26	1753.92	-0.0658431	0.0930081	-0.707929	0.47899	1
C7orf31	530.617	-0.100526	0.10806	-0.930279	0.352227	1
C7orf34	0.302276	1.82636	6.01803	0.303481	0.761523	1
C7orf43	739.816	-0.1251	0.104697	-1.19488	0.232135	1
C7orf49	689.506	-0.199513	0.0766865	-2.60168	0.00927693	1
C7orf50	3849.5	-0.171012	0.101483	-1.68513	0.0919636	1
C7orf55	1020.75	-0.0757047	0.325521	-0.232565	0.8161	1
C7orf55-LUC7L2	555.478	0.0519327	0.357717	0.145178	0.88457	1
C7orf57	49.4014	-0.405825	0.389669	-1.04146	0.297662	1
C7orf61	9.10989	0.459324	0.670249	0.685304	0.493152	1
C7orf73	419.527	0.00974391	0.101389	0.0961039	0.923438	1
C8G	13.0267	0.167423	0.482911	0.346695	0.72882	1
C8orf4	6.37208	1.85984	0.903139	2.0593	0.0394652	1
C8orf31	10.6445	0.110267	0.614555	0.179426	0.857603	1
C8orf33	1503.93	-0.000902042	0.0633234	-0.014245	0.988635	1
C8orf34	37.4627	0.397713	0.2834	1.40336	0.160509	1
C8orf34-AS1	7.2833	-0.339147	0.681987	-0.497292	0.618983	1
C8orf37	31.0279	0.0898357	0.362118	0.248084	0.80407	1
C8orf37-AS1	0.386554	0.941381	7.19586	0.130823	0.895916	1
C8orf44	30.8844	-0.37128	0.32632	-1.13778	0.255214	1
C8orf44-SGK3	122.361	0.0251581	0.19414	0.129588	0.896893	1
C8orf46	0.43953	-0.884876	7.23765	-0.12226	0.902693	1
C8orf48	47.6089	0.17546	0.285663	0.614219	0.53907	1
C8orf49	25.0419	0.310701	0.394858	0.786867	0.43136	1
C8orf58	138.433	-0.170312	0.190522	-0.893923	0.371363	1
C8orf59	1163.05	-0.155443	0.11561	-1.34455	0.178769	1
C8orf76	886.343	-0.045156	0.0993607	-0.454466	0.649494	1
C8orf82	278.73	-0.0504025	0.166575	-0.302582	0.762209	1
C8orf88	382.074	0.0329809	0.160054	0.206062	0.836743	1
C9	0.564756	0	7.25997	0	1	1
C9orf3	838.229	-0.0432852	0.0809086	-0.534989	0.592658	1
C9orf16	744.601	-0.165492	0.134966	-1.22618	0.220133	1
C9orf24	3.34913	2.67813	1.49294	1.79386	0.0728349	1
C9orf40	625.476	-0.0170088	0.152175	-0.111771	0.911005	1
C9orf41-AS1	90.5274	-0.0381964	0.229573	-0.16638	0.867858	1
C9orf43	36.631	-0.308334	0.366784	-0.840642	0.400549	1
C9orf47	112.006	-0.403046	0.190286	-2.11811	0.034166	1
C9orf50	1.14505	3.42327	2.36353	1.44837	0.147514	1
C9orf64	1304.57	0.0927361	0.0692953	1.33828	0.180807	1
C9orf66	46.7961	-0.0738093	0.274533	-0.268854	0.788042	1
C9orf69	3764.7	-0.153368	0.0766987	-1.99961	0.045542	1
C9orf72	547.073	0.0922886	0.15052	0.613131	0.53979	1
C9orf78	4054.16	-0.0392097	0.0561066	-0.698843	0.48465	1
C9orf84	2.46813	1.84864	1.3363	1.3834	0.166543	1
C9orf85	359.113	0.11974	0.122846	0.974712	0.329703	1
C9orf91	1606.5	-0.0448068	0.065267	-0.686515	0.492388	1
C9orf114	1762.99	-0.0276038	0.064864	-0.425564	0.670425	1
C9orf116	111.541	-0.100112	0.174642	-0.573242	0.566481	1
C9orf129	171.057	-0.00680524	0.201925	-0.0337018	0.973115	1
C9orf131	3.00427	-0.247665	1.11411	-0.222299	0.824081	1
C9orf135	1.42451	-0.483344	2.29815	-0.210319	0.833419	1
C9orf139	6.04251	1.12483	0.782902	1.43675	0.150789	1
C9orf142	1733.44	-0.0658935	0.129488	-0.508877	0.610838	1
C9orf147	28.2453	-0.0963761	0.364233	-0.2646	0.791317	1
C9orf152	1.89439	2.83009	1.93449	1.46297	0.143476	1
C9orf153	0.74683	-1.85504	2.73668	-0.677844	0.49787	1
C9orf163	8.66993	-0.553577	0.609559	-0.908159	0.363794	1
C9orf172	64.7001	0.157384	0.241939	0.650509	0.515364	1
C9orf173-AS1	3.76989	-2.48285	1.09889	-2.25941	0.0238577	1
C10orf2	2400.13	0.107505	0.0689575	1.559	0.118997	1
C10orf10	28.374	-0.278752	0.395067	-0.705581	0.480449	1
C10orf11	25.6602	-0.529697	0.387213	-1.36797	0.171321	1
C10orf12	603.239	0.0421945	0.168406	0.250553	0.80216	1
C10orf25	7.06418	0.858112	0.686276	1.25039	0.211157	1
C10orf35	401.05	-0.112977	0.135868	-0.83152	0.40568	1
C10orf54	12.3081	0.478623	0.646524	0.740302	0.459117	1
C10orf55	0.365635	1.83829	4.57081	0.40218	0.687552	1
C10orf62	0.273792	0.864647	6.99925	0.123534	0.901684	1
C10orf67	12.5425	0.526608	0.6442	0.81746	0.413666	1
C10orf76	1857.21	0.0216653	0.0723961	0.299261	0.764741	1
C10orf82	4.585	0.847642	1.12218	0.755351	0.450038	1
C10orf88	1014.32	0.158486	0.0940837	1.68452	0.0920805	1
C10orf90	0.525772	-1.5033	4.31527	-0.348368	0.727564	1
C10orf91	1.84864	-2.35535	1.63268	-1.44263	0.149126	1
C10orf95	25.8306	-0.378746	0.443017	-0.854925	0.392593	1
C10orf105	0.410769	2.46569	4.86031	0.507312	0.611936	1
C10orf107	6.89237	-1.07344	0.859854	-1.2484	0.211884	1
C10orf111	5.41113	-0.792551	0.912249	-0.868788	0.384963	1
C10orf131	9.34017	-0.086723	0.599422	-0.144678	0.884965	1
C11orf1	619.589	-0.0915208	0.100515	-0.910524	0.362546	1
C11orf16	2.01063	-1.89817	1.37722	-1.37826	0.168122	1
C11orf24	1414.2	-0.0176703	0.107847	-0.163846	0.869852	1
C11orf31	2209.93	-0.166974	0.129244	-1.29193	0.196382	1
C11orf42	2.7429	0.142956	1.02859	0.138982	0.889464	1
C11orf45	49.9689	-0.075632	0.260223	-0.290644	0.771324	1
C11orf49	1236.69	-0.159129	0.104349	-1.52498	0.127264	1
C11orf52	0.662661	-2.49114	7.21117	-0.345456	0.729752	1
C11orf54	683.642	-0.0941596	0.138953	-0.677636	0.498003	1
C11orf57	3966.21	0.00369141	0.0575928	0.064095	0.948895	1
C11orf58	7894.16	-0.0185891	0.0681122	-0.272919	0.784916	1
C11orf63	399.819	0.0391581	0.11163	0.350784	0.72575	1
C11orf65	36.5556	-0.391227	0.397181	-0.985008	0.32462	1
C11orf68	762.757	-0.160522	0.10655	-1.50655	0.131927	1
C11orf70	100.607	-0.0494152	0.22245	-0.22214	0.824205	1
C11orf71	110.721	-0.154656	0.181832	-0.850544	0.395023	1
C11orf72	2.08414	-1.03025	1.5477	-0.665663	0.505627	1
C11orf73	1916.25	-0.0788265	0.0808104	-0.97545	0.329337	1
C11orf74	1087.96	-0.00709572	0.11636	-0.0609807	0.951375	1
C11orf80	317.206	0.124996	0.123503	1.01209	0.311493	1
C11orf84	3844.33	-0.0408979	0.0656408	-0.623056	0.533247	1
C11orf91	2.25342	-0.830173	1.31661	-0.630536	0.528344	1
C11orf94	6.82372	0.308493	0.716228	0.430719	0.666673	1
C11orf95	381.572	-0.083562	0.146435	-0.57064	0.568244	1
C11orf96	84.1673	-0.400288	0.238863	-1.67581	0.0937756	1
C11orf97	0.440402	-1.88008	7.23597	-0.259824	0.795	1
C11orf98	2053.94	0.0257888	0.0959597	0.268746	0.788125	1
C12orf4	1509.57	-0.203039	0.0954419	-2.12736	0.0333902	1
C12orf10	2941.43	0.00749515	0.0907214	0.0826171	0.934156	1
C12orf29	1912.11	0.0338431	0.102418	0.330441	0.741067	1
C12orf43	1475.27	-0.0200991	0.0736812	-0.272785	0.785019	1
C12orf45	729.246	0.138174	0.107972	1.27972	0.200642	1
C12orf49	817.584	0.201754	0.092862	2.17262	0.0298087	1
C12orf50	0.725206	3.42327	3.71197	0.922226	0.356411	1
C12orf56	1.37122	-0.515281	2.04578	-0.251875	0.801138	1
C12orf57	2327.97	0.0569305	0.115949	0.490998	0.623428	1
C12orf60	72.6237	-0.0588752	0.24981	-0.23568	0.813681	1
C12orf65	286.447	0.0488727	0.1258	0.388497	0.697648	1
C12orf66	382.448	0.00295814	0.111891	0.0264377	0.978908	1
C12orf71	1.20843	-0.0421462	2.11053	-0.0199694	0.984068	1
C12orf73	323.164	-0.166516	0.116558	-1.4286	0.153118	1
C12orf75	701.639	-0.0384579	0.107035	-0.359303	0.719368	1
C12orf76	33.7963	-0.148603	0.337829	-0.439877	0.660026	1
C14orf1	1185.77	-0.0493735	0.0875996	-0.563627	0.573008	1
C14orf2	1827.85	-0.198817	0.125992	-1.57802	0.114562	1
C14orf28	62.3993	-0.284398	0.267939	-1.06143	0.288495	1
C14orf37	671.215	0.0449228	0.0979914	0.458436	0.646639	1
C14orf39	40.8307	-0.152688	0.333172	-0.458285	0.646747	1
C14orf79	124.087	-0.0625409	0.18235	-0.342971	0.73162	1
C14orf80	685.176	-0.143575	0.107548	-1.33498	0.181884	1
C14orf93	182.055	-0.232435	0.172823	-1.34493	0.178648	1
C14orf119	957.177	-0.174647	0.0921086	-1.8961	0.0579468	1
C14orf132	44.4324	-0.502323	0.33175	-1.51416	0.129985	1
C14orf142	421.471	-0.0185146	0.14054	-0.131738	0.895191	1
C14orf159	167.659	-0.0477031	0.165924	-0.2875	0.77373	1
C14orf166	5850.71	-0.118471	0.112562	-1.05249	0.292575	1
C14orf169	1279.74	0.00414922	0.0682473	0.0607968	0.951521	1
C14orf178	1.56741	2.68618	1.64574	1.6322	0.102636	1
[truncated: 22,601 more rows]

## Sheet: AA132 1µM
	baseMean	log2FoldChange	lfcSE	stat	pvalue	padj
AKAP17A	3307.18	-0.017722	0.0741693	-0.23894	0.811152	1
ASMTL	503.092	-0.0247498	0.128146	-0.193138	0.846851	1
ASMTL-AS1	62.7862	-0.117197	0.330504	-0.354602	0.722888	1
CD99	8355.62	-0.0634549	0.0759568	-0.835408	0.403488	1
CRLF2	1.95789	-0.0621896	2.09474	-0.0296885	0.976315	1
DHRSX	1162.32	0.00225034	0.107186	0.0209948	0.98325	1
GTPBP6	2870.59	-0.0566966	0.0823499	-0.688484	0.491148	1
IL9R	8.14673	0.408447	0.580639	0.703445	0.481779	1
IL3RA	4.65284	0.602793	0.74689	0.807071	0.419626	1
LINC00106	7.2552	0.788561	0.750598	1.05058	0.293453	1
LOC101928032	7.7272	1.36588	0.877051	1.55735	0.119387	1
LOC101928055	31.5615	-0.368001	0.390408	-0.942606	0.345882	1
LOC101928070	0.722051	-0.617896	2.42565	-0.254734	0.798929	1
LOC101928092	37.1218	0.330356	0.317716	1.03978	0.29844	1
LOC102724521	26.7919	-0.646591	0.40376	-1.60142	0.109283	1
LOC105373102	48.5456	0.0443218	0.281791	0.157286	0.875019	1
LOC107985677	6.23334	-0.907169	0.911117	-0.995667	0.319412	1
LOC107985706	0.685693	-0.991315	3.49638	-0.283526	0.776774	1
Mar_1	477.511	0.0564987	0.110296	0.512246	0.608479	1
Mar_2	1009.12	-0.181732	0.0907901	-2.00167	0.0453203	1
PLCXD1	1044.75	0.0190285	0.0896258	0.21231	0.831865	1
PPP2R3B	1153.33	0.014693	0.0991205	0.148234	0.882158	1
SHOX	0.826368	2.42512	2.92143	0.830114	0.406474	1
SLC25A6	17751.6	-0.0103013	0.0684773	-0.150434	0.880422	1
SPRY3	11.5613	0.195418	0.540353	0.361649	0.717614	1
USP30	743.799	0.0662916	0.0784054	0.845498	0.397833	1
VAMP7	6269.68	-0.0197903	0.0745352	-0.265517	0.790611	1
WASIR1	24.2132	-0.242271	0.378108	-0.640746	0.521688	1
ZBED1	1384.65	0.10663	0.0709765	1.50233	0.133011	1
A1BG	67.0476	0.114238	0.218114	0.523752	0.600451	1
A1BG-AS1	341.748	0.125876	0.145955	0.862432	0.38845	1
A1CF	0.724916	1.80789	2.42794	0.744621	0.456501	1
A2M	28.9644	0.446661	0.371595	1.20201	0.22936	1
A2M-AS1	22.1701	0.316839	0.437567	0.724093	0.469009	1
A2ML1	0.876572	-0.773573	2.10485	-0.36752	0.713231	1
A3GALT2	1.45586	0.419574	1.74276	0.240753	0.809747	1
A4GALT	73.5442	-0.0221739	0.230206	-0.096322	0.923265	1
AAAS	4478.92	-0.104957	0.0799424	-1.31291	0.189212	1
AACS	3362.56	-0.0561262	0.0462046	-1.21473	0.224469	1
AADAC	0.302436	0	7.25997	0	1	1
AADAT	312.225	0.022057	0.135223	0.163116	0.870427	1
AAED1	623.949	-0.0260469	0.09578	-0.271945	0.785664	1
AAGAB	5238.55	-0.0892447	0.0585097	-1.5253	0.127185	1
AAK1	514.745	0.478153	0.203262	2.3524	0.0186528	1
AAMDC	563.275	-0.305675	0.113218	-2.69987	0.00693664	1
AAMP	10873.7	-0.0435143	0.06747	-0.644944	0.518964	1
AANAT	9.8898	-1.86107	0.810131	-2.29724	0.0216049	1
AAR2	1579.67	-0.0219581	0.0702247	-0.312683	0.754521	1
AARD	16.959	0.664878	0.536879	1.23841	0.215563	1
AARS	14025.6	0.0204741	0.0611013	0.335085	0.737561	1
AARS2	4293.6	0.00506254	0.0653743	0.0774392	0.938274	1
AARSD1	1316.38	-0.0583579	0.097791	-0.596761	0.550667	1
AASDH	576.179	-0.00852432	0.140694	-0.0605876	0.951688	1
AASDHPPT	2727.67	0.0118891	0.076207	0.15601	0.876025	1
AASS	2142.79	-0.00924266	0.0921848	-0.100262	0.920136	1
AATBC	16.6512	-0.806035	0.485616	-1.65982	0.0969506	1
AATF	9249.36	-0.0639808	0.0859599	-0.744311	0.456689	1
AATK	129.545	-0.013785	0.219032	-0.0629358	0.949818	1
AATK-AS1	2.60365	1.96572	1.12527	1.74689	0.0806569	1
ABALON	528.443	-0.023037	0.103161	-0.223312	0.823293	1
ABAT	94.4061	0.376261	0.224165	1.6785	0.0932501	1
ABCA1	4.15882	0.437212	1.39034	0.314463	0.753169	1
ABCA2	1514.23	-0.000528383	0.0975001	-0.00541931	0.995676	1
ABCA3	1735.66	0.0342257	0.0680537	0.502921	0.61502	1
ABCA4	1.68237	3.62526	2.41409	1.50171	0.133173	1
ABCA5	928.918	0.152957	0.104293	1.4666	0.142484	1
ABCA6	0.931446	0	2.83469	0	1	1
ABCA7	521.801	-0.115986	0.1363	-0.850956	0.394794	1
ABCA8	12.7845	0.55571	0.751058	0.739903	0.459359	1
ABCA9	0.695283	-0.414853	3.55495	-0.116697	0.9071	1
ABCA10	9.07766	1.00447	0.749078	1.34095	0.179938	1
ABCA12	8.72927	0.512868	0.714517	0.717782	0.472892	1
ABCA13	2.7874	0.556526	1.38809	0.400929	0.688473	1
ABCB1	5080.19	-0.0361664	0.0691842	-0.522755	0.601145	1
ABCB4	61.1999	0.449694	0.277626	1.61979	0.105278	1
ABCB5	0.492462	-0.0141071	7.1632	-0.00196939	0.998429	1
ABCB6	928.278	0.0051952	0.125058	0.0415422	0.966864	1
ABCB7	2227.7	-0.106713	0.0636834	-1.67569	0.0937996	1
ABCB8	1551.89	-0.0556699	0.0846167	-0.657907	0.510598	1
ABCB9	273.45	-0.014588	0.114898	-0.126964	0.898969	1
ABCB10	4502.26	-0.0590504	0.0751721	-0.785537	0.432139	1
ABCC1	4277.23	0.153323	0.0737953	2.07768	0.0377386	1
ABCC2	37.4742	0.58155	0.376913	1.54293	0.122847	1
ABCC3	2.58744	-0.557685	1.35932	-0.410266	0.681611	1
ABCC4	1800.33	0.0573905	0.102531	0.559738	0.575658	1
ABCC5	1504.88	0.127445	0.0989644	1.28779	0.197819	1
ABCC6	20.0238	0.222989	0.3958	0.563388	0.573171	1
ABCC8	40.6409	-0.112017	0.385034	-0.290928	0.771106	1
ABCC9	0.493362	0	7.25997	0	1	1
ABCC10	3266.95	-0.0270654	0.0598996	-0.451847	0.651379	1
ABCC11	17.6485	0.255913	0.54339	0.470956	0.637672	1
ABCD1	488.834	-0.211042	0.10811	-1.95209	0.050927	1
ABCD2	55.5668	0.288733	0.253749	1.13787	0.255177	1
ABCD3	3812.26	-0.161561	0.0926854	-1.74311	0.0813141	1
ABCD4	1411.24	0.0162059	0.0743253	0.21804	0.827398	1
ABCE1	3142.53	0.0466089	0.0899511	0.518158	0.604348	1
ABCF1	9050.41	0.00116705	0.0657694	0.0177445	0.985843	1
ABCF2	6044.42	0.0556025	0.0721246	0.770922	0.440753	1
ABCF3	1563.21	-0.0221311	0.0776063	-0.285171	0.775513	1
ABCG1	27.5901	0.259602	0.50116	0.518003	0.604456	1
ABCG2	193.022	-0.103448	0.172665	-0.599124	0.54909	1
ABCG4	35.2099	0.106227	0.301938	0.351819	0.724974	1
ABCG5	3.1891	-0.26971	0.960011	-0.280945	0.778753	1
ABCG8	1.112	2.84352	2.82102	1.00798	0.313466	1
ABHD1	18.3522	0.136646	0.498764	0.273969	0.784109	1
ABHD2	1454.47	0.101448	0.144055	0.70423	0.48129	1
ABHD3	2762.62	0.0317601	0.0680703	0.466578	0.640802	1
ABHD4	931.104	-0.0691694	0.103352	-0.669257	0.503331	1
ABHD5	1627.83	-0.135162	0.074991	-1.80238	0.0714858	1
ABHD6	239.062	0.0294533	0.168525	0.174771	0.861259	1
ABHD8	1072.64	-0.0369285	0.130798	-0.282333	0.777688	1
ABHD10	1599.61	-0.124039	0.0841132	-1.47467	0.140302	1
ABHD11	656.96	0.048568	0.112011	0.433599	0.664579	1
ABHD11-AS1	3.75984	-5.05505	1.67703	-3.01428	0.00257589	0.994526
ABHD12	2858.09	-0.0928102	0.074824	-1.24038	0.214835	1
ABHD12B	2.26167	0.983514	1.28366	0.766179	0.44357	1
ABHD13	487.703	0.0208555	0.152146	0.137076	0.890971	1
ABHD14A	223.148	-0.066892	0.209362	-0.319504	0.749344	1
ABHD14A-ACY1	381.904	0.0337966	0.12636	0.267464	0.789112	1
ABHD14B	138.091	0.014634	0.184308	0.0793996	0.936715	1
ABHD15	645.332	-0.0363644	0.0962978	-0.377624	0.70571	1
ABHD16A	2052.86	0.0222367	0.0752394	0.295547	0.767576	1
ABHD16B	75.9647	-0.0102663	0.246029	-0.0417278	0.966716	1
ABHD17A	2420.87	-0.220486	0.101618	-2.16976	0.0300254	1
ABHD17B	919.206	0.0488085	0.100446	0.485916	0.627027	1
ABHD17C	739.749	0.0367559	0.0934869	0.393166	0.694197	1
ABHD18	224.586	0.256596	0.156412	1.64051	0.100898	1
ABI1	2908.06	0.031723	0.0786289	0.403453	0.686615	1
ABI2	5991.79	-0.0321583	0.0770586	-0.417323	0.676442	1
ABI3	0.631854	0.222333	3.59524	0.0618408	0.95069	1
ABI3BP	1.26268	-2.88242	2.43436	-1.18406	0.236389	1
ABL1	4604.79	0.106756	0.080449	1.327	0.18451	1
ABL2	754.732	0.274247	0.235097	1.16653	0.243401	1
ABLIM1	1453.33	0.250022	0.176803	1.41412	0.157325	1
ABLIM2	14.9029	0.0242306	0.473795	0.0511415	0.959213	1
ABLIM3	21.4025	0.234242	0.431384	0.543001	0.587129	1
ABO	0.467996	0	4.3655	0	1	1
ABR	7155.8	0.0683522	0.0598437	1.14218	0.25338	1
ABRACL	1381.06	-0.302515	0.0918616	-3.29316	0.000990684	0.876341
ABT1	3470.43	0.054903	0.0855988	0.641399	0.521264	1
ABTB1	339.639	-0.0764462	0.153228	-0.498904	0.617847	1
ABTB2	911.049	0.130962	0.0855653	1.53055	0.12588	1
ACAA1	1912.85	-0.147186	0.0883619	-1.66572	0.0957697	1
ACAA2	4799.93	-0.156081	0.09202	-1.69617	0.0898541	1
ACACA	7728.91	0.108033	0.116853	0.924518	0.355217	1
ACACB	631.188	0.193148	0.128798	1.49961	0.133715	1
ACAD8	608.27	-0.122397	0.114133	-1.0724	0.28354	1
ACAD9	1576.52	-0.0461425	0.0702132	-0.657177	0.511067	1
ACAD10	496.16	0.0188123	0.103109	0.182451	0.855228	1
ACAD11	103.771	0.196167	0.339933	0.577076	0.563888	1
ACADL	232.285	-0.106724	0.149464	-0.714047	0.475198	1
ACADM	1951.55	-0.100686	0.0811615	-1.24057	0.214766	1
ACADS	366.956	-0.216545	0.132702	-1.63181	0.102719	1
ACADSB	814.735	0.16243	0.123888	1.31111	0.189822	1
ACADVL	8865.64	-0.0417718	0.0655325	-0.637421	0.523851	1
ACAN	42.0174	0.474373	0.278211	1.70508	0.0881787	1
ACAP1	640.107	-0.273567	0.0945182	-2.89433	0.00379971	1
ACAP2	646.946	0.35887	0.19412	1.8487	0.064501	1
ACAP3	715.863	-0.0321377	0.137574	-0.233602	0.815294	1
ACAT1	5209.08	-0.157557	0.0782866	-2.01256	0.0441606	1
ACAT2	11294.8	-0.106964	0.0712622	-1.50099	0.133358	1
ACBD3	3941.35	0.00819618	0.0899467	0.0911227	0.927395	1
ACBD4	258.365	0.104936	0.138754	0.756275	0.449484	1
ACBD5	1581.22	0.19568	0.107887	1.81374	0.0697177	1
ACBD6	1949.81	-0.0527696	0.0721783	-0.731101	0.464717	1
ACBD7	124.226	0.00968292	0.204204	0.0474179	0.96218	1
ACCS	96.7865	-0.0805185	0.213416	-0.377285	0.705962	1
ACCSL	0.278507	0	7.25997	0	1	1
ACD	1478.69	0.00807375	0.093601	0.086257	0.931262	1
ACE	256.021	0.0169993	0.130225	0.130538	0.896141	1
ACE2	48.6549	0.522544	0.27231	1.91893	0.054993	1
ACER1	0.394153	-0.569189	6.29071	-0.0904809	0.927905	1
ACER2	350.024	-0.0635296	0.145557	-0.436459	0.662504	1
ACER3	2340.57	0.128271	0.0750709	1.70866	0.0875134	1
ACHE	165.49	0.0110255	0.182167	0.0605241	0.951738	1
ACIN1	10911.5	-0.0077457	0.0561372	-0.137978	0.890258	1
ACKR2	1.25438	1.83587	2.17947	0.842345	0.399595	1
ACKR3	0.796359	-0.029735	2.851	-0.0104297	0.991678	1
ACKR4	1.35219	0.932248	2.06809	0.450777	0.652151	1
ACLY	31142.9	0.0361723	0.0480851	0.752255	0.451897	1
ACMSD	1.03923	-1.51738	2.04318	-0.742658	0.457689	1
ACO1	5137.52	-0.0479761	0.0604999	-0.792994	0.427781	1
ACO2	9057.8	-0.0290153	0.0651755	-0.445187	0.656185	1
ACOT1	217.886	-0.118966	0.137072	-0.867904	0.385447	1
ACOT2	509.773	0.0594249	0.11504	0.516558	0.605465	1
ACOT4	48.5357	0.128758	0.295298	0.436027	0.662817	1
ACOT6	1.0831	1.85225	2.12656	0.871005	0.383751	1
ACOT7	5968.29	-0.0199435	0.0812017	-0.245604	0.805989	1
ACOT8	1449.51	-0.0498236	0.0994504	-0.50099	0.616378	1
ACOT9	1440.73	-0.0546885	0.0950224	-0.575533	0.564931	1
ACOT11	85.7179	0.347146	0.242105	1.43386	0.151611	1
ACOT12	1.92747	3.14779	1.84232	1.7086	0.0875255	1
ACOT13	698.112	-0.188689	0.13327	-1.41584	0.156824	1
ACOX1	1776.79	0.0826132	0.0647574	1.27573	0.20205	1
ACOX2	2.97763	0.223018	1.54898	0.143978	0.885518	1
ACOX3	837.033	0.169019	0.106298	1.59004	0.111825	1
ACOXL	358.718	-0.313077	0.129321	-2.42094	0.0154805	1
ACP1	6772.41	-0.0736117	0.0686102	-1.0729	0.283317	1
ACP2	2408.34	-0.0572595	0.0683916	-0.837231	0.402463	1
ACP5	1.45172	1.81469	2.3977	0.756846	0.449142	1
ACP6	828.351	-0.166915	0.10722	-1.55675	0.11953	1
ACP7	1.3004	-0.0366285	1.77395	-0.020648	0.983526	1
ACPP	5.1043	-0.45473	0.890363	-0.510725	0.609544	1
ACPT	3.96046	0.225014	0.78936	0.285059	0.775599	1
ACR	1.46096	-2.46421	2.29006	-1.07604	0.281908	1
ACRBP	14.8983	0.203661	0.459001	0.443704	0.657257	1
ACRC	48.1137	0.185554	0.310426	0.597739	0.550014	1
ACRV1	7.42146	1.25603	0.80652	1.55735	0.119388	1
ACSBG1	14.9804	0.297453	0.523904	0.567762	0.570197	1
ACSBG2	7.70226	-0.0259051	0.668426	-0.0387554	0.969085	1
ACSF2	468.422	-0.100708	0.113387	-0.888179	0.374444	1
ACSF3	1670.75	-0.248768	0.0900239	-2.76335	0.00572105	1
ACSL1	1442.27	0.000902929	0.0661853	0.0136424	0.989115	1
ACSL3	8168.19	-0.0268453	0.0568478	-0.472231	0.636762	1
ACSL4	3385.51	0.0398674	0.136923	0.291166	0.770924	1
ACSL5	4.15374	-1.03002	1.03031	-0.999715	0.317449	1
ACSL6	84.0308	-0.0725595	0.248981	-0.291426	0.770726	1
ACSM1	0.939609	-3.45888	2.81932	-1.22685	0.21988	1
ACSM3	211.477	-0.0543565	0.154624	-0.351539	0.725184	1
ACSS1	496.015	0.132825	0.109004	1.21853	0.223024	1
ACSS2	1069.22	-0.0104246	0.0843268	-0.123621	0.901615	1
ACSS3	33.3408	0.746573	0.335725	2.22376	0.0261644	1
ACTA1	13.0668	-0.384787	0.553709	-0.694927	0.487101	1
ACTA2	328.562	0.00826535	0.145885	0.0566566	0.954819	1
ACTA2-AS1	137.632	-0.0693794	0.16301	-0.425613	0.67039	1
ACTB	118268	0.0596963	0.114429	0.52169	0.601886	1
ACTBL2	1965.81	0.235942	0.083662	2.82018	0.00479972	1
ACTC1	12.2533	0.173184	0.547363	0.316397	0.751701	1
ACTG1	181303	0.0394812	0.103485	0.381515	0.702821	1
ACTG2	152.173	0.0645889	0.191226	0.337762	0.735543	1
ACTL6A	4023.34	-0.111077	0.0576038	-1.92829	0.0538196	1
ACTL6B	2.51798	-1.25031	1.63117	-0.766513	0.443371	1
ACTL7A	0.299833	0.0154737	6.81535	0.00227043	0.998188	1
ACTL7B	0.382158	0	7.24539	0	1	1
ACTL8	34.8413	-0.131873	0.350095	-0.376678	0.706413	1
ACTL10	3.537	-0.230513	1.13976	-0.202248	0.839723	1
ACTN1	10288	0.101185	0.111978	0.903608	0.366203	1
ACTN1-AS1	0.584081	-0.455647	2.69815	-0.168874	0.865896	1
ACTN2	105.899	0.211148	0.235237	0.897596	0.369401	1
ACTN3	3.66359	0.0771575	1.04501	0.0738345	0.941142	1
ACTN4	30460.2	0.104357	0.0949033	1.09962	0.271499	1
ACTR1A	4119.51	0.0113621	0.0680016	0.167085	0.867303	1
ACTR1B	1152.38	-0.0272503	0.0811988	-0.335599	0.737173	1
ACTR2	7784.34	0.104617	0.10058	1.04014	0.298276	1
ACTR3	13143.3	-0.0717155	0.049934	-1.43621	0.150944	1
ACTR3B	627.892	0.0437997	0.0837105	0.523228	0.600816	1
ACTR3C	177.117	0.2285	0.134474	1.69921	0.0892796	1
ACTR5	725.513	-0.125085	0.108752	-1.15018	0.250068	1
ACTR6	3164.08	-0.11284	0.105044	-1.07422	0.282725	1
ACTR8	2277.3	-0.0165995	0.0684832	-0.242388	0.80848	1
ACTR10	2195.18	-0.166757	0.0981853	-1.69839	0.0894341	1
ACTRT3	108.359	-0.0273603	0.202275	-0.135263	0.892404	1
ACVR1	1284.36	0.0754691	0.0909613	0.829683	0.406718	1
ACVR1B	1224.33	0.10722	0.0934549	1.14729	0.251263	1
ACVR1C	59.2095	-0.0190533	0.267105	-0.0713329	0.943133	1
ACVR2A	367.053	-0.0194804	0.124002	-0.157097	0.875169	1
ACVR2B	238.556	0.34076	0.156499	2.1774	0.0294508	1
ACVR2B-AS1	46.7651	0.125682	0.359127	0.349966	0.726364	1
ACVRL1	36.8017	0.25729	0.373373	0.689097	0.490762	1
ACY1	1.11707	0.931802	7.25997	0.128348	0.897874	1
ACYP1	372.403	-0.107018	0.187004	-0.572276	0.567135	1
ACYP2	281.65	-0.130665	0.154389	-0.846334	0.397367	1
ADA	439.714	-0.23394	0.107614	-2.17387	0.0297146	1
ADAD2	0.550119	0	3.88238	0	1	1
ADAL	384.575	0.00360501	0.125963	0.0286197	0.977168	1
ADAM8	29.2609	-0.526561	0.403252	-1.30579	0.191625	1
ADAM9	5666.18	0.0438959	0.0716395	0.612734	0.540052	1
ADAM10	2321.23	0.0868998	0.129332	0.671915	0.501638	1
ADAM11	375.002	-0.216341	0.124131	-1.74284	0.0813621	1
ADAM12	303.359	0.23825	0.165614	1.43859	0.150267	1
ADAM15	3850.84	-0.144499	0.0763569	-1.89242	0.0584355	1
ADAM17	1643.39	0.0995103	0.0961335	1.03513	0.30061	1
ADAM18	0.466707	1.8418	7.23536	0.254555	0.799067	1
ADAM19	1045.12	0.0870528	0.109737	0.793288	0.42761	1
ADAM20	0.734777	0	6.31757	0	1	1
ADAM21	25.0047	-0.308578	0.409175	-0.754147	0.450761	1
ADAM22	586.706	0.247821	0.127517	1.94343	0.0519639	1
ADAM23	976.503	0.070582	0.0758265	0.930836	0.351938	1
ADAM28	0.853668	-1.34433	3.11315	-0.431825	0.665869	1
ADAM32	2.68355	-0.141608	1.36459	-0.103774	0.917349	1
ADAMTS1	7299.31	0.278741	0.0796145	3.50114	0.00046328	0.790167
ADAMTS2	387.515	0.0848752	0.140737	0.603075	0.546458	1
ADAMTS3	199.845	0.077621	0.192027	0.404219	0.686051	1
ADAMTS4	18.4427	0.234748	0.47814	0.490962	0.623454	1
ADAMTS5	160.846	0.131409	0.199516	0.658642	0.510126	1
ADAMTS6	146.192	-0.0938742	0.196561	-0.477584	0.632946	1
ADAMTS7	203.454	-0.191477	0.13913	-1.37625	0.168745	1
ADAMTS8	864.776	0.00532097	0.116675	0.0456052	0.963625	1
ADAMTS9	324.19	0.0205584	0.165062	0.12455	0.90088	1
ADAMTS9-AS1	3.60996	-0.478043	0.878578	-0.54411	0.586366	1
ADAMTS9-AS2	5.16425	1.81964	0.970725	1.87451	0.0608595	1
ADAMTS10	26.7125	-0.543947	0.455149	-1.1951	0.23205	1
ADAMTS12	4.09384	-0.0349344	1.11909	-0.0312169	0.975097	1
ADAMTS13	240.834	-0.0934524	0.199434	-0.468589	0.639364	1
ADAMTS14	3.48832	0.608704	1.25094	0.486597	0.626544	1
ADAMTS15	838.865	-0.125666	0.0837812	-1.49993	0.133634	1
ADAMTS16	958.154	-0.0471921	0.0849623	-0.555447	0.578589	1
ADAMTS17	397.344	0.17145	0.107801	1.59043	0.111737	1
ADAMTS18	14.0229	1.29226	0.643564	2.00797	0.0446469	1
ADAMTS19	127.331	-0.222521	0.231862	-0.959716	0.337198	1
ADAMTS19-AS1	11.6843	-0.725645	0.640918	-1.13219	0.257552	1
ADAMTS20	25.0751	0.483011	0.418141	1.15514	0.248034	1
ADAMTSL1	8.20297	0.0836239	1.04091	0.080337	0.935969	1
ADAMTSL2	0.879645	-0.766019	6.57747	-0.116461	0.907287	1
ADAMTSL3	84.3944	0.563143	0.230485	2.4433	0.0145538	1
ADAMTSL4	13.7868	1.33421	0.601712	2.21735	0.0265994	1
ADAMTSL4-AS1	1.40301	0.565863	1.69371	0.334097	0.738306	1
ADAMTSL5	27.0777	0.0956666	0.426008	0.224565	0.822318	1
ADAP1	329.293	0.0417989	0.121456	0.344148	0.730735	1
ADAP2	359.635	0.0274988	0.122425	0.224617	0.822277	1
ADAR	9064.84	0.135351	0.107373	1.26056	0.207466	1
ADARB1	1054.69	0.0104492	0.0780783	0.133829	0.893538	1
ADARB2	7.88865	-0.0845703	0.701065	-0.120631	0.903983	1
ADAT1	603.002	0.0503486	0.12309	0.409038	0.682512	1
ADAT2	252.68	0.0547672	0.148535	0.368717	0.712339	1
ADAT3	258.863	-0.312451	0.193185	-1.61737	0.105799	1
ADCK1	384.041	0.156666	0.138747	1.12915	0.258834	1
ADCK2	2340.75	-0.112712	0.0906388	-1.24353	0.213674	1
ADCK3	2411.69	0.0579421	0.0838879	0.690709	0.489748	1
ADCK4	1709.56	-0.0272943	0.0743963	-0.366877	0.713711	1
ADCK5	187.031	0.130219	0.209269	0.622257	0.533773	1
ADCY1	714.526	0.0916269	0.131194	0.698407	0.484923	1
ADCY2	306.603	0.0152838	0.12004	0.127323	0.898685	1
ADCY3	3470.5	0.0808442	0.0550611	1.46827	0.142032	1
ADCY5	122.875	-0.118464	0.188714	-0.62774	0.530174	1
ADCY6	3111.26	-0.0661043	0.0566753	-1.16637	0.243465	1
ADCY7	678.811	0.0763996	0.110958	0.688546	0.491109	1
ADCY8	3.48891	-1.37432	1.33217	-1.03164	0.302239	1
ADCY9	1464.84	0.227752	0.107583	2.117	0.0342599	1
ADCY10	7.73342	-0.0277438	0.721766	-0.0384387	0.969338	1
ADCYAP1	1.96045	-1.44676	1.58264	-0.914143	0.360642	1
ADCYAP1R1	5.31007	1.17278	1.28394	0.913419	0.361022	1
ADD1	3929.52	0.00523745	0.0632089	0.0828593	0.933963	1
ADD2	1641.57	0.196365	0.0900723	2.18008	0.0292517	1
ADD3	3032.6	0.0239076	0.13077	0.182821	0.854938	1
ADD3-AS1	85.8588	0.267547	0.232235	1.15205	0.2493	1
ADGRA1	6.8594	-0.107451	0.710572	-0.151217	0.879805	1
ADGRA2	306.257	0.102647	0.160456	0.639723	0.522353	1
ADGRA3	2801.8	0.0389591	0.0521005	0.747768	0.4546	1
ADGRB1	95.0025	0.0536518	0.24547	0.218567	0.826987	1
ADGRB2	621.005	0.0132432	0.0962756	0.137555	0.890592	1
ADGRB3	6.8765	-0.937789	0.692408	-1.35439	0.175612	1
ADGRD1	1.26872	1.88071	2.42468	0.775653	0.437954	1
ADGRD2	2.3489	-1.69135	1.43196	-1.18114	0.237546	1
ADGRE1	0.437342	1.84513	7.2352	0.255022	0.798706	1
ADGRE2	56.309	0.131269	0.290538	0.451814	0.651403	1
ADGRE5	1184.49	0.151382	0.0817622	1.85149	0.0640984	1
ADGRF2	2.11548	-0.259477	1.71507	-0.151293	0.879745	1
ADGRF3	178.106	-0.175714	0.237751	-0.739068	0.459866	1
ADGRF4	102.035	0.228966	0.218637	1.04724	0.294989	1
ADGRF5	14.3345	0.193179	0.717417	0.269271	0.787721	1
ADGRG1	17.3226	0.110701	0.493661	0.224246	0.822566	1
ADGRG2	347.092	-0.0262939	0.154536	-0.170147	0.864894	1
ADGRG3	3.92931	1.0456	0.822351	1.27148	0.203558	1
ADGRG4	1.205	-1.02206	2.32928	-0.438788	0.660815	1
ADGRG6	1595.12	0.228205	0.168542	1.354	0.175737	1
ADGRL1	897.584	0.163965	0.0888894	1.8446	0.0650959	1
ADGRL2	6625.67	0.0678917	0.0957342	0.709169	0.478219	1
ADGRL3	694.521	0.17622	0.150464	1.17118	0.241525	1
ADGRL3-AS1	7.88997	-0.949646	0.620396	-1.53071	0.125841	1
ADGRV1	2900.19	0.218828	0.149405	1.46466	0.143012	1
ADH1C	1.67044	2.4255	2.1051	1.1522	0.249238	1
ADH5	3750.22	-0.122872	0.0924759	-1.3287	0.183948	1
ADH6	0.97115	2.87127	2.36488	1.21413	0.224697	1
ADHFE1	7.69001	0.841652	0.923079	0.911788	0.36188	1
ADI1	3578.53	-0.0233683	0.0966069	-0.241891	0.808865	1
ADIPOR1	7291	-0.0494835	0.0562713	-0.879375	0.379198	1
ADIPOR2	3287.93	0.0311487	0.0901961	0.345344	0.729836	1
ADIRF	2.93313	-1.01634	1.12505	-0.903371	0.366329	1
ADK	1583.89	-0.115544	0.0764432	-1.51151	0.130659	1
ADM	601.531	0.0637418	0.107566	0.592585	0.553459	1
ADM2	19.3121	1.06728	0.674272	1.58286	0.113454	1
ADM5	52.7811	0.139861	0.257034	0.544134	0.586349	1
ADNP	4456.28	0.106852	0.0724597	1.47464	0.14031	1
ADNP-AS1	55.0974	0.34854	0.28391	1.22764	0.219581	1
ADNP2	3970.58	0.0890097	0.0902956	0.985759	0.324251	1
ADO	538.642	0.233208	0.108781	2.14383	0.0320463	1
ADORA1	77.9471	-0.351332	0.256763	-1.36831	0.171214	1
ADORA2A	0.470229	-2.91557	7.19938	-0.404976	0.685495	1
ADORA2A-AS1	9.23925	0.131503	0.595457	0.220844	0.825214	1
ADORA2B	661.269	0.0768593	0.105497	0.728545	0.46628	1
ADPGK	5176.95	-0.0287362	0.0559813	-0.513318	0.607729	1
ADPGK-AS1	235.989	-0.14413	0.232291	-0.620471	0.534948	1
ADPRH	24.7369	-0.0905894	0.393558	-0.230181	0.817951	1
ADPRHL1	100.329	-0.22606	0.195682	-1.15524	0.24799	1
ADPRHL2	1714.9	-0.0813593	0.0858196	-0.948028	0.343115	1
ADPRM	378.092	-0.132976	0.1286	-1.03403	0.301121	1
ADRA1A	1.50323	1.55414	1.94807	0.797781	0.424998	1
ADRA1B	184.45	0.266321	0.15454	1.72331	0.0848323	1
ADRA1D	2.11021	-0.35602	1.59027	-0.223874	0.822855	1
ADRA2A	19.3414	0.511039	0.511231	0.999626	0.317492	1
ADRA2B	3.97062	-0.155157	0.903145	-0.171796	0.863598	1
ADRA2C	248.585	-0.160675	0.156142	-1.02903	0.303465	1
ADRB1	11.4809	0.32034	0.674136	0.475186	0.634654	1
ADRB2	38.464	0.106537	0.323416	0.329412	0.741844	1
ADRM1	8440.46	0.0521428	0.0925233	0.563564	0.573051	1
ADSL	8790.03	-0.0938219	0.0827629	-1.13362	0.256953	1
ADSS	5227.65	-0.0613587	0.0610109	-1.0057	0.31456	1
ADSSL1	34.5637	-0.208617	0.448362	-0.465286	0.641726	1
ADTRP	2.42388	-0.858064	1.32898	-0.645656	0.518502	1
AEBP1	2.12377	1.41747	1.68236	0.842547	0.399482	1
AEBP2	794.217	0.211541	0.124908	1.69358	0.0903454	1
AEN	2060.35	0.200444	0.0785932	2.5504	0.0107601	1
AES	3053.83	-0.0529351	0.101692	-0.520544	0.602684	1
AFAP1	292.714	0.280923	0.178076	1.57755	0.114669	1
AFAP1-AS1	53.2096	0.498497	0.358454	1.39069	0.164321	1
AFAP1L1	299.355	0.0123389	0.123758	0.099702	0.920581	1
AFAP1L2	128.349	0.289975	0.190069	1.52563	0.127102	1
AFF1	667.277	0.370319	0.259444	1.42736	0.153477	1
AFF2	475.442	0.248488	0.182658	1.3604	0.173703	1
AFF3	274.216	0.2139	0.20062	1.06619	0.286336	1
AFF4	2513.36	0.388569	0.267113	1.4547	0.145752	1
AFG3L2	6189.92	-0.0160276	0.0615007	-0.260608	0.794395	1
AFMID	571.688	-0.0184815	0.111223	-0.166166	0.868026	1
AFP	0.679362	2.38096	7.21312	0.330087	0.741334	1
AFTPH	2038.22	-0.026094	0.0695001	-0.375452	0.707324	1
AGA	721.985	-0.114335	0.100779	-1.13451	0.256582	1
AGAP1	1286.44	0.130225	0.0846003	1.5393	0.12373	1
AGAP1-IT1	1.82025	-0.175861	1.67222	-0.105166	0.916244	1
AGAP2	33.5884	-0.441737	0.345942	-1.27691	0.201635	1
AGAP2-AS1	333.188	-0.138206	0.117853	-1.1727	0.240915	1
AGAP3	2631.7	-0.091699	0.086851	-1.05582	0.291051	1
AGAP4	181.819	0.266522	0.195426	1.3638	0.172631	1
AGAP5	123.285	0.0829009	0.228853	0.362245	0.717169	1
AGAP6	417.656	0.196876	0.170007	1.15805	0.246845	1
AGAP9	402.462	0.314958	0.15616	2.01689	0.0437066	1
AGAP11	13.2241	0.0134473	0.554457	0.0242531	0.980651	1
AGBL2	23.2766	-0.650147	0.47123	-1.37968	0.167684	1
AGBL3	51.095	0.248803	0.238818	1.04181	0.2975	1
AGBL4	0.659107	1.42	5.99039	0.237046	0.812621	1
AGBL5	8037.71	-0.133545	0.0616976	-2.16451	0.0304254	1
AGBL5-AS1	0.797722	1.80171	2.30005	0.783334	0.433431	1
AGER	580.706	-0.174151	0.119787	-1.45384	0.145991	1
AGFG1	3488.69	-0.00305091	0.0711453	-0.0428827	0.965795	1
AGFG2	521.26	-0.200625	0.100352	-1.9992	0.0455863	1
AGGF1	1760.4	-0.00650085	0.0780889	-0.0832494	0.933653	1
AGK	1260.63	-0.0376475	0.0805343	-0.467472	0.640162	1
AGL	2182.98	0.0572305	0.159086	0.359745	0.719038	1
AGMAT	50.7406	-0.134654	0.288983	-0.465957	0.641246	1
AGMO	0.606422	0	3.8791	0	1	1
AGO1	1855.79	0.100716	0.139873	0.720053	0.471492	1
AGO2	1353.05	0.304868	0.155352	1.96244	0.0497117	1
AGO3	667.45	0.0698493	0.11545	0.605018	0.545167	1
AGO4	1304.37	0.069266	0.0900752	0.76898	0.441905	1
AGPAT1	3839.21	-0.0749374	0.0793553	-0.944328	0.345002	1
AGPAT2	2959.23	-0.128372	0.0937753	-1.36893	0.171021	1
AGPAT3	2950.41	0.0854196	0.0716382	1.19237	0.233114	1
AGPAT4	1466.84	0.182798	0.0908952	2.01108	0.0443168	1
AGPAT4-IT1	11.9092	0.318243	0.630947	0.504389	0.613988	1
AGPAT5	1020.25	0.02605	0.0899602	0.289573	0.772143	1
AGPS	7188.54	-0.122484	0.0803402	-1.52456	0.127369	1
AGR2	0.470739	-0.991315	7.25997	-0.136545	0.89139	1
AGRN	11249.9	-0.0201616	0.0757542	-0.266144	0.790128	1
AGT	1.6435	0.821993	1.75867	0.467395	0.640217	1
AGTPBP1	3654.98	-0.0579222	0.0664918	-0.871117	0.38369	1
AGTR1	5.60123	-0.247123	1.01041	-0.244578	0.806783	1
AGTRAP	812.181	-0.0885445	0.126038	-0.702521	0.482354	1
AHCTF1	1417.34	0.0420546	0.100961	0.416543	0.677013	1
AHCY	12929.4	0.00955764	0.0677602	0.141051	0.88783	1
AHCYL1	6486.17	-0.0269452	0.0624204	-0.431672	0.66598	1
AHCYL2	740.548	0.0932512	0.127845	0.729407	0.465753	1
AHDC1	787.036	0.082887	0.116006	0.714509	0.474912	1
AHI1	2233.81	0.0239135	0.0814155	0.293722	0.76897	1
AHNAK	10498.6	0.240223	0.168802	1.42311	0.154705	1
AHNAK2	238.299	0.100316	0.190376	0.526939	0.598236	1
AHR	1641.53	0.186297	0.199483	0.933899	0.350356	1
AHRR	136.398	-0.454284	0.209443	-2.16901	0.0300819	1
AHSA1	7379.42	-0.00808157	0.0781845	-0.103365	0.917673	1
AHSA2	334.639	-0.0274171	0.201073	-0.136354	0.891541	1
AHSG	0.573825	0	3.90394	0	1	1
AIDA	2539.91	-0.140991	0.0509604	-2.76667	0.00566321	1
AIF1L	4950.02	-0.0778284	0.0736801	-1.0563	0.29083	1
AIFM1	6917.35	-0.0751393	0.068223	-1.10138	0.270732	1
AIFM2	786.851	0.0229726	0.0874012	0.262841	0.792673	1
AIFM3	5.94073	-1.22194	0.849192	-1.43895	0.150166	1
AIG1	1701.72	-0.107423	0.081552	-1.31724	0.187758	1
AIM1	274.954	0.0476219	0.143469	0.331931	0.739942	1
AIM1L	51.3465	0.348296	0.300161	1.16036	0.245901	1
AIMP1	2121.63	-2.68e-05	0.0936401	-0.000286252	0.999772	1
AIMP2	4082.55	-0.0851236	0.0972726	-0.875104	0.381517	1
AIP	3036.12	0.0969727	0.109902	0.882359	0.377583	1
AJUBA	1171.72	-0.0722881	0.0995556	-0.726108	0.467773	1
AK1	1773.14	-0.119904	0.0865275	-1.38573	0.165829	1
AK2	9641.23	-0.0359475	0.0508378	-0.707102	0.479503	1
AK3	1815.84	0.0515057	0.0806831	0.63837	0.523233	1
AK4	77.4443	0.265539	0.218858	1.21329	0.225019	1
AK5	5.56968	-1.34776	0.865072	-1.55797	0.119241	1
AK6	2024.19	-0.0596499	0.11533	-0.517212	0.605008	1
AK7	34.62	-0.189007	0.420256	-0.449743	0.652896	1
AK8	83.1289	-0.0748241	0.230285	-0.32492	0.745242	1
AK9	380.152	0.00843411	0.114032	0.0739625	0.94104	1
AKAP1	3740.49	0.0830545	0.0497627	1.66901	0.0951149	1
AKAP2	888.277	0.275208	0.165955	1.65833	0.0972513	1
AKAP3	41.4915	-0.0104632	0.313617	-0.0333631	0.973385	1
AKAP4	1.22406	-1.86583	2.56522	-0.727356	0.467008	1
AKAP5	134.16	0.0719908	0.225118	0.319792	0.749126	1
AKAP6	46.5655	0.129473	0.327541	0.39529	0.692629	1
AKAP7	425.429	-0.137243	0.131548	-1.04329	0.296813	1
AKAP8	2250.62	-0.0990123	0.0542122	-1.82638	0.0677924	1
AKAP8L	2820.9	-0.0378414	0.0832336	-0.454641	0.649367	1
AKAP9	3323.38	0.158439	0.122767	1.29056	0.196856	1
AKAP10	2423.26	0.011564	0.0666283	0.17356	0.862211	1
AKAP11	1384.2	0.210854	0.230136	0.916212	0.359555	1
AKAP12	6762.55	0.0205534	0.0969307	0.212043	0.832074	1
AKAP13	2983.02	0.221744	0.181924	1.21888	0.222889	1
AKAP14	0.416131	-1.91419	4.98726	-0.383816	0.701115	1
AKIP1	920.103	0.00382904	0.0868442	0.0440909	0.964832	1
AKIRIN1	1092.2	-0.000476733	0.106005	-0.00449726	0.996412	1
AKIRIN2	1414.66	-0.0590299	0.0886874	-0.665596	0.505669	1
AKNA	601.984	0.139776	0.133924	1.04369	0.296628	1
AKNAD1	0.742517	-0.0198216	3.30309	-0.00600091	0.995212	1
AKR1A1	3468.78	-0.108442	0.080094	-1.35393	0.175759	1
AKR1B1	8203.1	-0.0775845	0.0682217	-1.13724	0.255438	1
AKR1B10	8.37478	0.376516	0.76135	0.494537	0.620927	1
AKR1B15	1.68421	-0.350993	1.52327	-0.230421	0.817765	1
AKR1C1	20.4054	0.0703413	0.478766	0.146922	0.883193	1
AKR1C2	15.2022	0.549623	0.664591	0.82701	0.408231	1
AKR1C3	41.121	0.210922	0.361715	0.583115	0.559816	1
AKR1C4	0.359859	-2.24958	4.53826	-0.495692	0.620112	1
AKR1E2	5.49099	-0.77467	0.831115	-0.932086	0.351292	1
AKR7A2	2494.54	-0.0488642	0.0910487	-0.536682	0.591487	1
AKR7A3	29.1359	-0.0259861	0.381603	-0.0680973	0.945708	1
AKT1	4521.88	0.048109	0.0469347	1.02502	0.305354	1
AKT1S1	2071.91	-0.0719525	0.0943113	-0.762925	0.445508	1
AKT2	8022.99	0.0156814	0.0636684	0.246298	0.805452	1
AKT3	2027.58	0.0779101	0.150852	0.516468	0.605528	1
AKTIP	277.736	-0.0768846	0.115187	-0.667475	0.504468	1
ALAD	414.419	-0.112554	0.105739	-1.06446	0.287122	1
ALAS1	2544.16	-0.0741232	0.063074	-1.17518	0.239923	1
ALAS2	0.441806	-3.22164	3.92986	-0.819785	0.412339	1
ALB	0.740276	-0.0438149	6.37962	-0.00686795	0.99452	1
ALCAM	2742.45	0.0858044	0.137893	0.622252	0.533776	1
ALDH1A1	3.81807	-1.47606	1.64062	-0.899697	0.368281	1
ALDH1A2	2365.44	-0.00575792	0.0789811	-0.0729025	0.941884	1
ALDH1A3	153.59	-0.111946	0.177924	-0.62918	0.529231	1
ALDH1B1	1860.18	0.104447	0.0674973	1.54742	0.121761	1
ALDH1L1	73.8823	-0.229658	0.25286	-0.908241	0.363751	1
ALDH1L1-AS2	2.67461	0.956953	1.5843	0.604024	0.545828	1
ALDH1L2	52.7862	-0.226139	0.350621	-0.644967	0.518949	1
ALDH2	1911.18	-0.0429767	0.0704573	-0.609968	0.541883	1
ALDH3A1	63.009	0.0716599	0.311772	0.229847	0.818211	1
ALDH3A2	3532.55	-0.00999924	0.0411915	-0.24275	0.808199	1
ALDH3B1	12.9251	-0.146268	0.703828	-0.207818	0.835371	1
ALDH4A1	2056.84	-0.00505191	0.0697063	-0.0724741	0.942225	1
ALDH5A1	1355.97	0.0492915	0.0845857	0.58274	0.560068	1
ALDH6A1	509.267	0.0842381	0.11047	0.762546	0.445734	1
ALDH7A1	2652.9	-0.0402355	0.0607875	-0.661905	0.508032	1
ALDH8A1	6.75567	0.895402	0.844522	1.06025	0.289032	1
ALDH9A1	4430.17	-0.0622358	0.0609605	-1.02092	0.307292	1
ALDH16A1	3516.39	-0.128263	0.0973654	-1.31733	0.187727	1
ALDH18A1	8826.14	0.0217332	0.0609676	0.356471	0.721488	1
ALDOA	33827.1	-0.0578556	0.0715618	-0.808471	0.418819	1
ALDOB	1.47938	-1.03113	1.9747	-0.522169	0.601553	1
ALDOC	73.9523	0.257689	0.231347	1.11386	0.265338	1
ALG1	2133.09	-0.120915	0.0789517	-1.53151	0.125644	1
ALG1L	29.8323	-0.0787771	0.333413	-0.236275	0.81322	1
ALG1L2	1.63177	-0.837871	1.51545	-0.552884	0.580343	1
ALG2	3160.24	-0.113595	0.0730302	-1.55545	0.119838	1
ALG3	2731.83	0.0337651	0.0981194	0.344122	0.730754	1
ALG5	2090.83	-0.118552	0.0962418	-1.23181	0.21802	1
ALG6	1697.88	-0.147276	0.0949799	-1.5506	0.120998	1
ALG8	7602.15	-0.160501	0.0777997	-2.06301	0.0391121	1
ALG9	1763.36	-0.0369425	0.0884778	-0.417534	0.676288	1
ALG10	500.939	0.0621969	0.123655	0.502989	0.614972	1
ALG10B	415.629	0.114667	0.171457	0.668779	0.503637	1
ALG11	866.307	0.130639	0.12306	1.06159	0.288422	1
ALG12	1946.95	-0.00495098	0.073435	-0.0674198	0.946247	1
ALG13	2218.28	-0.0114751	0.0684376	-0.167672	0.866841	1
ALG14	1291.16	-0.136008	0.105396	-1.29045	0.196895	1
ALK	3.89361	-0.529433	1.34844	-0.392627	0.694595	1
ALKBH1	952.435	-0.135248	0.0907163	-1.49089	0.135991	1
ALKBH2	565.37	-0.00695824	0.138133	-0.0503733	0.959825	1
ALKBH3	1190.67	-0.193377	0.101743	-1.90065	0.0573474	1
ALKBH3-AS1	8.47699	0.420979	0.668829	0.629426	0.52907	1
ALKBH4	559.333	-0.032116	0.128138	-0.250636	0.802096	1
ALKBH5	2638.27	0.124803	0.0699843	1.7833	0.0745367	1
ALKBH6	1355.35	-0.111744	0.0958862	-1.16538	0.243866	1
ALKBH7	859.627	-0.0586099	0.133239	-0.439887	0.660019	1
ALKBH8	1379	-0.00366889	0.0881186	-0.0416358	0.966789	1
ALLC	1.06638	2.3847	3.39057	0.703334	0.481848	1
ALMS1	2747.84	0.109871	0.141718	0.775278	0.438176	1
ALMS1-IT1	43.9631	-0.508213	0.338076	-1.50325	0.132774	1
ALOX5	78.4125	0.134708	0.236321	0.570019	0.568665	1
ALOX5AP	10.8308	0.937288	0.642068	1.45979	0.144347	1
ALOX12	26.327	-0.444504	0.360534	-1.23291	0.217611	1
ALOX12-AS1	63.7494	0.216946	0.283339	0.765675	0.44387	1
ALOX12B	66.8659	0.265496	0.263376	1.00805	0.31343	1
ALOX15	9.81023	-0.676442	0.866206	-0.780925	0.434846	1
ALOX15B	4.92489	0.134705	1.02455	0.131477	0.895398	1
ALOXE3	35.6066	0.171001	0.373481	0.457859	0.647054	1
ALPI	0.451508	-2.49827	3.55968	-0.701826	0.482788	1
ALPK1	226.044	0.111828	0.145519	0.768476	0.442204	1
ALPK2	53.2422	0.358612	0.415226	0.863655	0.387777	1
ALPK3	36.2585	0.357014	0.42955	0.831136	0.405897	1
ALPL	38.7277	-0.465853	0.321311	-1.44985	0.147099	1
ALPP	111.852	0.299625	0.251022	1.19362	0.232626	1
ALPPL2	18.1051	0.115346	0.468837	0.246025	0.805663	1
ALS2	3191.89	0.0609706	0.0608101	1.00264	0.316035	1
ALS2CL	26.0113	0.151504	0.4486	0.337727	0.735569	1
ALS2CR11	1.2151	-0.34359	2.07554	-0.165543	0.868517	1
ALS2CR12	5.33295	0.274148	1.04042	0.263497	0.792168	1
ALX1	194.456	-0.304853	0.145354	-2.09731	0.0359658	1
ALX3	36.6239	0.0260862	0.314909	0.0828371	0.933981	1
ALX4	72.7896	0.608424	0.251557	2.41864	0.0155788	1
ALYREF	11156.7	-0.0846107	0.101057	-0.837259	0.402447	1
AMACR	152.234	0.123935	0.169448	0.7314	0.464535	1
AMBN	3.43852	-0.023705	1.17245	-0.0202182	0.983869	1
AMBP	1.31008	-0.0205246	1.7219	-0.0119197	0.99049	1
AMBRA1	3550.48	-0.0521702	0.0631781	-0.825764	0.408938	1
AMD1	8268.4	-0.0973125	0.0706981	-1.37645	0.168682	1
AMDHD1	4.84809	-0.257249	0.778177	-0.33058	0.740962	1
AMDHD2	482.703	-0.154916	0.147622	-1.04941	0.29399	1
AMER1	169.478	0.197718	0.19303	1.02428	0.305702	1
AMER2	17.4627	0.0581196	0.528623	0.109945	0.912453	1
AMER3	0.753169	2.84196	6.15799	0.461508	0.644434	1
AMFR	3847.95	-0.0372321	0.0535268	-0.695579	0.486693	1
AMH	168.015	0.0637845	0.190039	0.335639	0.737143	1
AMHR2	9.13514	0.738246	0.733752	1.00612	0.314356	1
AMIGO1	130.602	-0.00211402	0.187401	-0.0112807	0.990999	1
AMIGO2	212.261	-0.0679934	0.161268	-0.421617	0.673304	1
AMIGO3	139.679	-0.192387	0.179405	-1.07236	0.283559	1
AMMECR1	318.045	0.0856735	0.185775	0.461169	0.644677	1
AMMECR1L	952.597	0.27238	0.117556	2.31703	0.0205022	1
AMN	11.8365	0.370479	0.582975	0.635498	0.525104	1
AMN1	409.759	0.127629	0.13039	0.978825	0.327667	1
AMOT	3266.24	0.138834	0.148752	0.933328	0.350651	1
AMOTL1	3116.11	0.116911	0.122563	0.953886	0.340142	1
AMOTL2	1465.84	0.155931	0.108581	1.43608	0.150979	1
AMPD1	1.07415	0.931912	5.42894	0.171656	0.863708	1
AMPD2	2886.93	0.00848014	0.0725383	0.116906	0.906935	1
AMPD3	172.212	0.188814	0.184899	1.02118	0.307171	1
AMPH	530.599	0.0335499	0.106436	0.315212	0.7526	1
AMT	18.6185	-0.262275	0.582972	-0.449893	0.652788	1
AMTN	3.79047	0.310385	1.55106	0.200111	0.841394	1
AMY1A	0.631797	-0.991321	3.88215	-0.255353	0.79845	1
AMY1B	0.439463	1.79654	7.23763	0.248222	0.803962	1
AMY2B	3.58834	1.62717	1.20793	1.34707	0.177957	1
AMZ1	2.9835	-0.821996	1.44263	-0.56979	0.56882	1
AMZ2	4783.37	-0.149033	0.0585805	-2.54407	0.0109569	1
ANAPC1	5660.95	0.0407608	0.0958902	0.425078	0.67078	1
ANAPC2	4193.69	-0.0451561	0.0684606	-0.659593	0.509515	1
ANAPC4	871.91	-0.150273	0.0861104	-1.74512	0.0809632	1
ANAPC5	8456.07	-0.0850085	0.05874	-1.4472	0.147841	1
ANAPC7	5927.98	-0.100248	0.0607193	-1.651	0.0987379	1
ANAPC10	482.798	-0.0179495	0.13806	-0.130012	0.896557	1
ANAPC11	2845.7	0.0402073	0.0994604	0.404255	0.686026	1
ANAPC13	546.753	0.0577405	0.128808	0.448269	0.653959	1
ANAPC15	1724.3	0.0445773	0.112472	0.39634	0.691854	1
ANAPC16	2925.51	-0.16368	0.0671545	-2.43737	0.0147946	1
ANG	25.4264	-0.700366	0.370794	-1.88883	0.0589148	1
ANGEL1	884.888	0.0222995	0.105903	0.210567	0.833226	1
ANGEL2	2338.56	0.0565413	0.0894539	0.632071	0.52734	1
ANGPT1	2.14706	0.83527	1.54108	0.542002	0.587817	1
ANGPT2	3.02901	-0.90332	1.29792	-0.695975	0.486444	1
ANGPTL1	0.690351	2.84246	3.05942	0.929084	0.352845	1
ANGPTL2	75.6362	0.0294741	0.246494	0.119573	0.904821	1
ANGPTL4	13.7765	-0.143112	0.516918	-0.276856	0.78189	1
ANGPTL6	9.82537	0.0912282	0.737857	0.123639	0.901601	1
ANGPTL7	0.32925	2.84546	5.79969	0.490622	0.623694	1
ANGPTL8	2.42321	-0.258206	1.24335	-0.20767	0.835487	1
ANK1	92.5996	0.168686	0.235707	0.715661	0.474201	1
ANK2	1046.29	0.167624	0.142973	1.17241	0.241031	1
ANK3	1030.37	0.111801	0.117731	0.949634	0.342298	1
ANKAR	84.7371	-0.310865	0.223827	-1.38886	0.164874	1
ANKDD1A	15.1586	0.35673	0.477219	0.747517	0.454751	1
ANKDD1B	0.854686	-0.00451209	2.34186	-0.00192671	0.998463	1
ANKEF1	412.857	-0.0254455	0.142132	-0.179027	0.857917	1
ANKFN1	1.10104	-0.0352782	1.9803	-0.0178145	0.985787	1
ANKFY1	6315.18	0.101739	0.0788955	1.28954	0.197209	1
ANKH	1726.93	0.0301638	0.0650842	0.463458	0.643036	1
ANKHD1	3911.13	0.136631	0.127897	1.06829	0.285389	1
ANKHD1-EIF4EBP3	4217.32	0.00184296	0.145843	0.0126366	0.989918	1
ANKIB1	3689.09	0.0442563	0.100553	0.440128	0.659844	1
ANKK1	1.48519	0.96717	1.82509	0.52993	0.596161	1
ANKLE1	37.9885	-0.0578168	0.351789	-0.164351	0.869455	1
ANKLE2	6533.61	0.0297647	0.0571454	0.520859	0.602465	1
ANKMY1	263.483	0.259691	0.139556	1.86084	0.0627667	1
ANKMY2	614.528	-0.0251806	0.0982184	-0.256374	0.797662	1
ANKRA2	465.771	0.150077	0.152316	0.9853	0.324477	1
ANKRD1	4848.75	0.29925	0.107176	2.79215	0.00523599	1
ANKRD2	1.26774	-1.66212	2.41071	-0.689474	0.490525	1
ANKRD6	1011.82	0.129064	0.0850875	1.51684	0.129308	1
ANKRD7	36.5878	-0.242611	0.353073	-0.687141	0.491994	1
ANKRD9	380.142	-0.223294	0.173373	-1.28794	0.197768	1
ANKRD10	792.919	0.0151064	0.133031	0.113556	0.90959	1
ANKRD11	6719.15	0.17158	0.0893767	1.91974	0.0548913	1
ANKRD12	1059.66	0.059816	0.232144	0.257668	0.796664	1
ANKRD13A	1215.89	0.0629337	0.0868016	0.725029	0.468434	1
ANKRD13B	1620.22	-0.0389642	0.0870261	-0.447729	0.654349	1
ANKRD13C	2144.45	-0.150121	0.0656664	-2.28612	0.0222471	1
ANKRD13D	973.839	0.0518867	0.116777	0.444322	0.65681	1
ANKRD16	315.734	-0.00218361	0.140618	-0.0155287	0.98761	1
ANKRD17	6075.07	0.154762	0.132847	1.16497	0.244033	1
ANKRD18A	468.652	0.209717	0.145588	1.44048	0.149731	1
ANKRD18B	548.404	0.132615	0.119139	1.11311	0.265661	1
ANKRD20A1	25.9301	-0.151938	0.397658	-0.382083	0.7024	1
ANKRD20A2	15.9819	-0.0216029	0.474357	-0.0455414	0.963676	1
ANKRD20A3	26.4824	-0.280025	0.356756	-0.784919	0.432501	1
ANKRD20A4	41.7558	0.039876	0.346807	0.11498	0.908461	1
ANKRD22	1.04969	0.204109	2.90664	0.0702215	0.944017	1
ANKRD23	51.3626	0.441709	0.314324	1.40527	0.159941	1
ANKRD24	19.9709	0.603464	0.46344	1.30214	0.192868	1
ANKRD26	1417.73	0.0891889	0.124091	0.718739	0.472302	1
ANKRD27	2745.5	0.0519181	0.0526767	0.985599	0.32433	1
ANKRD28	2982.77	0.0335817	0.0735932	0.456315	0.648164	1
ANKRD29	226.1	0.0990758	0.158753	0.624088	0.53257	1
ANKRD30B	1.39392	0.581307	2.00168	0.29041	0.771503	1
ANKRD31	24.4246	0.742249	0.416055	1.78402	0.0744211	1
ANKRD33B	175.072	0.122997	0.182456	0.674121	0.500234	1
ANKRD34A	30.0548	0.180242	0.351479	0.512809	0.608085	1
ANKRD34B	37.2083	0.508292	0.335317	1.51586	0.129556	1
ANKRD35	1.1769	-0.835335	2.7245	-0.306601	0.759147	1
ANKRD36	197.968	0.155918	0.186677	0.835228	0.403589	1
ANKRD36B	178.062	-0.05689	0.154448	-0.368345	0.712616	1
ANKRD36C	97.6375	0.387597	0.260481	1.48801	0.13675	1
ANKRD37	30.2034	0.0278927	0.393776	0.0708339	0.94353	1
ANKRD39	550.351	0.0369217	0.134821	0.273857	0.784195	1
ANKRD40	2468.7	0.0665299	0.0879514	0.75644	0.449386	1
ANKRD42	782.862	-0.0236454	0.081377	-0.290566	0.771384	1
ANKRD44	393.251	0.126621	0.144267	0.877685	0.380115	1
ANKRD44-IT1	0.465556	1.30177	3.13924	0.414677	0.678378	1
ANKRD45	2.2177	0.565803	1.66305	0.340219	0.733692	1
ANKRD46	468.248	0.0309864	0.161616	0.191729	0.847955	1
ANKRD49	372.219	0.154115	0.139549	1.10438	0.269429	1
ANKRD50	820.062	0.0742924	0.147999	0.501978	0.615683	1
ANKRD52	4190.01	0.172354	0.141736	1.21602	0.223979	1
ANKRD53	17.6255	-1.40087	0.445086	-3.14742	0.00164716	0.994526
ANKRD54	2061.72	-0.0354415	0.0780069	-0.454338	0.649586	1
ANKRD55	3.43176	-0.62077	1.29497	-0.479371	0.631675	1
ANKRD61	16.2779	-0.135078	0.511015	-0.264333	0.791524	1
ANKRD63	10.181	0.819782	0.697412	1.17546	0.23981	1
ANKRD65	0.612093	-1.91222	3.71259	-0.515064	0.606508	1
ANKS1A	2642.53	0.115417	0.0789091	1.46265	0.143563	1
ANKS1B	45.3034	0.102785	0.319157	0.322053	0.747413	1
ANKS3	809.209	0.0853356	0.118207	0.721916	0.470346	1
ANKS6	2034.35	0.0998114	0.0654328	1.5254	0.127159	1
ANKZF1	1261.97	-0.116819	0.0809619	-1.44289	0.149051	1
ANLN	10839.3	-0.00538428	0.0933524	-0.0576769	0.954006	1
ANO1	26.4993	-0.232669	0.438496	-0.530607	0.595691	1
ANO1-AS2	0.497906	-0.0391001	3.52554	-0.0110905	0.991151	1
ANO2	57.2885	0.171675	0.264203	0.649786	0.515831	1
ANO4	44.3643	-0.00601031	0.313521	-0.0191704	0.984705	1
ANO5	664.889	0.201303	0.187505	1.07359	0.283008	1
ANO6	2573.86	0.255044	0.147758	1.7261	0.0843303	1
ANO7	99.3111	0.134092	0.20602	0.650871	0.51513	1
ANO7P1	10.3114	-1.07224	0.678524	-1.58025	0.11405	1
ANO8	621.182	0.152149	0.100815	1.50919	0.131249	1
ANO9	10.4268	0.44734	0.576828	0.775517	0.438034	1
ANO10	1080.43	-0.105012	0.0829782	-1.26553	0.20568	1
ANOS1	1710.11	0.286014	0.171303	1.66964	0.0949912	1
ANP32A	5799.54	-0.10703	0.0810967	-1.31979	0.186907	1
ANP32A-IT1	4.40239	0.0456171	1.01583	0.0449063	0.964182	1
ANP32B	8922.15	-0.0990319	0.0946801	-1.04596	0.295578	1
ANP32C	315.168	-0.131989	0.136788	-0.964914	0.334588	1
ANP32D	0.388051	-1.87389	4.56824	-0.410201	0.681659	1
ANP32E	2781.96	0.153893	0.101257	1.51982	0.128557	1
ANPEP	12.273	-0.1677	0.494454	-0.339162	0.734488	1
ANTXR1	996.667	0.152146	0.14019	1.08529	0.277795	1
ANTXR2	289.074	0.179848	0.133835	1.3438	0.179013	1
ANXA1	12514.6	0.0549348	0.0789097	0.696173	0.486321	1
ANXA2	4342.81	-0.155836	0.0745271	-2.091	0.0365285	1
ANXA2R	49.1831	0.098394	0.344849	0.285325	0.775395	1
ANXA3	1792.37	0.0109063	0.103717	0.105154	0.916254	1
ANXA4	943.475	0.00176557	0.0796538	0.0221656	0.982316	1
ANXA5	7999.21	-0.0617009	0.0708793	-0.870506	0.384024	1
ANXA6	3032.27	-0.0248193	0.0608182	-0.40809	0.683207	1
ANXA7	4550.8	0.0698539	0.047225	1.47917	0.139095	1
ANXA8	13.6546	0.328887	0.521555	0.63059	0.528309	1
ANXA8L1	2.06873	-0.324712	1.08751	-0.298583	0.765258	1
ANXA9	36.688	0.160986	0.290165	0.554807	0.579027	1
ANXA11	3856.26	-0.0801877	0.0842199	-0.952123	0.341035	1
AOAH	0.630221	0.93217	4.10371	0.227153	0.820305	1
AOC1	1.17033	-0.274663	1.9708	-0.139366	0.889161	1
AOC2	184.525	0.14352	0.15272	0.939759	0.347341	1
AOC3	96.8595	0.28667	0.223634	1.28187	0.199888	1
AOX1	99.2537	0.127171	0.201108	0.632351	0.527157	1
AP1AR	1295.67	0.0600627	0.0960107	0.625583	0.531588	1
AP1B1	9763.37	0.00893368	0.0765695	0.116674	0.907118	1
AP1G1	3665.78	0.103654	0.108989	0.951048	0.34158	1
AP1G2	660.697	-0.0320559	0.14348	-0.223417	0.823211	1
AP1M1	3825	0.00330339	0.0700346	0.047168	0.962379	1
AP1M2	27.9937	-0.0468947	0.456548	-0.102716	0.918188	1
AP1S1	1766.45	-0.0604592	0.0949863	-0.636505	0.524448	1
AP1S2	5964.81	-0.0806514	0.0839674	-0.960508	0.336799	1
AP1S3	1339.55	0.106722	0.0843991	1.26449	0.206053	1
AP2A1	7156.54	0.0498949	0.0832994	0.598982	0.549185	1
AP2A2	4577.02	-0.0262195	0.0615496	-0.425989	0.670116	1
AP2B1	12129.2	0.125297	0.0999692	1.25335	0.210077	1
AP2M1	13761.9	-0.0146766	0.0648349	-0.226369	0.820915	1
AP2S1	4501.42	-0.112301	0.0820399	-1.36886	0.171044	1
AP3B1	4179.54	-0.0222319	0.0648998	-0.342557	0.731932	1
AP3B2	134.923	0.0735926	0.206146	0.356992	0.721098	1
AP3D1	10382.5	0.0307792	0.0621539	0.495209	0.620452	1
AP3M1	7271.86	-0.0694119	0.0558977	-1.24177	0.214323	1
AP3M2	1269.1	0.072073	0.0793982	0.90774	0.364015	1
AP3S1	2180.54	-0.0886775	0.0678366	-1.30722	0.191138	1
AP3S2	5332.11	-0.0170143	0.0635646	-0.267669	0.788954	1
AP4B1	742.019	0.0569755	0.0817322	0.6971	0.48574	1
AP4B1-AS1	66.9968	0.266716	0.246616	1.0815	0.279474	1
AP4E1	1906.64	0.0212121	0.089877	0.236013	0.813423	1
AP4M1	567.925	-0.0485814	0.100075	-0.48545	0.627357	1
AP4S1	73.2837	-0.484278	0.265152	-1.82642	0.0677872	1
AP5B1	1353.78	-0.0111969	0.0786386	-0.142384	0.886777	1
AP5M1	1853.44	-0.104141	0.0760876	-1.3687	0.171093	1
AP5S1	352.051	-0.0177615	0.12385	-0.143411	0.885965	1
AP5Z1	1173.23	-0.00304092	0.0869076	-0.0349902	0.972088	1
APAF1	2740.12	0.123743	0.137077	0.90273	0.366669	1
APBA1	49.3826	0.461545	0.274472	1.68157	0.0926516	1
APBA2	1282.44	-0.0616136	0.0708443	-0.869704	0.384462	1
APBA3	586.017	-0.0922948	0.125231	-0.736999	0.461123	1
APBB1	3669.12	-0.0585487	0.0696282	-0.840876	0.400417	1
APBB1IP	0.464785	3.39629	7.18824	0.472479	0.636585	1
APBB2	412.75	0.29388	0.152431	1.92795	0.0538608	1
APBB3	178.424	-0.223343	0.207387	-1.07694	0.281508	1
APC	2613.29	0.139384	0.138503	1.00637	0.314239	1
APC2	88.6231	-0.176523	0.215614	-0.818699	0.412958	1
APCDD1	498.106	0.019427	0.111883	0.173637	0.862151	1
APCDD1L	1.02174	1.30406	2.9513	0.44186	0.658591	1
APCDD1L-AS1	1.69281	-1.87314	2.01204	-0.930964	0.351872	1
APEH	4653.72	-0.0781536	0.0683497	-1.14344	0.252857	1
APEX1	7114.1	-0.0930455	0.0817448	-1.13824	0.255019	1
APEX2	1266.26	-0.0617788	0.0807717	-0.764858	0.444356	1
APH1A	11250.3	-0.0968203	0.0691436	-1.40028	0.16143	1
APH1B	137.71	0.239893	0.212414	1.12937	0.258743	1
API5	10070.5	-0.0801773	0.0646796	-1.23961	0.215121	1
APIP	1357	-0.083497	0.108843	-0.767134	0.443002	1
APITD1	1076.27	-0.130322	0.0934354	-1.39478	0.163081	1
APITD1-CORT	139.324	-0.050999	0.196832	-0.259099	0.795559	1
APLF	102.26	-0.0786244	0.229655	-0.342359	0.73208	1
APLN	11.7584	1.2318	0.55544	2.21771	0.0265749	1
APLNR	0.936236	-1.03072	2.19224	-0.470166	0.638236	1
APLP1	515.33	0.00696058	0.111194	0.0625988	0.950086	1
APLP2	34921.7	0.0623516	0.0389815	1.59952	0.109706	1
APMAP	10091.8	-0.0446487	0.0591787	-0.754473	0.450565	1
APOA1	1.61552	0.551911	2.08696	0.264457	0.791428	1
APOB	0.416132	1.79767	5.56848	0.322829	0.746825	1
APOBEC2	0.332122	0.93211	5.80831	0.160479	0.872504	1
APOBEC3A	21.908	-0.361621	0.386913	-0.934634	0.349977	1
APOBEC3B	1419.25	-0.225361	0.101691	-2.21614	0.0266817	1
APOBEC3B-AS1	84.5444	-0.249138	0.210802	-1.18186	0.237263	1
APOBEC3C	478.92	0.0990603	0.101227	0.978592	0.327781	1
APOBEC3D	79.1669	-0.143805	0.223563	-0.64324	0.520068	1
APOBEC3F	444.674	0.0923891	0.118037	0.782711	0.433797	1
APOBEC3G	31.6361	-0.399491	0.379688	-1.05216	0.292728	1
APOBEC3H	1.21464	0.647668	2.30019	0.281571	0.778272	1
APOBR	8.12734	-0.732655	0.730984	-1.00229	0.316206	1
APOC1	54.1797	0.0752606	0.321211	0.234303	0.81475	1
APOD	4.34037	-0.353259	1.12306	-0.314551	0.753103	1
APOE	158.924	-0.00879842	0.176923	-0.0497303	0.960337	1
APOL1	1.12556	0.711434	1.82822	0.38914	0.697172	1
APOL2	760.581	0.00492646	0.105216	0.0468225	0.962655	1
APOL6	2.18855	0	2.49978	0	1	1
APOLD1	43.0394	-0.32023	0.282177	-1.13485	0.256437	1
APOM	816.41	0.0220182	0.100477	0.219136	0.826544	1
APOO	1035.21	-0.116529	0.0952881	-1.22291	0.221365	1
APOOL	333.779	0.0421567	0.170457	0.247315	0.804664	1
APOPT1	1155.04	0.103486	0.0950542	1.08871	0.276282	1
APP	26464.1	0.0600648	0.0433919	1.38424	0.166285	1
APPBP2	2432.68	0.0553268	0.0938077	0.58979	0.555332	1
APPL1	1644	0.150615	0.116405	1.29389	0.195704	1
APPL2	2021.92	-0.159244	0.0717991	-2.21791	0.026561	1
APRT	4888.77	-0.104112	0.0930764	-1.11856	0.263328	1
APTR	550.068	-0.011849	0.121309	-0.0976754	0.92219	1
APTX	3418.39	0.0137714	0.0549928	0.250422	0.802261	1
AQP1	12.2934	-0.80385	0.613012	-1.31131	0.189752	1
AQP3	366.102	-0.057954	0.117738	-0.492229	0.622558	1
AQP4	6.43772	0.633932	0.72785	0.870966	0.383773	1
AQP4-AS1	0.329011	-1.85674	5.89243	-0.315106	0.752681	1
AQP6	0.881172	-0.0380422	2.1926	-0.0173503	0.986157	1
AQP7	1.47452	-3.22403	2.21632	-1.45468	0.145759	1
AQP7P5	0.881836	1.56533	2.33245	0.671109	0.502151	1
AQP8	1.12838	0.98733	2.09337	0.471646	0.63718	1
AQP10	4.63752	0.133638	0.831168	0.160783	0.872264	1
AQP11	46.7207	-0.0183824	0.333187	-0.0551716	0.956002	1
AQP12B	0.353467	-1.85632	6.55694	-0.283108	0.777094	1
AQR	2796.7	-0.00342728	0.0959456	-0.0357211	0.971505	1
AR	158.388	0.284118	0.267811	1.06089	0.28874	1
ARAF	2847.87	-0.0662604	0.0672598	-0.985141	0.324555	1
ARAP1	2760.69	-0.0395786	0.0680607	-0.58152	0.56089	1
ARAP2	730.656	0.193439	0.11116	1.74018	0.0818269	1
ARAP3	441.452	0.0663088	0.100979	0.65666	0.511399	1
ARC	68.0143	0.247508	0.298038	0.830455	0.406281	1
ARCN1	6907.26	0.177464	0.0973688	1.8226	0.0683642	1
AREG	44.3063	0.530706	0.323498	1.64053	0.100896	1
AREL1	1966.87	0.073334	0.0982213	0.74662	0.455293	1
ARF1	10759.3	0.0545665	0.0619585	0.880693	0.378484	1
ARF3	3031.12	-0.0212133	0.0766531	-0.276743	0.781977	1
ARF4	3511.73	-0.189401	0.0781957	-2.42214	0.0154294	1
ARF4-AS1	17.6927	-0.16521	0.478024	-0.345611	0.729635	1
ARF5	5375.98	-0.0904945	0.0875833	-1.03324	0.301492	1
ARF6	1114.75	-0.0937146	0.0745494	-1.25708	0.208725	1
ARFGAP1	5011.04	-0.036421	0.0744202	-0.489397	0.624561	1
ARFGAP2	2878.43	-0.0969648	0.0670872	-1.44535	0.148358	1
ARFGAP3	2222.61	-0.0659855	0.0746461	-0.883978	0.376708	1
ARFGEF1	2664.9	0.098708	0.10659	0.92605	0.35442	1
ARFGEF2	2165.3	0.267605	0.200441	1.33508	0.18185	1
ARFGEF3	3563.33	0.226915	0.143309	1.5834	0.11333	1
ARFIP1	1421.7	-0.15399	0.0695602	-2.21377	0.0268445	1
ARFIP2	3286.65	-0.0887417	0.064984	-1.36559	0.172067	1
ARFRP1	934.223	-0.106962	0.113539	-0.942074	0.346155	1
ARG1	1.38682	0.716536	1.47914	0.484428	0.628082	1
ARG2	1050.65	-0.00831648	0.113624	-0.0731931	0.941652	1
ARGLU1	1840.18	0.0314232	0.19116	0.164382	0.86943	1
ARHGAP1	854.957	0.044443	0.0935116	0.475267	0.634597	1
ARHGAP4	54.2158	-0.08746	0.351406	-0.248886	0.803449	1
ARHGAP5	2659.19	0.179318	0.203924	0.879339	0.379218	1
ARHGAP5-AS1	125.893	-0.152338	0.179251	-0.849857	0.395405	1
ARHGAP6	9.37711	-0.227306	0.546767	-0.415727	0.67761	1
ARHGAP8	66.7653	-0.649231	0.863133	-0.75218	0.451943	1
ARHGAP9	5.16814	-0.930624	1.24808	-0.745648	0.45588	1
ARHGAP10	859.002	-0.0569327	0.0852432	-0.667886	0.504207	1
ARHGAP11A	2512.97	0.064958	0.0987158	0.658031	0.510518	1
ARHGAP11B	178.571	0.245596	0.199923	1.22846	0.219276	1
ARHGAP12	753.405	-0.00683747	0.0951991	-0.0718228	0.942743	1
ARHGAP17	2631.25	0.0213561	0.071724	0.297753	0.765892	1
ARHGAP18	767.747	-0.0416566	0.107996	-0.385722	0.699703	1
ARHGAP19	20.5326	8.31292	4.41381	1.88339	0.059648	1
ARHGAP19-SLIT1	1259.84	-0.0394532	0.120745	-0.326747	0.743859	1
ARHGAP20	225.179	0.0682097	0.185486	0.367735	0.713071	1
ARHGAP21	4572.54	0.201185	0.0890008	2.26049	0.0237908	1
ARHGAP22	278.873	-0.0608189	0.134626	-0.45176	0.651442	1
ARHGAP23	663.046	-0.0828254	0.102363	-0.80913	0.41844	1
ARHGAP24	32.3169	-0.0966022	0.38142	-0.25327	0.800059	1
ARHGAP25	1.46313	-1.88906	2.63483	-0.716956	0.473401	1
ARHGAP26	1116.87	-0.017519	0.0975736	-0.179546	0.857509	1
ARHGAP27	887.466	-0.133317	0.105433	-1.26447	0.20606	1
ARHGAP28	226.735	0.32729	0.202043	1.6199	0.105253	1
ARHGAP29	1781.99	0.0817266	0.106099	0.770284	0.441132	1
ARHGAP30	38.7405	0.195036	0.338458	0.57625	0.564446	1
ARHGAP31	421.656	0.0379439	0.140571	0.269926	0.787217	1
ARHGAP31-AS1	3.71879	0.167708	1.00131	0.167489	0.866986	1
ARHGAP32	1117.43	0.169721	0.15383	1.1033	0.269897	1
ARHGAP33	708.384	0.0403222	0.106025	0.380308	0.703717	1
ARHGAP35	3836.25	0.106579	0.120434	0.884962	0.376177	1
ARHGAP36	10.7302	-0.277241	0.883086	-0.313945	0.753563	1
ARHGAP39	532.959	-0.0623912	0.118646	-0.525861	0.598985	1
ARHGAP40	3.62762	0.137709	1.26363	0.108979	0.913219	1
ARHGAP42	473.338	0.290558	0.141748	2.04982	0.0403822	1
ARHGAP44	1971.25	-0.000890802	0.0642917	-0.0138556	0.988945	1
ARHGDIA	20672.3	-0.121588	0.0885957	-1.37239	0.169943	1
ARHGDIB	83.1028	-0.133325	0.265996	-0.501229	0.61621	1
ARHGDIG	320.22	-0.416704	0.160438	-2.59728	0.00939649	1
ARHGEF1	3926.82	-0.0128507	0.0920614	-0.139588	0.888985	1
ARHGEF2	3596.75	0.0338625	0.0796641	0.425066	0.670789	1
ARHGEF3	259.984	0.0534286	0.14051	0.380247	0.703762	1
ARHGEF4	118.704	-0.248447	0.201183	-1.23493	0.216857	1
ARHGEF5	1080.77	0.0986625	0.0853238	1.15633	0.247546	1
ARHGEF6	413.231	-0.0171652	0.126532	-0.135659	0.892091	1
ARHGEF7	1356.25	0.124586	0.105676	1.17895	0.238419	1
ARHGEF7-AS2	7.38519	-0.0377103	0.715732	-0.0526878	0.957981	1
ARHGEF9	304.368	0.0406771	0.125548	0.323998	0.74594	1
ARHGEF10	1138.34	0.185954	0.0676132	2.75027	0.00595465	1
ARHGEF10L	690.79	0.0281932	0.102223	0.275802	0.7827	1
ARHGEF11	2479.29	0.0704192	0.074809	0.94132	0.346541	1
ARHGEF12	6276.57	0.225013	0.194754	1.15537	0.247939	1
ARHGEF16	281.896	-0.177061	0.148381	-1.19329	0.232757	1
ARHGEF17	1425.6	0.0382532	0.0893449	0.428151	0.668541	1
ARHGEF18	2191.26	0.0351805	0.085075	0.413523	0.679224	1
ARHGEF19	80.5497	0.00470391	0.233756	0.0201232	0.983945	1
ARHGEF25	841.582	-0.0652359	0.0968988	-0.673238	0.500796	1
ARHGEF26	474.648	0.172835	0.145724	1.18604	0.235606	1
ARHGEF26-AS1	4.05686	0.0614677	1.02223	0.0601311	0.952051	1
ARHGEF28	678.234	-0.0221032	0.114078	-0.193756	0.846367	1
ARHGEF33	12.4849	-0.71962	0.724274	-0.993574	0.32043	1
ARHGEF35	199.266	0.138727	0.157938	0.878366	0.379745	1
ARHGEF37	81.2488	0.335042	0.211721	1.58247	0.113542	1
ARHGEF38	7.3925	-0.0302423	0.597992	-0.0505731	0.959666	1
ARHGEF39	1401.83	-0.0736393	0.0702791	-1.04781	0.294725	1
ARHGEF40	1779.62	-0.0368609	0.0904314	-0.407611	0.683559	1
ARID1A	5661.51	0.138496	0.127288	1.08805	0.276571	1
ARID1B	5254.75	0.125371	0.0913549	1.37236	0.169952	1
ARID2	2876.21	0.14837	0.108003	1.37376	0.169516	1
ARID3A	424.897	0.273712	0.108717	2.51766	0.0118138	1
ARID3B	571.497	0.0794247	0.0986343	0.805244	0.420679	1
ARID3C	21.3722	-0.134705	0.481821	-0.279575	0.779804	1
ARID4A	828.685	0.0448623	0.125501	0.357466	0.720743	1
ARID4B	4298.26	0.0374742	0.0809844	0.462734	0.643555	1
ARID5A	1480.56	0.0721587	0.108905	0.662586	0.507596	1
ARID5B	368.776	0.176795	0.145529	1.21484	0.224426	1
ARIH1	2603.9	0.0260394	0.0620222	0.419839	0.674603	1
ARIH2	2547.16	0.106152	0.0659634	1.60925	0.107561	1
ARIH2OS	347.698	0.143588	0.115557	1.24257	0.214025	1
ARL1	2320.45	-0.0560595	0.0980776	-0.571582	0.567605	1
ARL2	1755.44	-0.275619	0.113046	-2.43811	0.0147644	1
ARL2-SNX15	2975.19	-0.0989898	0.0827027	-1.19694	0.231331	1
ARL2BP	1558.45	0.065066	0.076134	0.854624	0.392759	1
ARL3	1571.95	-0.163689	0.0897544	-1.82375	0.0681901	1
ARL4A	453.797	-0.212932	0.101893	-2.08977	0.0366388	1
ARL4C	284.879	0.0344122	0.147666	0.233041	0.81573	1
ARL4D	179.056	-0.0939329	0.161008	-0.583405	0.559621	1
ARL5A	1368.06	0.125163	0.121156	1.03307	0.301571	1
ARL5B	748.972	0.194136	0.192072	1.01075	0.312137	1
ARL6	671.562	-0.105218	0.129706	-0.811209	0.417246	1
ARL6IP1	7179.34	-0.0243381	0.104175	-0.233627	0.815274	1
ARL6IP4	6398.9	-0.0576354	0.104405	-0.552038	0.580923	1
ARL6IP5	1334.52	-0.107831	0.10933	-0.986284	0.323994	1
ARL6IP6	1860.41	0.0440393	0.0860596	0.511731	0.608839	1
ARL8A	739.383	-0.194514	0.100748	-1.9307	0.0535202	1
ARL8B	709.963	0.140732	0.124724	1.12835	0.259173	1
ARL9	2.46251	0.460039	1.23436	0.372695	0.709376	1
ARL10	146.489	0.217343	0.205921	1.05547	0.291213	1
ARL11	0.364428	0	5.13175	0	1	1
ARL13A	1.50536	1.4418	2.06577	0.697948	0.48521	1
ARL13B	1263.57	-0.0323769	0.0999174	-0.324036	0.745911	1
ARL14	30.9919	-0.0873572	0.317602	-0.275053	0.783276	1
ARL14EP	749.5	0.00162943	0.106835	0.0152518	0.987831	1
ARL14EPL	1.95381	0.722003	1.58336	0.455996	0.648393	1
ARL15	333.107	0.0276971	0.149801	0.184893	0.853313	1
ARL16	996.24	-0.11044	0.09297	-1.18791	0.23487	1
ARL17A	575.864	0.00349068	0.103828	0.0336197	0.97318	1
ARL17B	555.194	-0.0914987	0.0986922	-0.927111	0.353869	1
ARMC1	860.65	-0.115166	0.107687	-1.06946	0.284865	1
ARMC2	218.459	0.122885	0.139163	0.883032	0.377219	1
ARMC2-AS1	0.522481	-1.92771	3.56264	-0.54109	0.588445	1
ARMC3	20.8698	-0.56965	0.402798	-1.41423	0.157293	1
ARMC4	362.562	-0.274639	0.122157	-2.24825	0.0245603	1
ARMC4P1	14.075	-0.878905	0.553131	-1.58896	0.112069	1
ARMC5	1185.17	-0.17838	0.0999294	-1.78506	0.0742509	1
ARMC6	4565.75	0.00405631	0.0925332	0.0438362	0.965035	1
ARMC7	257.206	0.161397	0.154777	1.04277	0.297055	1
ARMC8	1268.7	-0.161222	0.0697297	-2.3121	0.0207721	1
ARMC9	1269.21	-0.112851	0.0753919	-1.49685	0.134431	1
ARMC10	789.661	-0.0253084	0.0873535	-0.289723	0.772028	1
ARMC12	8.57443	-0.764594	0.697434	-1.0963	0.27295	1
ARMCX1	34.4964	-0.554979	0.366916	-1.51255	0.130394	1
ARMCX2	207.006	0.342326	0.145858	2.34698	0.0189262	1
ARMCX3	959.99	0.166056	0.0809034	2.05252	0.0401192	1
ARMCX4	267.64	0.17335	0.145702	1.18976	0.234142	1
ARMCX5	351.923	-0.310286	0.134014	-2.31532	0.0205954	1
ARMCX5-GPRASP2	147.567	-0.0577907	0.139792	-0.413404	0.679311	1
ARMCX6	574.319	0.0193348	0.107245	0.180286	0.856928	1
ARMS2	0.438752	-1.9323	3.92171	-0.492717	0.622212	1
ARMT1	3206.53	-0.00805163	0.105716	-0.0761629	0.939289	1
ARNT	1739.94	0.0682986	0.0812574	0.840522	0.400616	1
ARNT2	480.725	0.182019	0.147291	1.23578	0.216541	1
ARNTL	717.374	-0.155596	0.0765192	-2.03343	0.0420091	1
ARNTL2	1262.63	0.174142	0.11303	1.54067	0.123397	1
ARNTL2-AS1	24.6305	0.00271765	0.329534	0.00824696	0.99342	1
ARPC1A	6028.16	-0.0514818	0.0698563	-0.736968	0.461142	1
ARPC1B	1713.86	0.0243422	0.0991719	0.245455	0.806104	1
ARPC2	12303.4	-0.145353	0.0627391	-2.31679	0.0205152	1
ARPC3	5981.24	-0.083187	0.073678	-1.12906	0.258871	1
ARPC4	2810.87	-0.10766	0.107167	-1.0046	0.315088	1
ARPC4-TTLL3	59.856	-0.486949	7.06696	-0.0689049	0.945065	1
ARPC5	2906.76	0.087603	0.07269	1.20516	0.228142	1
ARPC5L	2340.49	0.0343012	0.0788272	0.435144	0.663458	1
ARPIN	336.789	0.262253	0.130349	2.01193	0.0442275	1
ARPP19	1347.36	0.128842	0.146362	0.880294	0.3787	1
ARPP21	1.94008	-1.04923	1.38289	-0.758721	0.448019	1
ARR3	4.06282	0.419821	1.00611	0.417272	0.676479	1
ARRB1	121.822	-0.331951	0.149937	-2.21393	0.0268336	1
ARRB2	2688.24	-0.0233497	0.0686291	-0.34023	0.733683	1
ARRDC1	1853.3	-0.136601	0.0778209	-1.75532	0.0792043	1
ARRDC1-AS1	1378.32	-0.101953	0.0839901	-1.21387	0.224799	1
ARRDC2	196.669	-0.0602025	0.184596	-0.326131	0.744326	1
ARRDC3	529.469	0.0313743	0.167163	0.187686	0.851123	1
ARRDC3-AS1	49.772	0.130486	0.283194	0.460767	0.644965	1
ARRDC4	404.78	0.157841	0.147253	1.0719	0.283765	1
ARRDC5	12.7745	0.00956028	0.46442	0.0205854	0.983576	1
ARSA	908.874	-0.119901	0.099971	-1.19936	0.23039	1
ARSB	926.22	0.176772	0.0996435	1.77404	0.076056	1
ARSD	3.03158	-0.324021	0.955059	-0.339268	0.734408	1
ARSE	35.9819	-0.00403346	0.464511	-0.00868322	0.993072	1
ARSG	183.396	0.391502	0.141978	2.75748	0.00582491	1
ARSI	2.46465	0.165488	1.20473	0.137365	0.890742	1
ARSJ	480.428	-0.0528426	0.117566	-0.44947	0.653093	1
ARSK	548.834	0.0683689	0.149031	0.458755	0.64641	1
ART5	57.6958	-0.0314906	0.293628	-0.107247	0.914593	1
ARTN	12.0817	-0.721313	0.569326	-1.26696	0.20517	1
ARV1	2699.97	-0.195889	0.0766806	-2.5546	0.0106309	1
ARVCF	1408.15	0.0617897	0.108235	0.570884	0.568078	1
ARX	30.124	0.112822	0.423217	0.266581	0.789792	1
ASAH1	2036.26	-0.0740017	0.0688153	-1.07537	0.282211	1
ASAH2	89.6951	-0.236751	0.222174	-1.06561	0.2866	1
ASAH2B	550.981	-0.119667	0.100648	-1.18896	0.234455	1
ASAP1	2090.18	0.2754	0.141924	1.94047	0.0523221	1
ASAP1-IT2	0.444326	1.84514	7.2352	0.255022	0.798706	1
ASAP2	1297.42	0.199505	0.118205	1.68779	0.0914514	1
ASAP3	339.212	0.0205482	0.114228	0.179887	0.857241	1
ASB1	719.229	0.0036308	0.0863722	0.0420367	0.966469	1
ASB2	1.18885	-1.61261	2.33324	-0.691146	0.489474	1
ASB6	1927.28	0.0285592	0.0697025	0.40973	0.682004	1
ASB7	381.883	0.171061	0.148859	1.14915	0.250494	1
ASB8	728.464	0.0908212	0.10263	0.884938	0.37619	1
ASB9	43.82	-0.250406	0.347892	-0.719781	0.47166	1
ASB10	1.1124	0.565453	1.71448	0.32981	0.741544	1
ASB11	1.7719	1.18687	1.79987	0.659417	0.509628	1
ASB12	3.37467	-2.6315	1.35318	-1.94467	0.0518144	1
ASB13	1474.73	-0.0964965	0.0637984	-1.51252	0.130401	1
ASB14	3.39344	-0.907094	0.892787	-1.01602	0.309618	1
ASB16	7.95531	-0.0810396	0.589646	-0.137438	0.890685	1
ASB16-AS1	390.964	0.198284	0.138991	1.4266	0.153696	1
ASB18	2.90321	1.89793	1.16381	1.63079	0.102934	1
ASCC1	1474.79	-0.11146	0.0847858	-1.3146	0.188644	1
ASCC2	4832.42	0.00686182	0.0545869	0.125705	0.899966	1
ASCC3	6008.58	0.0828694	0.107419	0.771462	0.440433	1
ASCL2	0.412275	1.84454	4.94527	0.37299	0.709156	1
ASCL5	0.939251	-0.60905	2.36781	-0.257221	0.797008	1
ASF1A	1759	-0.124225	0.0878264	-1.41444	0.157233	1
ASF1B	1904.78	-0.0965333	0.0805997	-1.19769	0.231039	1
ASGR1	70.7309	-0.260381	0.289371	-0.89982	0.368216	1
ASH1L	2854.49	0.248236	0.151591	1.63754	0.101518	1
ASH1L-AS1	156.828	0.0728827	0.168556	0.432394	0.665455	1
ASH2L	1461.39	-0.193079	0.0827747	-2.33259	0.0196698	1
ASIC1	1175.8	-0.155178	0.0794198	-1.9539	0.0507128	1
ASIC2	1.58012	3.42577	2.13605	1.60378	0.108762	1
ASIC3	84.5473	-0.0258413	0.195031	-0.132499	0.89459	1
ASIC4	1.64898	2.11996	2.0319	1.04334	0.29679	1
ASIP	1.15805	1.86889	1.77619	1.05219	0.292713	1
ASL	410.972	-0.113237	0.135474	-0.835858	0.403235	1
ASNA1	5025.72	-0.12463	0.0890101	-1.40018	0.161461	1
ASNS	9551.17	-0.0229722	0.0708562	-0.324209	0.74578	1
ASNSD1	3813.57	-0.0841084	0.0796024	-1.05661	0.290691	1
ASPDH	3.57237	-0.607047	0.888617	-0.683137	0.49452	1
ASPG	1.96294	-1.90101	1.98621	-0.957107	0.338513	1
ASPH	1943.16	0.143442	0.101844	1.40845	0.158998	1
ASPHD1	81.5882	-0.251674	0.243282	-1.0345	0.300905	1
ASPHD2	241.421	-0.165057	0.139446	-1.18366	0.236548	1
ASPM	7292.39	-0.0756662	0.112741	-0.671151	0.502124	1
ASPN	0.301992	0.932026	6.83194	0.136422	0.891488	1
ASPRV1	32.5934	0.126042	0.3452	0.365126	0.715017	1
ASPSCR1	1287.04	-0.171342	0.118825	-1.44196	0.149313	1
ASRGL1	1731.03	0.0297922	0.0731136	0.407479	0.683656	1
ASS1	965.713	0.0229378	0.087887	0.260992	0.794098	1
ASTE1	552.862	-0.0104765	0.0993251	-0.105477	0.915997	1
ASTL	0.658347	0	6.26025	0	1	1
ASTN1	271.745	-0.0677288	0.140403	-0.482388	0.62953	1
ASTN2	591.968	0.0114578	0.107954	0.106137	0.915474	1
ASUN	3852.15	-0.0578011	0.0671731	-0.86048	0.389524	1
ASXL1	4201.03	0.113372	0.059854	1.89414	0.0582069	1
ASXL2	1281.06	0.213981	0.219781	0.973613	0.330249	1
ASXL3	264.75	0.384836	0.212805	1.8084	0.0705445	1
ATAD1	4815.71	-0.0658688	0.085343	-0.771812	0.440226	1
ATAD2	8143.34	0.0156838	0.096024	0.163332	0.870257	1
ATAD2B	1632.7	0.0390904	0.123567	0.316349	0.751737	1
ATAD3A	4707.11	-0.0867787	0.105595	-0.821805	0.411188	1
ATAD3B	2952.01	-0.0451748	0.0880551	-0.513029	0.607931	1
ATAD3C	168.661	-0.0787927	0.177419	-0.444106	0.656966	1
ATAD5	2113.32	0.012863	0.107673	0.119463	0.904909	1
ATAT1	552.336	0.0196601	0.109571	0.179428	0.857601	1
ATCAY	0.7109	0	7.25997	0	1	1
ATE1	2346.62	-0.0974988	0.0842988	-1.15659	0.247442	1
ATE1-AS1	39.131	0.228582	0.296276	0.771517	0.440401	1
ATF1	1021.75	0.0323347	0.0946203	0.341732	0.732553	1
ATF2	2608.88	0.0116805	0.103932	0.112386	0.910517	1
ATF3	6275.78	0.201715	0.0802687	2.513	0.0119711	1
ATF4	20395.6	0.0334134	0.0793437	0.421123	0.673665	1
ATF5	397.997	-0.150683	0.130362	-1.15588	0.247731	1
ATF6	3780.61	-0.0327217	0.0556944	-0.587522	0.556853	1
ATF6B	5225.98	-0.0222432	0.0653333	-0.340457	0.733513	1
ATF7	478.148	0.197786	0.134431	1.47129	0.141213	1
ATF7IP	4680.21	0.146111	0.109392	1.33567	0.181657	1
ATF7IP2	261.849	0.169315	0.155297	1.09026	0.275597	1
ATG2A	2719.77	-0.105423	0.0862063	-1.22292	0.22136	1
ATG2B	2274.46	0.0830977	0.158826	0.523199	0.600835	1
ATG3	1512.84	0.016211	0.0717442	0.225956	0.821236	1
ATG4A	1142.83	-0.0768451	0.0775598	-0.990786	0.32179	1
ATG4B	1979.56	-0.00110548	0.069402	-0.0159286	0.987291	1
ATG4C	1150.69	-0.177401	0.0711927	-2.49185	0.012708	1
ATG4D	2078.23	-0.133948	0.0885971	-1.51187	0.130566	1
ATG5	3915.82	-0.00761081	0.0889673	-0.0855462	0.931827	1
ATG7	1398.32	-0.0751941	0.0770365	-0.976084	0.329023	1
ATG9A	6321.44	-0.0575046	0.0660747	-0.870296	0.384139	1
ATG9B	8.95871	0.27264	0.710242	0.383869	0.701075	1
ATG10	205.149	-0.0238595	0.171394	-0.139208	0.889286	1
ATG12	2378.25	0.00116401	0.0587073	0.0198273	0.984181	1
ATG13	3079.94	0.0287655	0.0683597	0.420797	0.673904	1
ATG14	428.365	0.135369	0.124951	1.08338	0.27864	1
ATG16L1	1793.34	0.0663153	0.0622355	1.06555	0.286626	1
ATG16L2	250.865	0.164585	0.13922	1.1822	0.237128	1
ATG101	1030.51	0.0127982	0.119911	0.106731	0.915002	1
ATHL1	126.469	0.086235	0.261375	0.329928	0.741454	1
ATIC	8696.74	-0.022002	0.0749317	-0.293627	0.769043	1
ATL1	630.063	-0.158124	0.108548	-1.45672	0.145194	1
ATL2	4903.53	-0.130622	0.0682943	-1.91264	0.0557941	1
ATL3	879.214	0.0854011	0.0737223	1.15842	0.246694	1
ATM	2197.86	0.204263	0.231544	0.882176	0.377681	1
ATMIN	2793.81	0.0247431	0.0766345	0.322871	0.746793	1
ATN1	5951.04	-0.00988704	0.0852751	-0.115943	0.907698	1
ATOH1	1.38579	-0.0511827	1.73325	-0.0295299	0.976442	1
ATOH7	4.26091	-2.02807	0.952081	-2.13014	0.0331599	1
ATOH8	68.7233	0.009326	0.24288	0.0383975	0.969371	1
ATOX1	521.858	-0.179811	0.159424	-1.12788	0.259372	1
ATP1A1	45675.6	-0.0163604	0.0633105	-0.258415	0.796086	1
ATP1A1-AS1	2061.2	-0.0574329	0.0994939	-0.57725	0.56377	1
ATP1A2	1.01912	0.710358	2.11738	0.33549	0.737256	1
ATP1A3	550.637	0.219737	0.151441	1.45097	0.146789	1
ATP1A4	0.721543	-0.924692	2.3068	-0.400855	0.688527	1
ATP1B1	2328.61	-0.0586754	0.0568614	-1.0319	0.302117	1
ATP1B2	52.6901	-0.173472	0.258017	-0.672328	0.501375	1
ATP1B3	3700.62	-0.114105	0.0595022	-1.91766	0.0551544	1
ATP2A1	90.3972	0.542161	0.225762	2.40147	0.0163295	1
ATP2A1-AS1	335.803	-0.144126	0.128618	-1.12058	0.262469	1
ATP2A2	26297.4	0.11981	0.0746084	1.60585	0.108306	1
ATP2A3	90.347	-0.230345	0.255237	-0.902474	0.366805	1
ATP2B1	7313.55	0.0913384	0.0728084	1.2545	0.209659	1
ATP2B2	0.502133	0	7.25997	0	1	1
ATP2B3	9.21151	0.649315	0.649023	1.00045	0.317093	1
ATP2B4	691.518	0.304538	0.157103	1.93847	0.0525663	1
ATP2C1	3929.31	0.00346376	0.072997	0.0474507	0.962154	1
ATP2C2	4.06535	-0.873193	1.10685	-0.788897	0.430172	1
ATP4A	3.62214	2.21019	1.29287	1.70952	0.087354	1
ATP5A1	44912.5	-0.145209	0.0616116	-2.35685	0.0184309	1
ATP5B	53255.9	-0.0946529	0.0506429	-1.86903	0.0616192	1
ATP5C1	10084.1	-0.0565144	0.098495	-0.573779	0.566117	1
ATP5D	2111.83	-0.0924634	0.108139	-0.855044	0.392527	1
ATP5E	3165.33	-0.11561	0.130307	-0.88721	0.374966	1
ATP5F1	10206.9	-0.110436	0.0771678	-1.43112	0.152397	1
ATP5G1	4392.21	-0.169365	0.0905782	-1.86982	0.0615094	1
ATP5G2	8262.97	-0.166092	0.108286	-1.53382	0.125074	1
ATP5G3	10678.2	-0.112986	0.0854347	-1.32248	0.186008	1
ATP5H	4124.55	-0.275044	0.108365	-2.53813	0.0111447	1
ATP5I	2114.94	-0.262882	0.143319	-1.83424	0.0666178	1
ATP5J	4533.87	-0.0153452	0.0952433	-0.161116	0.872002	1
ATP5J2	4077.25	-0.132234	0.0862015	-1.53401	0.125027	1
ATP5J2-PTCD1	3029.67	0.031016	0.0762164	0.406947	0.684047	1
ATP5L	11523.5	-0.0237153	0.107326	-0.220964	0.825121	1
ATP5L2	29.2576	0.230864	0.307919	0.749755	0.453402	1
ATP5O	13578.4	-0.0772467	0.0829322	-0.931444	0.351624	1
ATP5S	604.105	0.0286775	0.119066	0.240853	0.809669	1
ATP5SL	4383.85	-0.0792613	0.0855166	-0.926854	0.354002	1
ATP6	89696.3	-0.283039	0.173782	-1.62871	0.103375	1
ATP6AP1	9097.8	-0.0559708	0.0708393	-0.790109	0.429464	1
ATP6AP1L	58.2325	0.0761305	0.264323	0.28802	0.773331	1
ATP6AP2	8058.17	-0.137936	0.0730358	-1.88861	0.0589435	1
ATP6V0A1	6645.73	0.0650037	0.085663	0.75883	0.447954	1
ATP6V0A2	3250.42	0.15748	0.0962582	1.63602	0.101836	1
ATP6V0A4	1.54997	-2.21827	3.0752	-0.721343	0.470699	1
ATP6V0B	9549.11	-0.128142	0.104955	-1.22092	0.222114	1
ATP6V0C	4019.24	0.134487	0.0962841	1.39677	0.162484	1
ATP6V0D1	3053.46	-0.0448944	0.0870402	-0.515789	0.606002	1
ATP6V0D2	2.78275	0.66876	1.28335	0.521106	0.602293	1
ATP6V0E1	2243.99	0.0577888	0.0873798	0.661353	0.508386	1
ATP6V0E2	2887.28	-0.140516	0.0826118	-1.70092	0.0889582	1
ATP6V0E2-AS1	181.007	0.0458067	0.15602	0.293596	0.769067	1
ATP6V1A	1802.37	0.114492	0.128785	0.889019	0.373993	1
ATP6V1B1	27.6804	0.293843	0.382897	0.76742	0.442832	1
ATP6V1B1-AS1	40.5179	0.220461	0.374582	0.588552	0.556162	1
ATP6V1B2	4596.42	-0.105229	0.0579948	-1.81446	0.0696065	1
ATP6V1C1	1085.12	-0.0716678	0.130497	-0.549189	0.582876	1
ATP6V1C2	1707.8	-0.00192664	0.0903029	-0.0213353	0.982978	1
ATP6V1D	2136.77	-0.189394	0.0976116	-1.94028	0.0523455	1
ATP6V1E1	3991.05	-0.079965	0.0840627	-0.951254	0.341475	1
ATP6V1E2	14.9663	-0.0697758	0.450815	-0.154777	0.876997	1
ATP6V1F	4945.17	-0.07919	0.0875609	-0.904399	0.365784	1
ATP6V1G1	3863.45	-0.0400748	0.102504	-0.390957	0.695829	1
ATP6V1G2	4.01836	0.592367	0.845531	0.700586	0.483561	1
ATP6V1G2-DDX39B	4288.65	-0.523248	0.549484	-0.952252	0.340969	1
ATP6V1H	1582.9	-0.104189	0.0666432	-1.56339	0.117961	1
ATP7A	1830.25	0.0388479	0.124114	0.313002	0.754279	1
ATP7B	1649.88	0.0820566	0.0749265	1.09516	0.273446	1
ATP8	16895.3	-0.244473	0.273118	-0.895118	0.370724	1
ATP8A1	931.45	-0.0402788	0.141017	-0.28563	0.775162	1
ATP8A2	141.572	0.100618	0.232333	0.433079	0.664958	1
ATP8B1	436.448	0.261141	0.154604	1.6891	0.0912008	1
ATP8B2	2062.89	0.0418643	0.079495	0.526627	0.598452	1
ATP8B3	16.0134	-0.0291825	0.46188	-0.0631819	0.949622	1
ATP8B4	8.793	-0.61578	0.701501	-0.877805	0.38005	1
ATP9A	1496.84	0.253963	0.142816	1.77825	0.0753623	1
ATP9B	1461.37	-0.0017166	0.0616091	-0.0278627	0.977772	1
ATP10A	97.1685	-0.0137572	0.295273	-0.0465916	0.962839	1
ATP10B	0.325962	-2.44026	7.21317	-0.338306	0.735132	1
ATP10D	855.41	-0.173018	0.0974401	-1.77563	0.0757939	1
ATP11A	1480.53	0.192988	0.172784	1.11693	0.264022	1
ATP11A-AS1	0.334982	1.79695	6.59862	0.272322	0.785374	1
ATP11B	4411.33	0.00949912	0.0979445	0.0969847	0.922739	1
ATP11C	4355.3	-0.0011519	0.113549	-0.0101445	0.991906	1
ATP12A	36.2015	0.314115	0.348821	0.900506	0.367851	1
ATP13A1	5812.51	0.0748425	0.0627417	1.19287	0.232921	1
ATP13A2	8101.12	-0.0531297	0.0916461	-0.579727	0.562099	1
ATP13A3	4771.57	0.183835	0.214035	0.8589	0.390396	1
ATP13A4	0.828048	0.505544	2.94638	0.171582	0.863767	1
ATP13A5	1.40168	0.562891	1.84284	0.305447	0.760026	1
ATP13A5-AS1	0.772102	-0.605856	2.72508	-0.222326	0.82406	1
ATP23	272.078	0.0828232	0.143018	0.579112	0.562514	1
ATPAF1	2104.49	0.0676249	0.0585623	1.15475	0.248192	1
ATPAF2	778.711	-0.14351	0.0742589	-1.93256	0.0532903	1
ATPIF1	2605.02	-0.00770253	0.0945941	-0.0814272	0.935102	1
ATR	2152.31	0.00359836	0.0749439	0.0480141	0.961705	1
ATRAID	3934.54	-0.167367	0.0751653	-2.22665	0.0259708	1
ATRIP	738.441	-0.0873876	0.080983	-1.07909	0.280549	1
ATRN	3536.25	0.0936794	0.0903857	1.03644	0.299997	1
ATRNL1	776.718	-0.0653903	0.0844068	-0.774704	0.438515	1
ATRX	3130.93	0.143503	0.128253	1.11891	0.263179	1
ATXN1	546.347	0.0424899	0.141104	0.301124	0.76332	1
ATXN1L	1077.62	0.159467	0.152097	1.04846	0.294429	1
ATXN2	3295.9	0.0506282	0.070272	0.72046	0.471242	1
ATXN2L	9727.57	0.0681958	0.0857145	0.795616	0.426255	1
ATXN3	725.321	-0.0832087	0.110364	-0.753946	0.450882	1
ATXN3L	2.74764	0.452437	1.19644	0.378152	0.705318	1
ATXN7	576.431	0.291298	0.18236	1.59738	0.110181	1
ATXN7L1	207.486	0.199427	0.179835	1.10895	0.267454	1
ATXN7L2	493.939	0.181368	0.133434	1.35924	0.174072	1
ATXN7L3	1938.02	-0.0313311	0.063196	-0.495777	0.620052	1
ATXN7L3B	394.064	0.0124007	0.114154	0.108631	0.913495	1
ATXN10	6791.47	-0.115714	0.0537863	-2.15138	0.0314466	1
AUH	772.76	-0.0314913	0.0835706	-0.376823	0.706305	1
AUNIP	731.992	-0.138111	0.0789332	-1.74972	0.0801664	1
AUP1	9282.27	-0.0578204	0.0736227	-0.785362	0.432241	1
AURKA	4668.31	-0.108343	0.0669454	-1.61837	0.105582	1
AURKAIP1	4502.44	-0.0730845	0.103685	-0.704869	0.480892	1
AURKB	5853.6	-0.0145174	0.0713639	-0.203428	0.8388	1
AURKC	60.1712	0.162276	0.283734	0.571929	0.56737	1
AUTS2	1559.74	0.216318	0.0957005	2.26037	0.0237984	1
AVEN	473.806	-0.00927621	0.111573	-0.08314	0.93374	1
AVIL	39.1804	-0.219147	0.291187	-0.752598	0.451691	1
AVL9	1239.38	0.0664991	0.112008	0.593703	0.552711	1
AVPI1	189.444	-0.0490099	0.15125	-0.324032	0.745914	1
AVPR1A	46.2865	0.0717616	0.338114	0.212241	0.831919	1
AVPR1B	1.66914	1.18534	1.8874	0.628027	0.529986	1
AVPR2	1.1395	-0.626849	1.87855	-0.333689	0.738615	1
AXDND1	7.48542	-0.269735	0.930086	-0.290011	0.771808	1
AXIN1	4264.96	0.00997288	0.0724111	0.137726	0.890457	1
AXIN2	422.329	0.223938	0.0972657	2.30233	0.0213166	1
AXL	28.5418	0.0510045	0.413776	0.123266	0.901897	1
AZGP1	0.88778	1.88007	3.15255	0.596365	0.550932	1
AZI2	1019.62	-0.00336631	0.0895832	-0.0375775	0.970025	1
AZIN1	2754.29	0.0602545	0.080436	0.749099	0.453797	1
AZIN1-AS1	14.1122	-0.810415	0.446331	-1.81573	0.0694121	1
AZIN2	114.242	-0.342781	0.195972	-1.74913	0.0802687	1
AZU1	0.577773	1.79917	4.34483	0.414095	0.678805	1
B2M	3820.14	-0.172071	0.108198	-1.59034	0.111758	1
B3GALNT1	401.277	-0.0705419	0.113621	-0.620853	0.534696	1
B3GALNT2	3830.09	0.0814416	0.0520773	1.56386	0.117851	1
B3GALT1	31.5356	0.0747504	0.311164	0.240228	0.810153	1
B3GALT4	86.7398	-0.389941	0.197391	-1.97548	0.0482139	1
B3GALT5	21.9417	0.574795	0.485515	1.18389	0.236458	1
B3GALT5-AS1	66.6745	0.0511389	0.240339	0.212778	0.8315	1
B3GALT6	579.77	0.0123354	0.130686	0.0943897	0.9248	1
B3GAT1	88.2323	-0.0615712	0.202012	-0.30479	0.760526	1
B3GAT2	130.892	-0.083957	0.196997	-0.426185	0.669973	1
B3GAT3	2606.04	-0.0762104	0.0994688	-0.766174	0.443573	1
B3GLCT	630.735	0.0661097	0.130709	0.505778	0.613012	1
B3GNT2	760.015	-0.0491878	0.100125	-0.491262	0.623241	1
B3GNT3	7.34934	0.313483	0.620355	0.505328	0.613328	1
B3GNT4	50.485	0.0700932	0.253262	0.276761	0.781963	1
B3GNT5	535.202	0.0637089	0.14335	0.444428	0.656733	1
B3GNT6	0.357507	-1.91474	5.74599	-0.333231	0.73896	1
B3GNT7	9.79164	-0.74801	0.667489	-1.12063	0.262444	1
B3GNT8	21.2847	0.0891044	0.40716	0.218844	0.826772	1
B3GNT9	55.1168	0.214512	0.28107	0.763198	0.445345	1
B3GNTL1	339.15	-0.0649363	0.118332	-0.548762	0.583169	1
B4GALNT1	310.689	-0.101013	0.116496	-0.867093	0.385891	1
B4GALNT2	2.96382	1.55081	1.89535	0.818221	0.413231	1
B4GALNT3	1097.15	-0.098749	0.0616906	-1.60072	0.10944	1
B4GALNT4	213.876	0.0778822	0.144906	0.537468	0.590944	1
B4GALT1	1533.98	0.101215	0.0918977	1.10139	0.270728	1
B4GALT1-AS1	19.1977	-0.0252406	0.438161	-0.0576059	0.954063	1
B4GALT2	3159.59	-0.124001	0.0838855	-1.47821	0.139351	1
B4GALT3	2521.37	-0.0782007	0.0813235	-0.961601	0.33625	1
B4GALT4	1300.57	-0.168929	0.0691728	-2.44213	0.0146009	1
B4GALT4-AS1	29.1642	0.0763076	0.348464	0.218983	0.826664	1
B4GALT5	1883.54	0.0982797	0.100183	0.981	0.326593	1
B4GALT6	669.077	0.120885	0.188054	0.642817	0.520343	1
B4GALT7	921.457	-0.065398	0.113041	-0.578531	0.562906	1
B4GAT1	1951.22	-0.137056	0.0919937	-1.48984	0.136267	1
B9D1	601.655	-0.129319	0.13113	-0.986186	0.324042	1
B9D2	206.073	-0.160205	0.164416	-0.974388	0.329864	1
BAALC	77.1636	-0.00951484	0.280762	-0.0338893	0.972965	1
BAALC-AS1	0.713443	0.563432	2.73123	0.206293	0.836562	1
BAAT	7.23627	-0.411333	0.719979	-0.571312	0.567788	1
BABAM1	3098.31	-0.100144	0.0709303	-1.41187	0.157989	1
BACE1	809.495	-0.153019	0.0838215	-1.82554	0.0679201	1
BACE1-AS	125.149	0.0173479	0.176306	0.0983966	0.921617	1
BACE2	1543.12	0.0916993	0.0612066	1.49819	0.134083	1
BACH1	1330.66	0.319433	0.136059	2.34776	0.0188869	1
BACH1-IT2	1.50845	-1.24491	1.67687	-0.742397	0.457847	1
BACH2	420.119	0.302655	0.182042	1.66256	0.096401	1
BAD	963.469	-0.109214	0.131498	-0.830537	0.406235	1
BAG1	3033.99	-0.00261859	0.096498	-0.0271362	0.978351	1
BAG2	1545.07	0.144244	0.0807423	1.78647	0.0740228	1
BAG3	2835.93	0.0748271	0.102089	0.732962	0.463582	1
BAG4	569.43	0.0108012	0.150638	0.0717027	0.942838	1
BAG5	726.305	0.0555577	0.112165	0.495322	0.620373	1
BAG6	28524.3	-0.0496277	0.0682089	-0.727584	0.466868	1
BAGE2	2.29953	0.307674	1.4683	0.209545	0.834023	1
BAHCC1	1315.13	0.164424	0.140207	1.17272	0.240906	1
BAHD1	2449.24	0.00150837	0.0466115	0.0323604	0.974185	1
BAIAP2	1246.26	0.077896	0.0866569	0.898901	0.368706	1
BAIAP2-AS1	1013.34	-0.0246355	0.0774527	-0.318071	0.750431	1
BAIAP2L1	1478.58	0.0101169	0.07386	0.136975	0.891051	1
BAIAP2L2	11.2621	-0.593225	0.559759	-1.05979	0.289242	1
BAIAP3	42.5752	0.273853	0.325403	0.84158	0.400023	1
BAK1	987.827	-0.224565	0.0913745	-2.45763	0.0139855	1
BAMBI	1049.15	-0.0592797	0.0947916	-0.625369	0.531729	1
BANF1	2807.52	-0.102414	0.112455	-0.910712	0.362447	1
BANK1	6.49591	-0.942858	1.00355	-0.93952	0.347464	1
BANP	978.113	-0.021499	0.0857263	-0.250787	0.801979	1
BAP1	4388.28	0.0527656	0.0659476	0.800113	0.423645	1
BARD1	1556.2	0.0506094	0.0933286	0.542271	0.587631	1
BARHL1	0.826355	0.964264	2.29206	0.420697	0.673976	1
BARHL2	78.9078	-0.0574465	0.263141	-0.218311	0.827187	1
BARX1	65.3427	-0.442857	0.270703	-1.63595	0.10185	1
BARX2	150.578	0.158462	0.159568	0.993067	0.320677	1
BASP1	5189.01	-0.0514691	0.0930364	-0.553214	0.580117	1
BATF2	5.5191	-0.573666	0.962772	-0.595848	0.551277	1
BATF3	267.769	-0.206031	0.176826	-1.16517	0.243952	1
BAX	4715.26	-0.0685522	0.0924694	-0.74135	0.458481	1
BAZ1A	6525.38	0.0907659	0.0704015	1.28926	0.197308	1
BAZ1B	11698.6	0.10945	0.0814313	1.34408	0.178922	1
BAZ2A	6450.06	0.0984806	0.108839	0.904828	0.365557	1
BAZ2B	1509.58	0.000663939	0.116067	0.00572031	0.995436	1
BBC3	426.763	0.171914	0.152958	1.12393	0.261045	1
BBIP1	533.7	-0.0640197	0.135812	-0.471386	0.637365	1
BBOF1	79.7498	0.113113	0.268998	0.420497	0.674123	1
BBOX1	3.11544	1.23597	1.42942	0.864665	0.387222	1
BBOX1-AS1	2.73625	-1.40468	1.23532	-1.1371	0.255496	1
BBS1	498.801	0.0954472	0.098839	0.965684	0.334202	1
BBS2	2274.24	0.0511436	0.0650784	0.785876	0.43194	1
BBS4	910.876	-0.159742	0.0839842	-1.90205	0.0571647	1
BBS5	189.058	0.0140017	0.144032	0.0972127	0.922557	1
BBS7	1666.27	-0.088422	0.0898346	-0.984276	0.32498	1
BBS9	693.122	-0.113954	0.0892957	-1.27615	0.201904	1
BBS10	1123.11	0.0940845	0.0974067	0.965893	0.334098	1
BBS12	217.581	-0.184885	0.142021	-1.30182	0.192979	1
BBX	1528.89	0.385259	0.253425	1.52021	0.128459	1
BCAM	735.721	-0.0939997	0.120881	-0.777622	0.436792	1
BCAN	25.2096	0.219883	0.365031	0.602368	0.546929	1
BCAP29	2777.78	-0.0925569	0.0747969	-1.23744	0.215922	1
BCAP31	16961.1	-0.135701	0.0774713	-1.75163	0.0798368	1
BCAR1	3222.32	-0.0186096	0.0859224	-0.216587	0.82853	1
BCAR3	328.841	-0.11396	0.14342	-0.794587	0.426854	1
BCAR4	0.530626	-3.22547	4.20687	-0.766715	0.443251	1
BCAS1	1.63344	-0.00301495	2.0996	-0.00143596	0.998854	1
BCAS2	2188.5	-0.0128401	0.0774699	-0.165743	0.868359	1
BCAS3	1796.27	-0.0303061	0.0950376	-0.318885	0.749814	1
BCAS4	269.327	-0.0642771	0.11607	-0.553777	0.579731	1
BCAT1	2787.66	0.00743137	0.0915778	0.0811481	0.935324	1
BCAT2	2129.91	-0.0844354	0.102908	-0.820491	0.411936	1
BCCIP	5358.34	-0.0901573	0.0700558	-1.28694	0.198117	1
BCDIN3D	345.461	0.139129	0.115535	1.20421	0.228507	1
BCDIN3D-AS1	83.9075	0.266105	0.200943	1.32428	0.18541	1
BCHE	7.28396	-0.125501	0.823231	-0.152449	0.878833	1
BCKDHA	3331.78	-0.0581373	0.100019	-0.581262	0.561064	1
BCKDHB	1245.09	0.0398528	0.0816402	0.488152	0.625442	1
BCKDK	2425.91	-0.0873322	0.0919582	-0.949694	0.342268	1
BCL2	277.422	0.214626	0.129394	1.65869	0.0971774	1
BCL2A1	0.555251	-2.49874	3.81933	-0.654236	0.51296	1
BCL2L1	1054.2	0.0250093	0.0772842	0.323602	0.74624	1
BCL2L2	157.914	0.0535343	0.143407	0.373303	0.708923	1
BCL2L2-PABPN1	75.6497	0.0214798	0.183086	0.117321	0.906606	1
BCL2L11	1886.93	0.115244	0.0627007	1.83799	0.0660632	1
BCL2L12	2172.71	-0.111042	0.111528	-0.995638	0.319426	1
BCL2L13	4029.39	-0.0058637	0.0582657	-0.100637	0.919839	1
BCL2L14	0.696307	-1.50302	2.91213	-0.516125	0.605767	1
BCL2L15	1.70841	0.209565	1.41794	0.147795	0.882504	1
BCL3	79.3507	-0.293573	0.253731	-1.15703	0.247262	1
BCL6	320.211	0.0367569	0.139778	0.262966	0.792577	1
BCL6B	0.420891	2.42693	7.21158	0.336532	0.73647	1
BCL7A	898.653	0.104447	0.105285	0.992043	0.321176	1
BCL7B	1592.75	-0.114921	0.0760387	-1.51135	0.130698	1
BCL7C	1697.98	-0.106226	0.10629	-0.999403	0.317599	1
BCL9	1480.48	0.0941101	0.103791	0.90673	0.36455	1
BCL9L	1008.73	0.078494	0.131244	0.598077	0.549788	1
BCL10	501.397	0.0473368	0.102514	0.46176	0.644253	1
BCL11A	493.626	0.0473199	0.0943809	0.501372	0.616109	1
BCL11B	22.0548	0.315393	0.375719	0.839437	0.401224	1
BCLAF1	15466.9	-0.0754313	0.0676301	-1.11535	0.2647	1
BCO1	3.18548	1.85369	1.28545	1.44205	0.149288	1
BCO2	9.82242	0.367468	0.7461	0.492518	0.622353	1
BCOR	7267.75	0.140852	0.0850284	1.65653	0.0976145	1
BCORL1	2590.41	0.0700414	0.105603	0.663249	0.507171	1
BCR	4195.91	-0.0195493	0.0805105	-0.242817	0.808147	1
BCS1L	2535.77	0.0717285	0.086227	0.831857	0.40549	1
BCYRN1	100.827	0.417619	0.42718	0.977618	0.328263	1
BDH1	5.34027	-2.8471	1.45137	-1.96167	0.0498009	1
BDH2	299.122	-0.0478273	0.155102	-0.308361	0.757808	1
BDKRB1	1.41798	-0.450496	1.91842	-0.234826	0.814344	1
BDKRB2	11.3081	0.185903	0.565426	0.328784	0.742319	1
BDNF	100.688	0.196958	0.190338	1.03478	0.300771	1
BDNF-AS	27.7268	-0.755381	0.449061	-1.68214	0.0925425	1
BDP1	2791.42	0.251087	0.248482	1.01048	0.312263	1
BEAN1	12.1817	-0.768551	0.582825	-1.31867	0.187281	1
BEAN1-AS1	0.959355	1.84531	2.11614	0.872021	0.383197	1
BECN1	3355.11	0.0170575	0.0534424	0.319176	0.749593	1
BEGAIN	48.5105	-0.19162	0.320638	-0.597622	0.550092	1
BEND3	343.092	0.167429	0.155727	1.07515	0.28231	1
BEND4	276.552	0.299635	0.205222	1.46005	0.144276	1
BEND5	44.4614	-0.0841622	0.257303	-0.327094	0.743597	1
BEND6	262.089	-0.00425155	0.156358	-0.027191	0.978307	1
BEND7	1733.41	0.0167131	0.0790364	0.211461	0.832528	1
BEST1	57.5803	0.221793	0.359622	0.61674	0.537406	1
BEST2	3.38395	-2.25187	1.36664	-1.64774	0.0994053	1
BEST3	49.7684	0.203412	0.307635	0.661211	0.508477	1
BEST4	3.62277	0.776264	1.26656	0.612892	0.539948	1
BET1	1023.85	0.0365416	0.147463	0.247802	0.804287	1
BET1L	314.563	-0.0435272	0.12605	-0.345317	0.729856	1
BEX1	159.135	-0.0586194	0.183204	-0.319968	0.748992	1
BEX2	694.957	-0.0986258	0.109609	-0.899795	0.368229	1
BEX3	2677.24	-0.0577799	0.0890675	-0.648721	0.516519	1
BEX4	544.063	-0.0922124	0.113595	-0.811765	0.416927	1
BEX5	10.1615	-2.16549	0.710585	-3.04748	0.00230772	0.994526
BFAR	3103.41	-0.0125802	0.0530066	-0.237333	0.812398	1
BFSP1	217.67	-0.0655023	0.143779	-0.455577	0.648694	1
BGLAP	39.1531	0.305927	0.339512	0.901078	0.367547	1
BHLHA9	0.275423	0	6.93187	0	1	1
BHLHA15	59.8712	-0.29145	0.329589	-0.884285	0.376542	1
BHLHB9	258.229	-0.117103	0.146136	-0.801332	0.42294	1
BHLHE22	41.787	0.212426	0.272205	0.780387	0.435163	1
BHLHE23	2.03131	-1.54347	1.07083	-1.44138	0.149477	1
BHLHE40	2002.23	0.060529	0.0668212	0.905836	0.365023	1
BHLHE40-AS1	27.4653	-0.105595	0.373123	-0.283003	0.777175	1
BHLHE41	97.4957	0.272104	0.22013	1.23611	0.216419	1
BHMG1	10.8638	-0.0455047	0.706635	-0.0643963	0.948655	1
BHMT	1.32999	1.80519	2.73049	0.661126	0.508532	1
BHMT2	1.84658	-3.49664	2.49674	-1.40048	0.16137	1
BICC1	1384.65	0.0727778	0.136971	0.531336	0.595186	1
BICD1	798.445	0.17151	0.107945	1.58887	0.11209	1
BICD2	2166.42	0.1043	0.0970446	1.07477	0.282479	1
BICDL1	164.823	-0.166379	0.194537	-0.855258	0.392408	1
BICDL2	3.56729	0.76412	1.2118	0.630565	0.528325	1
BID	1210.42	0.0223443	0.0966148	0.231272	0.817104	1
BIK	90.1656	-0.210898	0.215822	-0.977185	0.328477	1
BIN1	285.778	0.00541029	0.120947	0.0447328	0.96432	1
BIN2	0.90543	-0.0210374	2.67027	-0.00787838	0.993714	1
BIN3	777.274	-0.0510916	0.0989314	-0.516434	0.605551	1
BIN3-IT1	0.440442	1.84512	7.2352	0.25502	0.798708	1
BIRC2	1784.87	-0.151661	0.0860103	-1.76329	0.0778518	1
BIRC3	44.5145	-0.563571	0.273527	-2.06038	0.0393619	1
BIRC5	13982.8	-0.0910735	0.0735828	-1.2377	0.215827	1
BIRC6	8917.82	0.146492	0.136368	1.07424	0.282714	1
BISPR	3.74167	0.968902	1.05444	0.918881	0.358158	1
BIVM	662.582	-0.0998205	0.107627	-0.927467	0.353684	1
BIVM-ERCC5	176.015	-0.000888874	0.162036	-0.00548567	0.995623	1
BLACAT1	0.881226	1.7701	2.79834	0.632555	0.527025	1
BLCAP	217.259	-0.102011	0.133302	-0.765258	0.444118	1
BLM	4634.58	-0.0555462	0.0642038	-0.865155	0.386954	1
BLMH	5497.55	-0.0394417	0.0629166	-0.626888	0.530733	1
BLNK	2.5464	0.825735	1.21102	0.681849	0.495334	1
BLOC1S1	523.808	0.460072	0.329045	1.3982	0.162052	1
BLOC1S1-RDH5	1124.57	-0.224541	0.16061	-1.39805	0.162098	1
BLOC1S2	1083.29	0.0397505	0.120265	0.330523	0.741005	1
BLOC1S3	319.841	0.146408	0.130633	1.12076	0.262391	1
BLOC1S4	255.443	-0.0013742	0.157142	-0.00874496	0.993023	1
BLOC1S5-TXNDC5	25976.6	0.00265765	0.0545582	0.0487122	0.961149	1
BLOC1S6	2266.25	-0.0283503	0.0743391	-0.381365	0.702933	1
BLVRA	2878.16	-0.251382	0.0847068	-2.96768	0.00300061	1
BLVRB	840.08	0.0763039	0.116717	0.653752	0.513272	1
BLZF1	1350.7	-0.0562533	0.103505	-0.543483	0.586797	1
BMF	134.482	-0.565618	0.235651	-2.40024	0.0163844	1
BMI1	6.33354	-0.191415	4.78122	-0.0400349	0.968065	1
BMP1	1969.56	-0.106242	0.0683913	-1.55344	0.120319	1
BMP2	793.073	0.138539	0.0766141	1.80827	0.0705648	1
BMP2K	759.249	0.157296	0.158448	0.992729	0.320842	1
BMP3	78.3846	0.454932	0.273202	1.66519	0.0958754	1
BMP4	173.179	-0.00664256	0.151014	-0.0439864	0.964915	1
BMP5	2.77708	-0.586956	1.44882	-0.405127	0.685384	1
BMP6	1017.74	0.230717	0.0732193	3.15104	0.0016269	0.994526
BMP7	662.879	0.0654776	0.0838666	0.780735	0.434958	1
BMP8A	130.832	-0.0366587	0.16597	-0.220876	0.825189	1
BMP8B	220.736	0.200007	0.13262	1.50813	0.131522	1
BMPER	34.5696	0.187293	0.424597	0.441108	0.659135	1
BMPR1A	569.229	-0.112612	0.0988157	-1.13962	0.254445	1
BMPR1B	176.331	-0.254842	0.20096	-1.26812	0.204754	1
BMPR1B-AS1	1.5491	-1.39512	1.9076	-0.731345	0.464568	1
BMPR2	2478.69	0.199907	0.153629	1.30124	0.193177	1
BMS1	7839.55	-0.0149319	0.0770978	-0.193675	0.84643	1
BMT2	485.563	0.0915479	0.186212	0.491633	0.622979	1
BMX	4.44815	1.08829	1.05187	1.03463	0.300843	1
BNC1	71.0099	0.20878	0.249235	0.837684	0.402208	1
BNC2	370.062	0.165182	0.156496	1.0555	0.291196	1
BNIP1	537.714	0.0383978	0.119498	0.321326	0.747963	1
BNIP2	1922.1	-0.0256857	0.0888067	-0.289231	0.772404	1
BNIP3	331.893	0.0544283	0.144445	0.376809	0.706315	1
BNIP3L	1582.03	-0.0102596	0.0775746	-0.132254	0.894783	1
BNIPL	15.2871	-0.389789	0.498459	-0.781989	0.434221	1
BOC	505.626	0.0665613	0.125332	0.531079	0.595364	1
BOD1	2854.43	-0.0106578	0.0675764	-0.157715	0.874681	1
BOD1L1	2780.86	0.165318	0.126873	1.30303	0.192566	1
BOD1L2	9.65262	-0.554484	0.622378	-0.89091	0.372977	1
BOK	72.4248	-0.0527258	0.229621	-0.229621	0.818386	1
BOK-AS1	9.73907	-0.721911	0.567669	-1.27171	0.203476	1
BOLA1	216.696	0.094013	0.175801	0.534769	0.59281	1
BOLA2	1414.51	0.0398704	0.122394	0.325756	0.744609	1
BOLA2-SMG1P6	2170.07	0.0244975	0.0817068	0.299822	0.764313	1
BOLA2B	879.918	-0.0215764	0.120756	-0.178678	0.85819	1
BOLA3	1843.98	-0.0954366	0.0942	-1.01313	0.310999	1
BOLA3-AS1	516.192	-0.0465379	0.102739	-0.452974	0.650568	1
BOLL	12.3544	-0.251002	0.59201	-0.423983	0.671578	1
BOP1	6556.11	-0.0621081	0.0891934	-0.696331	0.486222	1
BORA	675.436	-0.0362534	0.0942878	-0.384497	0.70061	1
BORCS5	150.702	-0.144323	0.143844	-1.00333	0.315702	1
BORCS6	290.177	-0.118567	0.158252	-0.74923	0.453718	1
BORCS7-ASMT	1285.01	0.0972348	0.0864136	1.12523	0.260493	1
BORCS8	399.104	0.0668218	0.122296	0.546394	0.584795	1
BORCS8-MEF2B	207.122	-0.140593	0.136519	-1.02985	0.303083	1
BPGM	687.584	-0.0849373	0.0839844	-1.01135	0.311851	1
BPHL	779.883	-0.0827101	0.0960572	-0.861051	0.38921	1
BPIFB1	1.14864	2.42539	2.63783	0.919464	0.357853	1
BPIFC	9.66828	0.139629	0.76844	0.181704	0.855815	1
BPNT1	1792.16	0.00700974	0.0927085	0.0756106	0.939729	1
BPTF	7598.85	0.217477	0.138916	1.56553	0.117459	1
BRAF	1539.63	0.0233805	0.090792	0.257517	0.79678	1
BRAP	1500.42	0.0373001	0.0807538	0.461899	0.644154	1
BRAT1	2930.67	-0.0258977	0.0819466	-0.316031	0.751979	1
BRCA1	5891.29	0.0419607	0.0642339	0.653248	0.513596	1
BRCA2	1299.72	0.178551	0.152611	1.16997	0.242012	1
BRCAT54	9.20649	0.836156	0.588759	1.4202	0.155549	1
BRCC3	560.557	0.100776	0.116683	0.863674	0.387767	1
BRD1	3766.59	0.135777	0.0550143	2.46802	0.0135861	1
BRD2	37927.9	0.0403255	0.0459017	0.878518	0.379663	1
BRD3	2495.37	0.105385	0.103878	1.01451	0.310342	1
BRD4	2172.7	0.167534	0.101581	1.64926	0.0990938	1
BRD7	3621.18	0.0139237	0.0751711	0.185226	0.853051	1
BRD8	4284.38	0.0219785	0.0636687	0.345201	0.729943	1
BRD9	2533.29	0.0164215	0.0817467	0.200883	0.84079	1
BRE	1175.58	-0.0645691	0.0990651	-0.651784	0.51454	1
BRE-AS1	36.4611	0.184917	0.296887	0.622855	0.53338	1
BREA2	12.5051	0.501947	0.555571	0.903481	0.366271	1
BRF1	1088.36	-0.035843	0.0916127	-0.391244	0.695617	1
BRF2	393.411	0.0854419	0.124992	0.68358	0.49424	1
BRI3	769.272	-0.19402	0.0911073	-2.12957	0.033207	1
BRI3BP	1303.08	0.0163082	0.0986218	0.165361	0.86866	1
BRICD5	84.7183	-0.117202	0.234363	-0.500087	0.617014	1
BRINP1	2.25403	2.32039	1.81001	1.28198	0.199851	1
BRINP2	81.5337	0.435658	0.258648	1.68436	0.0921118	1
BRINP3	0.302301	-2.50035	7.21117	-0.346733	0.728792	1
BRIP1	2379.9	0.0604854	0.134661	0.449168	0.65331	1
BRIX1	4680.51	-0.0776937	0.0626381	-1.24036	0.214843	1
BRK1	3982.6	-0.0854995	0.0629899	-1.35735	0.174669	1
BRMS1	2218.47	-0.0558503	0.0794063	-0.703348	0.481839	1
BRMS1L	887.154	-0.0449823	0.094393	-0.476543	0.633688	1
BROX	2551.18	-0.0922516	0.0647806	-1.42406	0.154428	1
BRPF1	2839.41	0.0498358	0.0664954	0.749462	0.453579	1
BRPF3	6685.54	0.0756995	0.073466	1.0304	0.302821	1
BRS3	0.65834	2.4275	3.17375	0.764866	0.444351	1
BRSK1	636.604	0.00419864	0.104543	0.0401617	0.967964	1
BRSK2	274.788	0.211779	0.147415	1.43662	0.150827	1
BRWD1	2370.26	0.090733	0.153443	0.591313	0.554311	1
BRWD1-AS1	1.42631	-0.0183763	1.59969	-0.0114874	0.990835	1
BRWD1-IT2	25.5988	0.0336591	0.360249	0.0934329	0.92556	1
BRWD3	1550.87	0.0880396	0.213405	0.412548	0.679938	1
BSCL2	502.157	0.25018	0.290431	0.861411	0.389012	1
BSDC1	4633.4	0.0462711	0.0594998	0.777668	0.436765	1
BSG	21875.9	0.0721288	0.082775	0.871384	0.383545	1
BSN	186.707	-0.0238458	0.205798	-0.11587	0.907756	1
BSN-AS2	9.51926	-0.87772	0.805408	-1.08978	0.275809	1
BSND	0.274102	-1.85591	7.23766	-0.256424	0.797623	1
BSPRY	152.244	-0.0917581	0.168524	-0.544483	0.586109	1
BST1	8.28263	-0.457785	0.70476	-0.649562	0.515975	1
BST2	2.39139	1.30633	1.55561	0.839757	0.401045	1
BTAF1	4071.38	0.0326797	0.140922	0.231899	0.816617	1
BTBD1	6015.42	-0.0290227	0.0680428	-0.426536	0.669717	1
BTBD2	3030.69	-0.0168973	0.0947181	-0.178396	0.858412	1
BTBD3	2109.43	0.11562	0.112623	1.02661	0.304604	1
BTBD6	1999.71	-0.099338	0.086811	-1.1443	0.252498	1
BTBD7	912.585	0.261296	0.160729	1.6257	0.104014	1
BTBD8	32.4724	-0.0621471	0.464917	-0.133674	0.893661	1
BTBD9	683.493	0.0547697	0.136312	0.401796	0.687834	1
BTBD10	2171.47	-0.13051	0.0786519	-1.65934	0.0970466	1
BTBD11	393.457	-0.0693601	0.116988	-0.59288	0.553261	1
BTBD16	0.74246	0.553751	3.71534	0.149045	0.881518	1
BTBD17	0.407289	2.79689	4.97718	0.561942	0.574156	1
BTBD18	2.78839	0.560972	1.10667	0.506901	0.612225	1
BTBD19	39.2106	0.138102	0.344848	0.400471	0.68881	1
BTC	14.9867	0.975711	0.60836	1.60384	0.10875	1
BTD	1024.52	-0.14374	0.0721326	-1.99272	0.046292	1
BTF3	19665.6	-0.176487	0.0820657	-2.15055	0.0315115	1
BTF3L4	356.75	0.12943	0.115947	1.11628	0.2643	1
BTG1	840.21	-0.0670173	0.0806395	-0.831072	0.405933	1
BTG2	285.801	0.192763	0.143306	1.34512	0.178587	1
BTG3	3086.61	0.0303742	0.0655512	0.463367	0.643101	1
BTK	12.2575	-0.0633121	0.602925	-0.105008	0.916369	1
BTLA	0.330265	-2.87229	6.52255	-0.440363	0.659674	1
BTN1A1	12.4596	-0.339072	0.588297	-0.576362	0.564371	1
BTN2A1	2990.89	-0.047395	0.0673265	-0.703958	0.481459	1
BTN2A2	1118.46	-0.0323044	0.0910508	-0.354795	0.722743	1
BTN3A1	363.534	-0.0498288	0.12749	-0.390844	0.695913	1
BTN3A2	232.419	-0.283906	0.145926	-1.94554	0.0517096	1
BTN3A3	92.5461	-0.0518847	0.22064	-0.235156	0.814088	1
BTNL2	0.355033	-2.46118	5.12777	-0.47997	0.631248	1
BTNL8	0.411856	-2.88927	6.17991	-0.467527	0.640123	1
BTNL9	23.5976	-0.337434	0.383114	-0.880765	0.378445	1
BTNL10	2.88482	-0.273516	0.892014	-0.306628	0.759127	1
BTRC	2760.53	-0.0344094	0.0859876	-0.400166	0.689034	1
BUB1	9499.29	-0.0912316	0.0336701	-2.70957	0.00673695	1
BUB1B	5638.94	-0.0411588	0.0547234	-0.752125	0.451976	1
BUB1B-PAK6	38.4127	0.0692736	0.255957	0.270645	0.786664	1
BUB3	8275.1	-0.0605163	0.0705643	-0.857606	0.39111	1
BUD13	1367.68	-0.0549264	0.0740664	-0.741582	0.45834	1
BUD31	1869.3	0.0195953	0.104438	0.187626	0.85117	1
BVES	558.426	0.153323	0.16123	0.950953	0.341628	1
BVES-AS1	23.4342	-0.113373	0.41615	-0.272433	0.785289	1
BYSL	5408.59	0.00130222	0.0652576	0.0199551	0.984079	1
BZRAP1-AS1	53.7163	-0.300826	0.240388	-1.25142	0.210782	1
BZW1	3494.62	-0.113228	0.0981862	-1.15319	0.248831	1
BZW2	3624.59	-0.0823628	0.0791602	-1.04046	0.298128	1
C1D	197.501	0.0140352	0.126997	0.110516	0.912	1
C1GALT1	910.651	0.0855764	0.104179	0.821438	0.411397	1
C1GALT1C1	1412.76	-0.0980176	0.0781464	-1.25428	0.20974	1
C1GALT1C1L	193.484	-0.156384	0.144941	-1.07895	0.28061	1
C1orf21	425.664	0.0200797	0.117381	0.171065	0.864173	1
C1orf27	889.32	0.0313047	0.128503	0.24361	0.807533	1
C1orf35	1251.27	0.0711384	0.107943	0.659039	0.509871	1
C1orf43	6377.16	-0.0919892	0.0562778	-1.63456	0.102142	1
C1orf50	423.026	-0.172007	0.116132	-1.48112	0.138574	1
C1orf52	1889.76	-0.00709039	0.0733909	-0.0966113	0.923035	1
C1orf53	112.162	-0.322937	0.220173	-1.46675	0.142445	1
C1orf54	26.5217	-0.528823	0.396902	-1.33238	0.182736	1
C1orf56	178.662	-0.262116	0.144836	-1.80974	0.0703356	1
C1orf61	6.06627	0.77707	1.04688	0.742271	0.457923	1
C1orf74	109.148	-0.0434021	0.217001	-0.200008	0.841474	1
C1orf87	2.01203	0.569778	1.54617	0.36851	0.712493	1
C1orf94	0.702709	-3.22161	3.73323	-0.862954	0.388163	1
C1orf101	17.4858	-0.0815082	0.395822	-0.205921	0.836852	1
C1orf105	0.303832	0	4.81429	0	1	1
C1orf106	84.3708	0.222048	0.223615	0.992991	0.320714	1
C1orf109	728.524	0.141298	0.0852198	1.65804	0.0973091	1
C1orf111	0.68591	-0.9473	2.87606	-0.329375	0.741873	1
C1orf112	2246.58	-0.167272	0.055293	-3.02519	0.00248476	0.994526
C1orf115	159.929	0.13331	0.18636	0.715335	0.474402	1
C1orf116	2.10823	-0.469755	1.71575	-0.27379	0.784246	1
C1orf122	1325.92	-0.122552	0.121297	-1.01035	0.312326	1
C1orf123	727.943	-0.115382	0.0899257	-1.28308	0.199462	1
C1orf127	0.8503	0.58382	2.84631	0.205115	0.837482	1
C1orf131	1105.14	0.06673	0.0955643	0.698273	0.485006	1
C1orf132	3.58965	0.86141	1.32471	0.650263	0.515522	1
C1orf140	2.35676	1.28273	1.82249	0.703833	0.481537	1
C1orf145	46.7392	-0.199508	0.276056	-0.72271	0.469858	1
C1orf146	0.440992	-1.53672	3.68017	-0.417567	0.676264	1
C1orf159	1064.25	-0.0547253	0.111948	-0.488845	0.624951	1
C1orf162	6.37074	-0.144395	0.872607	-0.165476	0.86857	1
C1orf167	70.7964	-0.0023085	0.221879	-0.0104043	0.991699	1
C1orf168	0.742894	-2.87315	2.75296	-1.04366	0.296643	1
C1orf174	430.981	0.0434598	0.101772	0.427031	0.669357	1
C1orf185	0.576876	0.541353	7.18612	0.0753331	0.93995	1
C1orf189	2.0606	-0.0380199	1.157	-0.0328608	0.973786	1
C1orf194	0.492343	0	3.64155	0	1	1
C1orf198	1015.07	0.0483754	0.0824869	0.586461	0.557566	1
C1orf204	1.80716	-0.935074	1.65176	-0.566107	0.571321	1
C1orf210	0.553013	1.84096	4.25837	0.432316	0.665512	1
C1orf216	125.016	0.165136	0.175635	0.940227	0.347101	1
C1orf220	21.3634	0.153942	0.442359	0.348003	0.727838	1
C1orf226	134.684	0.0450948	0.172528	0.261376	0.793803	1
C1orf228	8.26105	0.248964	0.651505	0.382137	0.70236	1
C1orf233	44.4178	0.0930786	0.337703	0.275623	0.782838	1
C1orf234	1.37165	-4.47661	1.84334	-2.42853	0.0151603	1
C1QBP	28388.5	-0.171969	0.0701474	-2.45153	0.0142249	1
C1QL1	263.234	-0.0638515	0.155147	-0.411555	0.680666	1
C1QL2	1.064	-0.0390142	2.37622	-0.0164186	0.9869	1
C1QL3	9.90999	0.277096	0.64809	0.427558	0.668973	1
C1QL4	34.247	-0.625051	0.344787	-1.81286	0.0698533	1
C1QTNF1	412.933	-0.0046728	0.148653	-0.0314344	0.974923	1
C1QTNF1-AS1	1.95504	-1.35621	1.39914	-0.969313	0.332389	1
C1QTNF2	61.0627	0.13131	0.270499	0.485434	0.627369	1
C1QTNF3	0.555548	1.82226	2.56029	0.71174	0.476626	1
C1QTNF3-AMACR	613.407	-0.010155	0.0806981	-0.12584	0.899859	1
C1QTNF4	3.23	1.17611	1.28424	0.915807	0.359768	1
C1QTNF5	0.468616	1.25089	7.16754	0.174522	0.861455	1
C1QTNF6	39.2264	-0.00332269	0.32151	-0.0103346	0.991754	1
C1QTNF9	0.854825	-0.012079	2.6219	-0.00460699	0.996324	1
C1QTNF9B	66.7221	0.24427	0.261432	0.934352	0.350122	1
C1QTNF9B-AS1	12.7536	-0.710962	0.463596	-1.53358	0.125133	1
C1R	322.595	0.0259571	0.144412	0.179744	0.857353	1
C1RL	135.09	-0.143739	0.190675	-0.753841	0.450945	1
C1RL-AS1	41.1924	0.300312	0.379132	0.792104	0.4283	1
C1S	16.225	0.828157	0.63554	1.30308	0.192549	1
C2	33.0159	-0.0756089	0.434462	-0.174029	0.861843	1
C2-AS1	4.21698	-0.0205016	0.845572	-0.0242459	0.980656	1
C2CD2	264.043	0.215534	0.176361	1.22212	0.221664	1
C2CD2L	1657.23	-0.0601338	0.0904005	-0.665193	0.505927	1
C2CD3	2272.72	0.0723018	0.0893797	0.808928	0.418556	1
C2CD4A	14.2357	0.109213	0.507357	0.215259	0.829565	1
C2CD4B	1.91378	-0.229011	1.47825	-0.15492	0.876884	1
C2CD4C	73.2901	-0.455551	0.234054	-1.94635	0.0516127	1
C2CD5	2070.29	0.0974637	0.0902608	1.0798	0.280231	1
C2orf15	79.4054	-0.212256	0.261664	-0.811176	0.417265	1
C2orf16	83.218	0.0179048	0.235039	0.0761782	0.939277	1
C2orf27A	14.3014	-0.375665	0.617357	-0.608504	0.542853	1
C2orf27B	6.84896	-0.206542	0.711191	-0.290417	0.771497	1
C2orf42	541.951	-0.00700431	0.121202	-0.0577903	0.953916	1
C2orf47	1319.2	-0.111939	0.0951259	-1.17674	0.239299	1
C2orf48	18.0293	-0.0761297	0.401113	-0.189796	0.849469	1
C2orf49	638.577	0.183463	0.101534	1.80691	0.0707759	1
C2orf50	1.5956	-0.433789	1.35729	-0.3196	0.749272	1
C2orf54	0.676906	1.84161	6.18382	0.297811	0.765848	1
C2orf61	0.313008	-0.991263	5.99932	-0.165229	0.868764	1
C2orf66	1.16245	0.37624	1.96436	0.191533	0.848108	1
C2orf68	705.11	0.0108095	0.0951483	0.113607	0.90955	1
C2orf69	360.768	0.0441725	0.128153	0.344684	0.730332	1
C2orf70	0.938977	-0.991355	3.41586	-0.290221	0.771647	1
C2orf72	76.0243	0.27074	0.260098	1.04092	0.297914	1
C2orf73	0.661988	-2.26333	3.46637	-0.652939	0.513795	1
C2orf74	240.553	-0.156931	0.176326	-0.890003	0.373464	1
C2orf76	374.871	0.13772	0.1668	0.825656	0.409	1
C2orf78	2.86479	-0.517295	1.38282	-0.374087	0.708339	1
C2orf81	44.6612	0.128418	0.28289	0.45395	0.649865	1
C2orf82	14.7047	-0.149114	0.534445	-0.279007	0.780239	1
C2orf88	12.4771	0.161379	0.502567	0.321109	0.748128	1
C3	8.82258	-0.177697	0.869071	-0.204467	0.837988	1
C3AR1	15.6254	-0.411815	0.431657	-0.954034	0.340067	1
C3orf14	289.358	-0.0419044	0.153137	-0.27364	0.784361	1
C3orf18	10.6746	-0.848285	0.649489	-1.30608	0.191526	1
C3orf20	6.0989	-0.231901	0.812316	-0.285481	0.775275	1
C3orf22	0.521139	1.79647	7.23763	0.248213	0.80397	1
C3orf33	263.491	0.0898663	0.154186	0.582844	0.559999	1
C3orf35	3.30245	1.54683	1.27416	1.214	0.224748	1
C3orf38	842.934	0.0204465	0.126211	0.162003	0.871304	1
C3orf49	2.52254	0.349948	1.09656	0.319132	0.749627	1
C3orf52	589.595	-0.0441401	0.0868844	-0.508033	0.61143	1
C3orf58	305.502	0.264713	0.164168	1.61246	0.106863	1
C3orf62	53.3981	-0.11668	0.318446	-0.366404	0.714064	1
C3orf67	77.9804	-0.0943678	0.252263	-0.374085	0.708341	1
C3orf70	40.3864	0.164084	0.348944	0.470231	0.63819	1
C3orf80	34.6329	-0.166911	0.359767	-0.463942	0.642689	1
C4A	124.7	0.027417	0.227307	0.120617	0.903995	1
C4B	71.2456	0.00702866	0.246716	0.0284889	0.977272	1
C4orf3	1321.69	-0.0972233	0.10844	-0.896563	0.369952	1
C4orf19	98.8673	-0.48897	0.204132	-2.39536	0.0166041	1
C4orf22	4.65835	1.08076	1.15571	0.935153	0.34971	1
C4orf26	8.88065	0.173876	0.789704	0.220179	0.825732	1
C4orf32	318.258	0.189693	0.115443	1.64317	0.100347	1
C4orf33	273.324	-0.0162511	0.155496	-0.104511	0.916764	1
C4orf36	16.7409	-0.72464	0.489667	-1.47986	0.13891	1
C4orf46	1085.09	-0.0515767	0.0845115	-0.610292	0.541668	1
C4orf47	15.0705	0.607928	0.541493	1.12269	0.26157	1
C4orf48	674.472	-0.132803	0.154221	-0.861124	0.38917	1
C4orf50	0.275485	0	7.25997	0	1	1
C5	139.632	0.0156195	0.179172	0.087176	0.930532	1
C5AR1	13.9185	0.197016	0.47886	0.411428	0.680759	1
C5orf15	2567.91	0.0825832	0.0863968	0.95586	0.339143	1
C5orf22	2953.05	-0.0330673	0.0669798	-0.493691	0.621524	1
C5orf24	803.688	0.114882	0.144703	0.793912	0.427247	1
C5orf30	368.312	0.128416	0.108182	1.18704	0.235213	1
C5orf34	1216.91	-0.170724	0.0895977	-1.90546	0.0567209	1
C5orf38	1.46347	2.28829	2.34183	0.97714	0.3285	1
C5orf42	3131.2	0.184518	0.117143	1.57515	0.115222	1
C5orf45	399.237	-0.0706052	0.124508	-0.567074	0.570664	1
C5orf46	27.0556	-0.0642438	0.428696	-0.149859	0.880876	1
C5orf49	33.8178	-0.378999	0.386931	-0.9795	0.327333	1
C5orf51	3606.75	-0.0140658	0.0818591	-0.17183	0.863571	1
C5orf52	0.387231	-2.90211	4.02887	-0.720327	0.471324	1
C5orf56	19.5431	-0.800403	0.505742	-1.58263	0.113506	1
C5orf60	1.2148	0.5694	1.85807	0.306447	0.759265	1
C5orf63	10.0965	-0.596719	0.606636	-0.983653	0.325286	1
C5orf66	1972.34	0.0320372	0.0714975	0.448088	0.65409	1
C5orf66-AS1	14.6185	-0.132193	0.613996	-0.215299	0.829534	1
C5orf67	0.412427	0	5.54038	0	1	1
C6orf1	349.457	0.040501	0.124106	0.326343	0.744165	1
C6orf25	1.76357	1.76968	1.58699	1.11512	0.2648	1
C6orf47	653.443	-0.220767	0.0945264	-2.33551	0.0195167	1
C6orf48	1363.63	-0.172876	0.124294	-1.39086	0.164267	1
C6orf52	107.005	0.34497	0.237894	1.4501	0.147032	1
C6orf58	1.40185	0.00253672	1.95753	0.00129588	0.998966	1
C6orf62	3278.7	-0.0998563	0.0662671	-1.50687	0.131843	1
C6orf89	2513.46	-0.00757255	0.0815496	-0.0928582	0.926016	1
C6orf99	31.8557	-0.0549481	0.316011	-0.17388	0.86196	1
C6orf106	3065.83	0.135572	0.0909195	1.49112	0.13593	1
C6orf118	27.8291	-0.459911	0.431373	-1.06616	0.286353	1
C6orf120	814.67	0.133989	0.123501	1.08492	0.277957	1
C6orf132	210.135	0.0542344	0.146576	0.370009	0.711376	1
C6orf136	870.195	-0.0272571	0.0930101	-0.293056	0.76948	1
C6orf141	151.619	0.132919	0.257361	0.51647	0.605526	1
C6orf163	12.9155	-0.323933	0.585571	-0.553192	0.580132	1
C6orf201	938.883	-0.339202	0.118787	-2.85556	0.00429615	1
C6orf203	503.004	-0.0410093	0.112226	-0.365418	0.7148	1
C6orf222	4.82703	0.961421	1.31191	0.732842	0.463655	1
C6orf223	1.68559	-1.03518	1.49267	-0.693508	0.487991	1
C6orf226	137.533	-0.0541832	0.180714	-0.299829	0.764307	1
C6orf229	0.387292	-2.49142	5.00849	-0.49744	0.618879	1
C7orf13	312.579	-0.211638	0.133515	-1.58513	0.112938	1
C7orf25	810.719	-0.0156282	0.101348	-0.154204	0.877449	1
C7orf26	1753.92	0.00314239	0.0928913	0.0338287	0.973014	1
C7orf31	530.617	-0.128453	0.108143	-1.1878	0.234911	1
C7orf34	0.302276	0	6.04611	0	1	1
C7orf43	739.816	-0.0362981	0.104411	-0.347648	0.728105	1
C7orf49	689.506	-0.184338	0.0765693	-2.40747	0.0160634	1
C7orf50	3849.5	-0.126802	0.101451	-1.24989	0.211341	1
C7orf55	1020.75	-0.0924532	0.325526	-0.284012	0.776401	1
C7orf55-LUC7L2	555.478	0.112706	0.357617	0.31516	0.75264	1
C7orf57	49.4014	-0.199705	0.386286	-0.516987	0.605165	1
C7orf61	9.10989	0.0832732	0.684148	0.121718	0.903122	1
C7orf73	419.527	-0.0511052	0.10168	-0.502608	0.61524	1
C8G	13.0267	-0.455352	0.505701	-0.900436	0.367888	1
C8orf4	6.37208	1.39162	0.922526	1.50849	0.13143	1
C8orf31	10.6445	0.142419	0.613142	0.232276	0.816323	1
C8orf33	1503.93	0.0241286	0.0632373	0.381556	0.702791	1
C8orf34	37.4627	0.0758461	0.28955	0.261945	0.793364	1
C8orf34-AS1	7.2833	-0.0871836	0.669242	-0.130272	0.896351	1
C8orf37	31.0279	0.235588	0.358738	0.656713	0.511366	1
C8orf37-AS1	0.386554	0	7.19586	0	1	1
C8orf44	30.8844	-0.126362	0.31918	-0.395894	0.692183	1
C8orf44-SGK3	122.361	0.124963	0.192916	0.647763	0.517138	1
C8orf46	0.43953	-0.894266	7.23765	-0.123558	0.901666	1
C8orf48	47.6089	-0.0120262	0.28857	-0.0416752	0.966758	1
C8orf49	25.0419	-0.225833	0.406553	-0.555481	0.578565	1
C8orf58	138.433	0.0341993	0.188562	0.181369	0.856078	1
C8orf59	1163.05	-0.0879711	0.11548	-0.76179	0.446185	1
C8orf76	886.343	-0.0396521	0.0993157	-0.399253	0.689707	1
C8orf82	278.73	-0.11003	0.166858	-0.659422	0.509625	1
C8orf88	382.074	-0.111331	0.160593	-0.693248	0.488154	1
C9	0.564756	0	7.25997	0	1	1
C9orf3	838.229	-0.00939647	0.0807666	-0.116341	0.907382	1
C9orf16	744.601	-0.142012	0.134887	-1.05282	0.292424	1
C9orf24	3.34913	1.28551	1.57641	0.815469	0.414804	1
C9orf40	625.476	0.115684	0.151802	0.762076	0.446015	1
C9orf41-AS1	90.5274	0.154263	0.22732	0.678619	0.497379	1
C9orf43	36.631	-0.0871059	0.362198	-0.240492	0.809949	1
C9orf47	112.006	0.0351227	0.184614	0.19025	0.849113	1
C9orf50	1.14505	3.63787	2.35297	1.54608	0.122086	1
C9orf64	1304.57	0.0865706	0.0692872	1.24945	0.211502	1
C9orf66	46.7961	-0.0700142	0.274266	-0.255278	0.798508	1
C9orf69	3764.7	-0.157653	0.0766946	-2.05559	0.0398222	1
C9orf72	547.073	0.0670455	0.150569	0.445281	0.656117	1
C9orf78	4054.16	-0.0430196	0.056101	-0.766824	0.443186	1
C9orf84	2.46813	-0.0278696	1.51233	-0.0184283	0.985297	1
C9orf85	359.113	0.224878	0.122176	1.8406	0.0656798	1
C9orf91	1606.5	-0.0631459	0.0652894	-0.96717	0.333459	1
C9orf114	1762.99	-0.0829672	0.0649569	-1.27727	0.201508	1
C9orf116	111.541	-0.182082	0.175588	-1.03698	0.299745	1
C9orf129	171.057	0.0386661	0.201556	0.191838	0.847869	1
C9orf131	3.00427	1.14409	1.01305	1.12935	0.25875	1
C9orf135	1.42451	-0.821527	2.32104	-0.353948	0.723378	1
C9orf139	6.04251	0.358	0.823586	0.434684	0.663792	1
C9orf142	1733.44	-0.0175095	0.129428	-0.135284	0.892388	1
C9orf147	28.2453	0.408087	0.351789	1.16003	0.246036	1
C9orf152	1.89439	2.42274	1.97697	1.22548	0.220394	1
C9orf153	0.74683	2.16778	2.51643	0.861451	0.38899	1
C9orf163	8.66993	0.112438	0.576736	0.194956	0.845427	1
C9orf172	64.7001	0.00361719	0.244128	0.0148168	0.988178	1
C9orf173-AS1	3.76989	-0.789489	0.920162	-0.85799	0.390898	1
C10orf2	2400.13	0.134463	0.0689091	1.95131	0.0510203	1
C10orf10	28.374	0.129327	0.385631	0.335363	0.737351	1
C10orf11	25.6602	-0.031023	0.372969	-0.0831786	0.93371	1
C10orf12	603.239	0.0417479	0.168386	0.24793	0.804189	1
C10orf25	7.06418	-0.289113	0.739427	-0.390996	0.695801	1
C10orf35	401.05	-0.0483268	0.135492	-0.356676	0.721334	1
C10orf54	12.3081	0.336434	0.651065	0.516745	0.605334	1
C10orf55	0.365635	0	4.60866	0	1	1
C10orf62	0.273792	-0.991229	7.0234	-0.141132	0.887765	1
C10orf67	12.5425	0.309453	0.650753	0.47553	0.634409	1
C10orf76	1857.21	0.0213252	0.0723799	0.294628	0.768278	1
C10orf82	4.585	-0.308929	1.22036	-0.253146	0.800156	1
C10orf88	1014.32	0.0880523	0.0942277	0.934464	0.350065	1
C10orf90	0.525772	-2.47448	4.31527	-0.573423	0.566358	1
C10orf91	1.84864	-0.199292	1.36383	-0.146127	0.883821	1
C10orf95	25.8306	-0.029713	0.436259	-0.0681085	0.945699	1
C10orf105	0.410769	-0.991279	4.96632	-0.1996	0.841793	1
C10orf107	6.89237	-0.145408	0.814184	-0.178594	0.858257	1
C10orf111	5.41113	0.523672	0.840964	0.622705	0.533478	1
C10orf131	9.34017	0.281054	0.579098	0.485331	0.627441	1
C11orf1	619.589	-0.0946022	0.100489	-0.941419	0.34649	1
C11orf16	2.01063	-1.49795	1.31355	-1.14038	0.254127	1
C11orf24	1414.2	-0.0792124	0.10793	-0.733925	0.462995	1
C11orf31	2209.93	-0.0313411	0.12913	-0.24271	0.80823	1
C11orf42	2.7429	0.269738	1.01946	0.264588	0.791327	1
C11orf45	49.9689	0.239084	0.254875	0.938043	0.348222	1
C11orf49	1236.69	-0.108699	0.104236	-1.04281	0.297035	1
C11orf52	0.662661	0.693379	7.14323	0.0970679	0.922672	1
C11orf54	683.642	0.0257618	0.138601	0.185871	0.852546	1
C11orf57	3966.21	-0.0650941	0.0576576	-1.12898	0.258907	1
C11orf58	7894.16	0.00508559	0.0680972	0.0746813	0.940468	1
C11orf63	399.819	-0.0274522	0.11195	-0.245217	0.806288	1
C11orf65	36.5556	0.201087	0.385839	0.521169	0.602249	1
C11orf68	762.757	-0.238114	0.106763	-2.23031	0.0257271	1
C11orf70	100.607	-0.381771	0.225993	-1.68931	0.0911605	1
C11orf71	110.721	-0.00855116	0.179935	-0.0475237	0.962096	1
C11orf72	2.08414	0.19738	1.41237	0.139751	0.888857	1
C11orf73	1916.25	-0.0502666	0.0807517	-0.622483	0.533624	1
C11orf74	1087.96	-0.0110547	0.11635	-0.0950121	0.924305	1
C11orf80	317.206	0.00263943	0.124192	0.0212527	0.983044	1
C11orf84	3844.33	-0.0388501	0.0656301	-0.591954	0.553881	1
C11orf91	2.25342	0.150647	1.2143	0.124061	0.901267	1
C11orf94	6.82372	0.413401	0.711595	0.580949	0.561275	1
C11orf95	381.572	0.0596787	0.145768	0.409409	0.68224	1
C11orf96	84.1673	-0.100281	0.2333	-0.429835	0.667316	1
C11orf97	0.440402	-1.88947	7.23597	-0.261121	0.793999	1
C11orf98	2053.94	0.011641	0.0959654	0.121304	0.90345	1
C12orf4	1509.57	-0.0231913	0.0951129	-0.243829	0.807363	1
C12orf10	2941.43	0.0168864	0.0907045	0.18617	0.852312	1
C12orf29	1912.11	0.0682549	0.102364	0.666786	0.504909	1
C12orf43	1475.27	0.0265892	0.0735639	0.361444	0.717768	1
C12orf45	729.246	-0.0459679	0.108477	-0.423758	0.671742	1
C12orf49	817.584	0.190374	0.0928683	2.04994	0.0403705	1
C12orf50	0.725206	2.38386	3.76032	0.633952	0.526112	1
C12orf56	1.37122	-0.525257	2.04582	-0.256746	0.797375	1
C12orf57	2327.97	0.0782313	0.115919	0.674878	0.499754	1
C12orf60	72.6237	-0.180045	0.251339	-0.716345	0.473778	1
C12orf65	286.447	0.0622901	0.125636	0.4958	0.620036	1
C12orf66	382.448	0.0022422	0.111841	0.0200481	0.984005	1
C12orf71	1.20843	-0.0491654	2.11013	-0.0232997	0.981411	1
C12orf73	323.164	-0.171478	0.116532	-1.4715	0.141156	1
C12orf75	701.639	0.00463476	0.10687	0.0433681	0.965408	1
C12orf76	33.7963	-0.369493	0.342184	-1.07981	0.280227	1
C14orf1	1185.77	-0.176209	0.0878846	-2.005	0.0449627	1
C14orf2	1827.85	-0.0631613	0.125839	-0.501921	0.615723	1
C14orf28	62.3993	-0.164645	0.265635	-0.619816	0.535379	1
C14orf37	671.215	0.0112396	0.0980717	0.114606	0.908757	1
C14orf39	40.8307	0.489815	0.318862	1.53613	0.124506	1
C14orf79	124.087	-0.195034	0.183557	-1.06253	0.287997	1
C14orf80	685.176	-0.0332158	0.10716	-0.309964	0.756588	1
C14orf93	182.055	-0.0975888	0.171579	-0.568767	0.569514	1
C14orf119	957.177	-0.202638	0.0921618	-2.19872	0.0278981	1
C14orf132	44.4324	-0.283896	0.326843	-0.868598	0.385067	1
C14orf142	421.471	-0.00555164	0.140449	-0.0395277	0.96847	1
C14orf159	167.659	-0.110802	0.166393	-0.665903	0.505473	1
C14orf166	5850.71	-0.150528	0.112571	-1.33719	0.181162	1
C14orf169	1279.74	0.0443514	0.0681155	0.651121	0.514969	1
C14orf178	1.56741	2.18117	1.68229	1.29655	0.194786	1
[truncated: 22,601 more rows]

## Sheet: AA132 3µM
	baseMean	log2FoldChange	lfcSE	stat	pvalue	padj
AKAP17A	3307.18	0.0674331	0.0740891	0.910161	0.362737	0.799618
ASMTL	503.092	-0.0867789	0.128389	-0.675905	0.499101	0.862651
ASMTL-AS1	62.7862	0.184805	0.327193	0.564819	0.572197	NA
CD99	8355.62	-0.10133	0.0759728	-1.33376	0.182281	0.669655
CRLF2	1.95789	0.537254	2.008	0.267557	0.78904	NA
DHRSX	1162.32	0.102719	0.106995	0.960035	0.337038	0.785983
GTPBP6	2870.59	0.00555492	0.0822945	0.0675005	0.946183	0.987389
IL9R	8.14673	-0.374347	0.613962	-0.609723	0.542045	NA
IL3RA	4.65284	1.32393	0.714076	1.85405	0.0637319	NA
LINC00106	7.2552	0.688236	0.754068	0.912698	0.361402	NA
LOC101928032	7.7272	0.209557	0.926104	0.226278	0.820985	NA
LOC101928055	31.5615	-0.207638	0.387111	-0.536379	0.591697	NA
LOC101928070	0.722051	-0.634484	2.42878	-0.261236	0.793911	NA
LOC101928092	37.1218	-0.235723	0.32702	-0.720819	0.471021	NA
LOC102724521	26.7919	-0.386204	0.398356	-0.969493	0.332299	NA
LOC105373102	48.5456	0.232277	0.279088	0.832274	0.405254	NA
LOC107985677	6.23334	-0.453932	0.882958	-0.514103	0.60718	NA
LOC107985706	0.685693	3.04187	3.3269	0.914327	0.360545	NA
Mar_1	477.511	-0.0196432	0.110671	-0.177492	0.859122	0.971856
Mar_2	1009.12	-0.142334	0.0906973	-1.56933	0.116572	0.594175
PLCXD1	1044.75	0.102333	0.0894366	1.14419	0.252544	0.729604
PPP2R3B	1153.33	-0.150214	0.0994618	-1.51027	0.130975	0.611965
SHOX	0.826368	2.42118	2.92211	0.828573	0.407346	NA
SLC25A6	17751.6	-0.0159742	0.0684792	-0.233271	0.815551	0.962325
SPRY3	11.5613	-0.472925	0.56631	-0.835099	0.403662	NA
USP30	743.799	0.0647308	0.0784304	0.825328	0.409185	0.823697
VAMP7	6269.68	-0.0850877	0.0745734	-1.14099	0.253873	0.729985
WASIR1	24.2132	0.0214329	0.36995	0.0579347	0.953801	NA
ZBED1	1384.65	0.10841	0.0709826	1.52728	0.126692	0.608935
A1BG	67.0476	0.149004	0.217679	0.684513	0.493651	NA
A1BG-AS1	341.748	0.101509	0.146088	0.694851	0.487149	0.858324
A1CF	0.724916	1.83493	2.42456	0.756809	0.449164	NA
A2M	28.9644	0.20087	0.376471	0.53356	0.593646	NA
A2M-AS1	22.1701	-0.194697	0.449734	-0.432916	0.665076	NA
A2ML1	0.876572	-1.31447	2.18041	-0.602855	0.546605	NA
A3GALT2	1.45586	-0.997204	1.86309	-0.535243	0.592482	NA
A4GALT	73.5442	-0.190307	0.232988	-0.816811	0.414036	NA
AAAS	4478.92	-0.094385	0.0799383	-1.18072	0.237713	0.720354
AACS	3362.56	-0.101846	0.0462823	-2.20054	0.0277683	0.403072
AADAC	0.302436	0	7.25997	0	1	NA
AADAT	312.225	-0.0241179	0.135501	-0.17799	0.858731	0.971802
AAED1	623.949	0.127653	0.0951571	1.34149	0.17976	0.669655
AAGAB	5238.55	-0.157238	0.0585659	-2.68481	0.00725702	0.239418
AAK1	514.745	0.381226	0.203475	1.87357	0.0609894	0.497555
AAMDC	563.275	-0.400457	0.113616	-3.52466	0.00042402	0.0670665
AAMP	10873.7	-0.0390764	0.06747	-0.579167	0.562477	0.884106
AANAT	9.8898	-0.57421	0.721372	-0.795996	0.426034	NA
AAR2	1579.67	0.0316659	0.0701207	0.451592	0.651563	0.91534
AARD	16.959	0.350797	0.54344	0.645511	0.518596	NA
AARS	14025.6	0.0795944	0.0610838	1.30304	0.192562	0.680234
AARS2	4293.6	-0.0163608	0.065395	-0.250185	0.802445	0.959488
AARSD1	1316.38	-0.0378113	0.0977613	-0.386771	0.698926	0.928211
AASDH	576.179	-0.237965	0.141441	-1.68244	0.0924845	0.562634
AASDHPPT	2727.67	0.0185079	0.0762046	0.242872	0.808105	0.96137
AASS	2142.79	-0.084969	0.0922829	-0.920745	0.357184	0.796815
AATBC	16.6512	-0.232974	0.465256	-0.500744	0.616551	NA
AATF	9249.36	-0.0738291	0.0859642	-0.858835	0.390432	0.812065
AATK	129.545	0.196429	0.217347	0.903756	0.366125	NA
AATK-AS1	2.60365	1.2926	1.15939	1.1149	0.264895	NA
ABALON	528.443	-0.03933	0.103252	-0.380914	0.703267	0.92955
ABAT	94.4061	0.266151	0.225523	1.18015	0.237942	NA
ABCA1	4.15882	0.265777	1.39571	0.190424	0.848977	NA
ABCA2	1514.23	0.1218	0.0973274	1.25145	0.210771	0.70242
ABCA3	1735.66	0.00522795	0.0681204	0.0767457	0.938826	0.987285
ABCA4	1.68237	2.41227	2.49494	0.966866	0.333611	NA
ABCA5	928.918	0.171817	0.104258	1.64799	0.0993543	0.570837
ABCA6	0.931446	2.41429	2.70986	0.890926	0.372969	NA
ABCA7	521.801	0.0674344	0.135697	0.496947	0.619226	0.905048
ABCA8	12.7845	-0.791713	0.782732	-1.01147	0.311789	NA
ABCA9	0.695283	0.31838	3.51647	0.0905398	0.927858	NA
ABCA10	9.07766	1.26728	0.741659	1.70871	0.087505	NA
ABCA12	8.72927	-0.0873114	0.735887	-0.118648	0.905554	NA
ABCA13	2.7874	0.368399	1.39984	0.263172	0.792418	NA
ABCB1	5080.19	0.0654631	0.0691118	0.947206	0.343534	0.790059
ABCB4	61.1999	0.0593577	0.283048	0.209709	0.833895	NA
ABCB5	0.492462	0.959443	7.13976	0.13438	0.893102	NA
ABCB6	928.278	0.176052	0.12469	1.41192	0.157974	0.645664
ABCB7	2227.7	-0.191562	0.0638371	-3.00079	0.00269281	0.159433
ABCB8	1551.89	-0.0192017	0.0845598	-0.227078	0.820363	0.96263
ABCB9	273.45	0.0245974	0.114624	0.214592	0.830085	0.964437
ABCB10	4502.26	-0.0331196	0.0751566	-0.440675	0.659448	0.91872
ABCC1	4277.23	0.154694	0.0737976	2.0962	0.0360648	0.430767
ABCC2	37.4742	0.390314	0.380268	1.02642	0.304694	NA
ABCC3	2.58744	0.738886	1.29264	0.571609	0.567587	NA
ABCC4	1800.33	0.0884708	0.102497	0.863155	0.388052	0.811087
ABCC5	1504.88	0.145261	0.0989441	1.46811	0.142075	0.625205
ABCC6	20.0238	0.301689	0.394037	0.765636	0.443893	NA
ABCC8	40.6409	0.316695	0.37835	0.837042	0.402569	NA
ABCC9	0.493362	0	7.25997	0	1	NA
ABCC10	3266.95	0.0441131	0.0598174	0.737462	0.460841	0.848428
ABCC11	17.6485	-0.224126	0.556594	-0.402675	0.687188	NA
ABCD1	488.834	-0.160707	0.107895	-1.48947	0.136362	0.618166
ABCD2	55.5668	0.202615	0.25508	0.794319	0.42701	NA
ABCD3	3812.26	-0.215594	0.0927274	-2.32503	0.0200701	0.359824
ABCD4	1411.24	0.0365855	0.0742879	0.492483	0.622378	0.906307
ABCE1	3142.53	-0.0149753	0.0900059	-0.166382	0.867857	0.974443
ABCF1	9050.41	-0.0689868	0.0657984	-1.04846	0.294428	0.759064
ABCF2	6044.42	0.0439197	0.072133	0.60887	0.54261	0.877996
ABCF3	1563.21	-0.0752318	0.0777233	-0.967943	0.333073	0.782315
ABCG1	27.5901	-0.471249	0.520074	-0.906119	0.364873	NA
ABCG2	193.022	-0.146496	0.173018	-0.846709	0.397157	0.816406
ABCG4	35.2099	0.452976	0.294394	1.53867	0.123884	NA
ABCG5	3.1891	-0.914983	1.01457	-0.90184	0.367142	NA
ABCG8	1.112	2.42112	2.85226	0.848843	0.395969	NA
ABHD1	18.3522	0.3204	0.49331	0.649489	0.516022	NA
ABHD2	1454.47	0.125151	0.144033	0.868907	0.384898	0.809211
ABHD3	2762.62	0.123113	0.0679574	1.81161	0.0700458	0.513859
ABHD4	931.104	0.076291	0.102924	0.741239	0.458548	0.847522
ABHD5	1627.83	-0.00716064	0.0747345	-0.0958144	0.923668	0.987285
ABHD6	239.062	0.0392777	0.168492	0.233112	0.815674	0.962374
ABHD8	1072.64	0.0752855	0.130615	0.576393	0.564349	0.884714
ABHD10	1599.61	-0.102677	0.0840824	-1.22115	0.222031	0.708849
ABHD11	656.96	0.0445919	0.112038	0.398008	0.690624	0.92549
ABHD11-AS1	3.75984	-0.744373	1.27104	-0.58564	0.558117	NA
ABHD12	2858.09	-0.0215587	0.074749	-0.288415	0.773029	0.949771
ABHD12B	2.26167	1.14579	1.27316	0.899959	0.368142	NA
ABHD13	487.703	0.0179516	0.152171	0.117971	0.906091	0.98229
ABHD14A	223.148	-0.0229263	0.209152	-0.109616	0.912714	0.983286
ABHD14A-ACY1	381.904	0.0847826	0.126136	0.672154	0.501486	0.863026
ABHD14B	138.091	-0.0123321	0.184596	-0.0668061	0.946736	NA
ABHD15	645.332	0.0623227	0.0959461	0.64956	0.515977	0.86866
ABHD16A	2052.86	0.124962	0.0750816	1.66435	0.0960427	0.566889
ABHD16B	75.9647	0.0696954	0.245161	0.284284	0.776193	NA
ABHD17A	2420.87	-0.117526	0.101523	-1.15763	0.247013	0.725526
ABHD17B	919.206	-0.0116997	0.100617	-0.11628	0.907431	0.982573
ABHD17C	739.749	0.0596554	0.0934226	0.638555	0.523113	0.870356
ABHD18	224.586	0.31287	0.156072	2.00466	0.0449993	0.45555
ABI1	2908.06	-0.00620766	0.0786737	-0.0789039	0.937109	0.987285
ABI2	5991.79	-0.106857	0.077099	-1.38597	0.165755	0.653406
ABI3	0.631854	-1.36547	3.6911	-0.369935	0.711431	NA
ABI3BP	1.26268	1.13177	2.18465	0.518055	0.60442	NA
ABL1	4604.79	0.118478	0.0804444	1.4728	0.140805	0.624131
ABL2	754.732	0.365727	0.234989	1.55636	0.119623	0.59841
ABLIM1	1453.33	0.296154	0.176767	1.67539	0.0938572	0.565954
ABLIM2	14.9029	-0.342657	0.485805	-0.705338	0.4806	NA
ABLIM3	21.4025	-0.00962971	0.437721	-0.0219996	0.982448	NA
ABO	0.467996	0	4.3655	0	1	NA
ABR	7155.8	0.0392639	0.0598608	0.65592	0.511875	0.867659
ABRACL	1381.06	-0.329062	0.0919246	-3.57969	0.000344002	0.059305
ABT1	3470.43	0.0746374	0.0855869	0.872065	0.383173	0.808275
ABTB1	339.639	-0.144724	0.153568	-0.942414	0.345981	0.791632
ABTB2	911.049	0.176165	0.0854485	2.06165	0.0392415	0.437179
ACAA1	1912.85	-0.189971	0.0884273	-2.14832	0.031688	0.41611
ACAA2	4799.93	-0.211828	0.0920533	-2.30114	0.0213835	0.365052
ACACA	7728.91	0.0958933	0.116857	0.820602	0.411873	0.825224
ACACB	631.188	0.176113	0.128861	1.36669	0.171722	0.661046
ACAD8	608.27	-0.128548	0.114169	-1.12595	0.260189	0.736248
ACAD9	1576.52	-0.132722	0.0704096	-1.885	0.0594297	0.494561
ACAD10	496.16	0.00770681	0.103177	0.0746951	0.940457	0.987285
ACAD11	103.771	0.314404	0.339147	0.927043	0.353904	NA
ACADL	232.285	-0.0864741	0.149357	-0.578975	0.562606	0.884106
ACADM	1951.55	-0.114869	0.0811903	-1.41481	0.157124	0.643817
ACADS	366.956	-0.046448	0.131887	-0.352179	0.724704	0.937451
ACADSB	814.735	0.0121222	0.124236	0.0975736	0.922271	0.987051
ACADVL	8865.64	0.0181174	0.0655104	0.276557	0.78212	0.95201
ACAN	42.0174	0.432389	0.27901	1.54973	0.121207	NA
ACAP1	640.107	-0.150284	0.0940348	-1.59818	0.110004	0.588041
ACAP2	646.946	0.223754	0.194359	1.15124	0.249635	0.728203
ACAP3	715.863	-0.0326141	0.137586	-0.237045	0.812622	0.961837
ACAT1	5209.08	-0.19029	0.0783093	-2.42998	0.0150995	0.325228
ACAT2	11294.8	-0.109632	0.0712643	-1.53839	0.123953	0.6037
ACBD3	3941.35	0.0173391	0.0899432	0.192778	0.847133	0.968305
ACBD4	258.365	0.198717	0.138222	1.43767	0.150528	0.637428
ACBD5	1581.22	0.141875	0.107966	1.31407	0.188824	0.675078
ACBD6	1949.81	-0.111085	0.0722845	-1.53678	0.124348	0.604367
ACBD7	124.226	-0.149516	0.205815	-0.726459	0.467557	NA
ACCS	96.7865	-0.157856	0.214291	-0.736646	0.461338	NA
ACCSL	0.278507	0	7.25997	0	1	NA
ACD	1478.69	-0.0151764	0.093649	-0.162056	0.871262	0.97445
ACE	256.021	-0.0423532	0.130649	-0.324176	0.745805	0.944194
ACE2	48.6549	0.399044	0.274304	1.45475	0.145738	NA
ACER1	0.394153	-2.43622	6.31899	-0.385539	0.699838	NA
ACER2	350.024	-0.0533091	0.145529	-0.366314	0.714131	0.934706
ACER3	2340.57	0.133522	0.0750698	1.77864	0.0752983	0.526518
ACHE	165.49	-0.0406821	0.1826	-0.222793	0.823696	0.962804
ACIN1	10911.5	-0.0012066	0.0561364	-0.0214941	0.982851	0.996365
ACKR2	1.25438	2.8233	2.05881	1.37132	0.170274	NA
ACKR3	0.796359	-1.85883	2.90817	-0.639174	0.52271	NA
ACKR4	1.35219	3.15555	1.81809	1.73564	0.0826272	NA
ACLY	31142.9	-0.0041905	0.0480919	-0.0871353	0.930564	0.987285
ACMSD	1.03923	-0.615179	1.95612	-0.314489	0.75315	NA
ACO1	5137.52	-0.0570073	0.0605102	-0.94211	0.346137	0.791632
ACO2	9057.8	-0.0554342	0.065188	-0.850374	0.395117	0.814657
ACOT1	217.886	-0.0795942	0.136802	-0.581819	0.560689	0.883342
ACOT2	509.773	0.0658359	0.115032	0.572327	0.567101	0.885933
ACOT4	48.5357	-0.0465106	0.298771	-0.155673	0.876291	NA
ACOT6	1.0831	1.44842	2.1666	0.668521	0.503801	NA
ACOT7	5968.29	-0.0112348	0.0811997	-0.138361	0.889955	0.978873
ACOT8	1449.51	-0.00399847	0.0993805	-0.040234	0.967907	0.993327
ACOT9	1440.73	-0.125368	0.0951482	-1.31761	0.187634	0.673702
ACOT11	85.7179	0.5333	0.240218	2.22006	0.0264144	NA
ACOT12	1.92747	4.29616	1.7793	2.41453	0.0157556	NA
ACOT13	698.112	-0.144444	0.133168	-1.08467	0.278067	0.749374
ACOX1	1776.79	-0.0314641	0.0650034	-0.484038	0.628359	0.9076
ACOX2	2.97763	1.80319	1.47299	1.22417	0.220887	NA
ACOX3	837.033	0.075864	0.106535	0.712107	0.476398	0.853351
ACOXL	358.718	-0.36361	0.129596	-2.80573	0.00502032	0.211856
ACP1	6772.41	-0.0718938	0.0686117	-1.04784	0.294714	0.759064
ACP2	2408.34	-0.0745059	0.0684243	-1.08888	0.276206	0.749167
ACP5	1.45172	1.57134	2.40918	0.65223	0.514253	NA
ACP6	828.351	-0.0938419	0.107032	-0.876765	0.380614	0.807149
ACP7	1.3004	-0.0440089	1.77555	-0.024786	0.980226	NA
ACPP	5.1043	0.222196	0.860924	0.258091	0.796337	NA
ACPT	3.96046	0.155789	0.793216	0.196401	0.844296	NA
ACR	1.46096	-0.0309202	2.13479	-0.0144839	0.988444	NA
ACRBP	14.8983	-0.122696	0.469921	-0.261099	0.794016	NA
ACRC	48.1137	0.429013	0.306693	1.39884	0.161862	NA
ACRV1	7.42146	1.4886	0.800003	1.86074	0.0627809	NA
ACSBG1	14.9804	-0.000301527	0.531684	-0.000567118	0.999548	NA
ACSBG2	7.70226	0.166531	0.659317	0.252581	0.800592	NA
ACSF2	468.422	0.102407	0.112496	0.910314	0.362657	0.799618
ACSF3	1670.75	-0.177573	0.0899141	-1.97492	0.0482768	0.465477
ACSL1	1442.27	-0.0873218	0.0664147	-1.3148	0.188579	0.675078
ACSL3	8168.19	-0.0276153	0.0568506	-0.485752	0.627143	0.907412
ACSL4	3385.51	0.110562	0.136889	0.807675	0.419278	0.829692
ACSL5	4.15374	0.739804	0.876438	0.844103	0.398612	NA
ACSL6	84.0308	0.0564752	0.247616	0.228076	0.819587	NA
ACSM1	0.939609	-3.45439	2.81932	-1.22526	0.220479	NA
ACSM3	211.477	-0.0583661	0.154689	-0.377312	0.705941	0.931427
ACSS1	496.015	0.118194	0.109087	1.08349	0.278592	0.7496
ACSS2	1069.22	-0.0913385	0.0845492	-1.0803	0.280008	0.750504
ACSS3	33.3408	0.582989	0.339258	1.71843	0.0857188	NA
ACTA1	13.0668	-0.172765	0.545793	-0.316539	0.751594	NA
ACTA2	328.562	0.00569078	0.145921	0.038999	0.968891	0.993641
ACTA2-AS1	137.632	-0.167587	0.164222	-1.02049	0.307496	NA
ACTB	118268	0.149095	0.114427	1.30296	0.192587	0.680234
ACTBL2	1965.81	0.392833	0.0834652	4.70654	2.52e-06	0.00210974
ACTC1	12.2533	0.466985	0.538482	0.867226	0.385818	NA
ACTG1	181303	0.0939893	0.103485	0.908243	0.36375	0.800059
ACTG2	152.173	0.244761	0.189943	1.2886	0.197538	0.686026
ACTL6A	4023.34	-0.120092	0.057618	-2.08428	0.037135	0.431529
ACTL6B	2.51798	0.333323	1.48394	0.224621	0.822274	NA
ACTL7A	0.299833	-0.000768774	6.81644	-0.000112782	0.99991	NA
ACTL7B	0.382158	1.81316	7.22239	0.251047	0.801778	NA
ACTL8	34.8413	0.807442	0.328914	2.45488	0.0140933	NA
ACTL10	3.537	0.769834	1.07266	0.717688	0.47295	NA
ACTN1	10288	0.202093	0.111961	1.80503	0.07107	0.517166
ACTN1-AS1	0.584081	-1.03444	2.76142	-0.374604	0.707955	NA
ACTN2	105.899	0.406057	0.233566	1.73851	0.0821209	NA
ACTN3	3.66359	-1.0293	1.13075	-0.910276	0.362677	NA
ACTN4	30460.2	0.135043	0.0949013	1.42298	0.154742	0.641796
ACTR1A	4119.51	-0.0695669	0.0680744	-1.02193	0.306816	0.76656
ACTR1B	1152.38	-0.0286127	0.0812136	-0.352314	0.724603	0.937451
ACTR2	7784.34	0.0804919	0.100588	0.80021	0.423589	0.831823
ACTR3	13143.3	-0.0706061	0.0499352	-1.41396	0.157375	0.644168
ACTR3B	627.892	0.089598	0.0835221	1.07275	0.283385	0.753364
ACTR3C	177.117	0.277581	0.134061	2.07055	0.0384005	0.435599
ACTR5	725.513	-0.159152	0.108866	-1.4619	0.143769	0.628228
ACTR6	3164.08	-0.155433	0.105079	-1.4792	0.139087	0.622571
ACTR8	2277.3	-0.0699833	0.0685757	-1.02053	0.307479	0.76656
ACTR10	2195.18	-0.156432	0.0981786	-1.59334	0.111083	0.59013
ACTRT3	108.359	-0.278327	0.20532	-1.35557	0.175234	NA
ACVR1	1284.36	0.22005	0.0906734	2.42684	0.0152308	0.325228
ACVR1B	1224.33	0.0805258	0.0935179	0.861074	0.389197	0.811555
ACVR1C	59.2095	0.454131	0.260212	1.74524	0.0809434	NA
ACVR2A	367.053	-0.20911	0.125052	-1.67218	0.0944881	0.56688
ACVR2B	238.556	0.112724	0.157918	0.713814	0.475342	0.853263
ACVR2B-AS1	46.7651	0.0995509	0.359529	0.276892	0.781863	NA
ACVRL1	36.8017	0.485514	0.369348	1.31451	0.188673	NA
ACY1	1.11707	4.82504	7.17291	0.672675	0.501154	NA
ACYP1	372.403	-0.0172824	0.186718	-0.0925591	0.926254	0.987285
ACYP2	281.65	0.00112132	0.153636	0.00729855	0.994177	0.998449
ADA	439.714	-0.187776	0.107393	-1.74848	0.0803806	0.543113
ADAD2	0.550119	0	3.88238	0	1	NA
ADAL	384.575	-0.022961	0.126111	-0.18207	0.855528	0.971129
ADAM8	29.2609	-0.500511	0.4028	-1.24258	0.214022	NA
ADAM9	5666.18	0.100191	0.0716091	1.39913	0.161773	0.649939
ADAM10	2321.23	0.0366967	0.129375	0.283647	0.776681	0.950719
ADAM11	375.002	0.0340361	0.122906	0.276929	0.781835	0.95201
ADAM12	303.359	0.404033	0.164887	2.45037	0.0142709	0.321027
ADAM15	3850.84	-0.0557321	0.0762874	-0.730554	0.465052	0.849594
ADAM17	1643.39	0.0799095	0.096171	0.830911	0.406024	0.822929
ADAM18	0.466707	0.936375	7.25997	0.128978	0.897375	NA
ADAM19	1045.12	0.13354	0.109655	1.21782	0.223294	0.708849
ADAM20	0.734777	3.63258	6.23082	0.583002	0.559892	NA
ADAM21	25.0047	-0.398049	0.411799	-0.966608	0.33374	NA
ADAM22	586.706	0.0949001	0.127985	0.741491	0.458396	0.847522
ADAM23	976.503	0.00995726	0.0760224	0.130978	0.895793	0.979823
ADAM28	0.853668	-0.762803	3.058	-0.249445	0.803017	NA
ADAM32	2.68355	-0.790446	1.4037	-0.563117	0.573356	NA
ADAMTS1	7299.31	0.364	0.0795825	4.57387	4.79e-06	0.00285042
ADAMTS2	387.515	0.0114376	0.14106	0.0810836	0.935375	0.987285
ADAMTS3	199.845	-0.132147	0.193246	-0.683829	0.494083	0.860733
ADAMTS4	18.4427	0.485667	0.472313	1.02827	0.303821	NA
ADAMTS5	160.846	-0.0131665	0.200525	-0.0656601	0.947648	0.987389
ADAMTS6	146.192	-0.00291661	0.195925	-0.0148864	0.988123	0.997224
ADAMTS7	203.454	-0.332318	0.14036	-2.36761	0.0179033	0.345198
ADAMTS8	864.776	0.0892506	0.116504	0.766076	0.443631	0.841535
ADAMTS9	324.19	0.0536337	0.164951	0.325149	0.745069	0.943652
ADAMTS9-AS1	3.60996	-0.933186	0.918125	-1.0164	0.309437	NA
ADAMTS9-AS2	5.16425	1.654	0.978175	1.6909	0.090856	NA
ADAMTS10	26.7125	-0.367468	0.451111	-0.814583	0.415311	NA
ADAMTS12	4.09384	0.259741	1.106	0.234847	0.814328	NA
ADAMTS13	240.834	0.22155	0.198026	1.11879	0.26323	0.736985
ADAMTS14	3.48832	0.37714	1.26142	0.29898	0.764956	NA
ADAMTS15	838.865	-0.152622	0.0838843	-1.81943	0.0688458	0.51114
ADAMTS16	958.154	0.197146	0.0843433	2.33742	0.0194172	0.355669
ADAMTS17	397.344	0.219229	0.10757	2.038	0.0415499	0.444103
ADAMTS18	14.0229	0.82122	0.654017	1.25566	0.209241	NA
ADAMTS19	127.331	0.00270811	0.230229	0.0117627	0.990615	NA
ADAMTS19-AS1	11.6843	0.289473	0.604199	0.479103	0.631866	NA
ADAMTS20	25.0751	-0.251678	0.437244	-0.575601	0.564885	NA
ADAMTSL1	8.20297	-0.369349	1.05321	-0.350689	0.725822	NA
ADAMTSL2	0.879645	-0.703712	6.57535	-0.107023	0.914771	NA
ADAMTSL3	84.3944	0.18674	0.234963	0.794764	0.426751	NA
ADAMTSL4	13.7868	0.783508	0.612896	1.27837	0.201119	NA
ADAMTSL4-AS1	1.40301	-0.441762	1.794	-0.246244	0.805493	NA
ADAMTSL5	27.0777	0.427661	0.418449	1.02201	0.306775	NA
ADAP1	329.293	0.10835	0.121111	0.894629	0.370985	0.800059
ADAP2	359.635	0.11788	0.121941	0.9667	0.333694	0.782315
ADAR	9064.84	0.0764264	0.107388	0.711684	0.476661	0.853635
ADARB1	1054.69	0.0100823	0.0780915	0.129109	0.897271	0.979823
ADARB2	7.88865	-0.0775128	0.700966	-0.11058	0.911949	NA
ADAT1	603.002	-0.0475507	0.12342	-0.385275	0.700034	0.928652
ADAT2	252.68	0.206729	0.147589	1.40071	0.161301	0.649939
ADAT3	258.863	0.0966067	0.191114	0.505492	0.613213	0.90252
ADCK1	384.041	0.0491252	0.139253	0.352776	0.724257	0.937451
ADCK2	2340.75	-0.142177	0.0906782	-1.56793	0.116897	0.594175
ADCK3	2411.69	0.0636603	0.0838864	0.758887	0.44792	0.842959
ADCK4	1709.56	0.0220299	0.074312	0.296452	0.766885	0.94929
ADCK5	187.031	0.0596166	0.209706	0.284286	0.776191	0.950715
ADCY1	714.526	0.1022	0.13118	0.779082	0.435931	0.838717
ADCY2	306.603	-0.0777521	0.120696	-0.644198	0.519447	0.869083
ADCY3	3470.5	0.11235	0.0550289	2.04166	0.0411852	0.443717
ADCY5	122.875	-0.231729	0.189944	-1.21999	0.22247	NA
ADCY6	3111.26	-0.015131	0.0566108	-0.267281	0.789252	0.95412
ADCY7	678.811	0.336979	0.110186	3.05827	0.00222622	0.149016
ADCY8	3.48891	0.909433	1.16483	0.780743	0.434954	NA
ADCY9	1464.84	0.221932	0.107598	2.06261	0.0391501	0.437102
ADCY10	7.73342	-0.144775	0.726816	-0.199191	0.842113	NA
ADCYAP1	1.96045	-1.01428	1.52498	-0.66511	0.50598	NA
ADCYAP1R1	5.31007	1.10306	1.28661	0.857334	0.39126	NA
ADD1	3929.52	-0.122844	0.0633351	-1.93959	0.0524298	0.479697
ADD2	1641.57	0.135492	0.0901691	1.50264	0.132932	0.613609
ADD3	3032.6	-0.120316	0.130859	-0.919432	0.35787	0.79699
ADD3-AS1	85.8588	0.388768	0.230892	1.68377	0.0922268	NA
ADGRA1	6.8594	-0.174402	0.714291	-0.24416	0.807107	NA
ADGRA2	306.257	0.131591	0.160348	0.82066	0.41184	0.825224
ADGRA3	2801.8	-0.0279785	0.0522141	-0.535842	0.592068	0.894434
ADGRB1	95.0025	-0.0248238	0.246224	-0.100818	0.919695	NA
ADGRB2	621.005	0.0228483	0.0962563	0.237369	0.81237	0.961837
ADGRB3	6.8765	-1.2142	0.71118	-1.7073	0.0877663	NA
ADGRD1	1.26872	2.18693	2.40454	0.909501	0.363086	NA
ADGRD2	2.3489	-2.48215	1.50651	-1.64761	0.0994317	NA
ADGRE1	0.437342	0	7.25997	0	1	NA
ADGRE2	56.309	0.175757	0.28992	0.606225	0.544365	NA
ADGRE5	1184.49	0.281588	0.0814774	3.45603	0.000548204	0.0747278
ADGRF2	2.11548	0.565816	1.66207	0.340429	0.733533	NA
ADGRF3	178.106	0.0174055	0.236489	0.0735996	0.941329	0.987285
ADGRF4	102.035	0.0833694	0.220207	0.378595	0.704989	NA
ADGRF5	14.3345	-0.45824	0.73192	-0.626079	0.531263	NA
ADGRG1	17.3226	-0.0858321	0.499569	-0.171813	0.863585	NA
ADGRG2	347.092	-0.0405081	0.154618	-0.261989	0.79333	0.954702
ADGRG3	3.92931	-0.756277	0.960745	-0.787178	0.431178	NA
ADGRG4	1.205	1.57046	2.13626	0.735142	0.462253	NA
ADGRG6	1595.12	0.227735	0.168546	1.35118	0.176639	0.667002
ADGRL1	897.584	0.190979	0.0888245	2.15007	0.0315494	0.41611
ADGRL2	6625.67	-0.0521752	0.0957799	-0.544741	0.585932	0.892303
ADGRL3	694.521	0.0764751	0.150673	0.507555	0.611765	0.902191
ADGRL3-AS1	7.88997	-0.333827	0.589073	-0.566698	0.570919	NA
ADGRV1	2900.19	0.185853	0.149423	1.2438	0.213572	0.70242
ADH1C	1.67044	2.66487	2.09246	1.27356	0.202819	NA
ADH5	3750.22	-0.136479	0.0924886	-1.47563	0.140043	0.623051
ADH6	0.97115	-0.0250416	2.59246	-0.00965939	0.992293	NA
ADHFE1	7.69001	1.19808	0.911869	1.31387	0.188889	NA
ADI1	3578.53	0.0167926	0.0965823	0.173868	0.861969	0.972385
ADIPOR1	7291	-0.117563	0.0563155	-2.08758	0.0368353	0.431529
ADIPOR2	3287.93	-0.0483757	0.0902667	-0.535919	0.592014	0.894434
ADIRF	2.93313	-0.289805	1.06298	-0.272635	0.785134	NA
ADK	1583.89	-0.139919	0.076504	-1.82892	0.0674122	0.507391
ADM	601.531	0.0997122	0.107465	0.927858	0.353481	0.796017
ADM2	19.3121	1.06482	0.674503	1.57867	0.114412	NA
ADM5	52.7811	0.00731388	0.259134	0.0282244	0.977483	NA
ADNP	4456.28	0.0432965	0.0725077	0.59713	0.55042	0.88013
ADNP-AS1	55.0974	0.366606	0.283713	1.29217	0.196298	NA
ADNP2	3970.58	0.105959	0.0902869	1.17358	0.240563	0.720987
ADO	538.642	0.279498	0.10862	2.57318	0.010077	0.281768
ADORA1	77.9471	-0.114574	0.253781	-0.451469	0.651652	NA
ADORA2A	0.470229	-1.94932	7.19938	-0.270762	0.786574	NA
ADORA2A-AS1	9.23925	0.233421	0.591512	0.394617	0.693125	NA
ADORA2B	661.269	0.146809	0.105266	1.39465	0.163122	0.651135
ADPGK	5176.95	-0.0263366	0.0559829	-0.47044	0.638041	0.91061
ADPGK-AS1	235.989	-0.0546142	0.231917	-0.23549	0.813829	0.961837
ADPRH	24.7369	0.0259169	0.390946	0.0662927	0.947145	NA
ADPRHL1	100.329	0.117644	0.191166	0.615402	0.538289	NA
ADPRHL2	1714.9	-0.0467883	0.0857706	-0.545505	0.585406	0.892165
ADPRM	378.092	0.018021	0.127796	0.141014	0.887859	0.978873
ADRA1A	1.50323	0.555835	2.03548	0.273073	0.784797	NA
ADRA1B	184.45	0.213278	0.154981	1.37616	0.168772	0.657261
ADRA1D	2.11021	0.237354	1.53426	0.154702	0.877056	NA
ADRA2A	19.3414	-0.187603	0.527022	-0.355969	0.721864	NA
ADRA2B	3.97062	-0.283721	0.913229	-0.310679	0.756045	NA
ADRA2C	248.585	-0.00318946	0.155236	-0.0205459	0.983608	0.996401
ADRB1	11.4809	1.04457	0.652144	1.60175	0.109211	NA
ADRB2	38.464	-0.0757958	0.326748	-0.23197	0.816561	NA
ADRM1	8440.46	0.0442454	0.092527	0.47819	0.632515	0.908318
ADSL	8790.03	-0.114655	0.0827715	-1.3852	0.165992	0.653687
ADSS	5227.65	-0.111688	0.0610524	-1.82938	0.0673424	0.507391
ADSSL1	34.5637	0.155871	0.443337	0.351586	0.725149	NA
ADTRP	2.42388	-0.599675	1.30362	-0.460006	0.645512	NA
AEBP1	2.12377	1.57622	1.67458	0.941268	0.346568	NA
AEBP2	794.217	0.198389	0.124948	1.58778	0.112337	0.59244
AEN	2060.35	0.370441	0.0783514	4.72794	2.27e-06	0.00210974
AES	3053.83	0.00999948	0.101648	0.0983732	0.921636	0.986788
AFAP1	292.714	0.0653759	0.17902	0.365187	0.714972	0.935097
AFAP1-AS1	53.2096	0.374184	0.359986	1.03944	0.298599	NA
AFAP1L1	299.355	0.153019	0.122904	1.24503	0.213121	0.70242
AFAP1L2	128.349	0.510267	0.188182	2.71156	0.00669673	NA
AFF1	667.277	0.373666	0.259445	1.44025	0.149796	0.636023
AFF2	475.442	0.221717	0.18274	1.21329	0.22502	0.710493
AFF3	274.216	0.28197	0.200374	1.40722	0.159362	0.647266
AFF4	2513.36	0.359803	0.267123	1.34695	0.177995	0.667058
AFG3L2	6189.92	-0.042855	0.0615202	-0.696601	0.486053	0.857917
AFMID	571.688	0.0486574	0.111	0.438355	0.661129	0.91884
AFP	0.679362	0	7.25997	0	1	NA
AFTPH	2038.22	-0.0820875	0.0696028	-1.17937	0.23825	0.720354
AGA	721.985	-0.122598	0.100825	-1.21595	0.224004	0.709346
AGAP1	1286.44	0.0947121	0.0846877	1.11837	0.26341	0.736985
AGAP1-IT1	1.82025	-0.187491	1.67308	-0.112063	0.910773	NA
AGAP2	33.5884	-0.528409	0.347897	-1.51887	0.128796	NA
AGAP2-AS1	333.188	-0.0147595	0.117137	-0.126001	0.899731	0.980128
AGAP3	2631.7	-0.0649294	0.0868288	-0.747786	0.45459	0.847145
AGAP4	181.819	0.305031	0.195226	1.56245	0.118182	0.595847
AGAP5	123.285	0.333105	0.226905	1.46804	0.142094	NA
AGAP6	417.656	0.181351	0.170066	1.06636	0.286261	0.754174
AGAP9	402.462	0.311451	0.156188	1.99408	0.046143	0.459501
AGAP11	13.2241	-0.302083	0.56763	-0.532183	0.594599	NA
AGBL2	23.2766	-0.491994	0.46778	-1.05176	0.292908	NA
AGBL3	51.095	0.284937	0.238252	1.19595	0.231716	NA
AGBL4	0.659107	-0.986892	6.04675	-0.16321	0.870353	NA
AGBL5	8037.71	-0.183944	0.0617245	-2.98009	0.00288165	0.167036
AGBL5-AS1	0.797722	-0.899889	2.52606	-0.356242	0.72166	NA
AGER	580.706	-0.11715	0.119614	-0.979399	0.327383	0.778638
AGFG1	3488.69	-0.0489734	0.0711959	-0.687868	0.491536	0.859272
AGFG2	521.26	-0.154105	0.100144	-1.53883	0.123845	0.603673
AGGF1	1760.4	-0.114993	0.0782839	-1.46892	0.141855	0.624779
AGK	1260.63	-0.134863	0.0807841	-1.66943	0.0950321	0.566889
AGL	2182.98	0.0258756	0.15911	0.162628	0.870812	0.97445
AGMAT	50.7406	0.243213	0.282643	0.860495	0.389516	NA
AGMO	0.606422	1.81549	3.83576	0.473307	0.635994	NA
AGO1	1855.79	0.0657887	0.139907	0.470231	0.63819	0.910632
AGO2	1353.05	0.378578	0.155281	2.43802	0.0147679	0.325228
AGO3	667.45	0.0983454	0.115375	0.852401	0.393992	0.814216
AGO4	1304.37	0.00136021	0.0902171	0.0150771	0.987971	0.997224
AGPAT1	3839.21	-0.0605282	0.0793474	-0.762826	0.445567	0.842842
AGPAT2	2959.23	0.0152857	0.0936557	0.163212	0.870352	0.97445
AGPAT3	2950.41	0.0821974	0.0716467	1.14726	0.251274	0.729078
AGPAT4	1466.84	0.25199	0.0907891	2.77555	0.0055108	0.214628
AGPAT4-IT1	11.9092	-0.310169	0.649538	-0.477522	0.632991	NA
AGPAT5	1020.25	0.055536	0.0898945	0.617791	0.536713	0.876044
AGPS	7188.54	-0.114481	0.0803387	-1.42498	0.154164	0.641667
AGR2	0.470739	0.85164	7.23702	0.117678	0.906323	NA
AGRN	11249.9	0.0380953	0.0757402	0.502974	0.614983	0.903296
AGT	1.6435	-0.762166	1.88613	-0.404091	0.686146	NA
AGTPBP1	3654.98	-0.157105	0.066596	-2.35908	0.0183204	0.347524
AGTR1	5.60123	0.864766	0.913803	0.946338	0.343976	NA
AGTRAP	812.181	-0.0869895	0.126045	-0.690145	0.490103	0.858972
AHCTF1	1417.34	-0.0394704	0.101095	-0.390427	0.696221	0.927223
AHCY	12929.4	0.0281837	0.0677565	0.415956	0.677442	0.922542
AHCYL1	6486.17	-0.0306858	0.0624253	-0.49156	0.62303	0.906307
AHCYL2	740.548	0.0166702	0.128062	0.130173	0.89643	0.979823
AHDC1	787.036	0.123668	0.115918	1.06686	0.286037	0.754174
AHI1	2233.81	0.0557612	0.0813797	0.685199	0.493219	0.860289
AHNAK	10498.6	0.252733	0.168801	1.49723	0.134334	0.614222
AHNAK2	238.299	0.133603	0.190241	0.702281	0.482504	0.855343
AHR	1641.53	0.243852	0.199445	1.22265	0.221461	0.708721
AHRR	136.398	-0.560553	0.210458	-2.66349	0.00773356	NA
AHSA1	7379.42	-0.0290624	0.0781947	-0.371668	0.71014	0.934242
AHSA2	334.639	0.063696	0.200776	0.31725	0.751054	0.945098
AHSG	0.573825	0	3.90394	0	1	NA
AIDA	2539.91	-0.0908863	0.0508727	-1.78654	0.0740115	0.523402
AIF1L	4950.02	-0.0876784	0.0736892	-1.18984	0.234109	0.719873
AIFM1	6917.35	-0.137326	0.0682566	-2.01191	0.044229	0.452835
AIFM2	786.851	0.0534136	0.0873107	0.611765	0.540693	0.877301
AIFM3	5.94073	-0.952049	0.828387	-1.14928	0.25044	NA
AIG1	1701.72	-0.111263	0.081567	-1.36407	0.172547	0.6619
AIM1	274.954	0.0744346	0.143337	0.519298	0.603553	0.899602
AIM1L	51.3465	0.486975	0.298414	1.63188	0.102705	NA
AIMP1	2121.63	-0.0511982	0.0937085	-0.546356	0.584821	0.892165
AIMP2	4082.55	-0.00287788	0.0972233	-0.0296008	0.976385	0.995665
AIP	3036.12	0.072884	0.10992	0.663065	0.507289	0.865653
AJUBA	1171.72	-0.00708273	0.0994249	-0.071237	0.943209	0.987285
AK1	1773.14	-0.0640395	0.0864471	-0.740794	0.458818	0.847522
AK2	9641.23	-0.0519752	0.0508478	-1.02217	0.306699	0.76656
AK3	1815.84	-0.029431	0.0808211	-0.364151	0.715746	0.935295
AK4	77.4443	0.280092	0.218717	1.28062	0.200329	NA
AK5	5.56968	-1.66764	0.894813	-1.86367	0.0623677	NA
AK6	2024.19	-0.0204613	0.115292	-0.177473	0.859137	0.971856
AK7	34.62	0.117184	0.415154	0.282267	0.777739	NA
AK8	83.1289	-0.220886	0.232309	-0.95083	0.341691	NA
AK9	380.152	-0.124903	0.114786	-1.08813	0.276538	0.749167
AKAP1	3740.49	0.00533938	0.0498601	0.107087	0.91472	0.983334
AKAP2	888.277	0.328933	0.165882	1.98293	0.0473755	0.462434
AKAP3	41.4915	-0.825026	0.330655	-2.49513	0.0125912	NA
AKAP4	1.22406	0.985559	2.39105	0.412187	0.680202	NA
AKAP5	134.16	-0.142296	0.226699	-0.627686	0.530209	NA
AKAP6	46.5655	0.189266	0.326727	0.579277	0.562402	NA
AKAP7	425.429	-0.18263	0.131772	-1.38595	0.165762	0.653406
AKAP8	2250.62	-0.031683	0.0540918	-0.585726	0.558059	0.882521
AKAP8L	2820.9	4.04e-05	0.0832014	0.000485705	0.999612	0.999947
AKAP9	3323.38	0.0786673	0.122813	0.640544	0.521819	0.870157
AKAP10	2423.26	-0.0703978	0.0667579	-1.05452	0.291643	0.758918
AKAP11	1384.2	0.168511	0.23017	0.732113	0.464099	0.849569
AKAP12	6762.55	-0.00516345	0.0969408	-0.0532639	0.957522	0.990838
AKAP13	2983.02	0.202838	0.181933	1.1149	0.264892	0.736985
AKAP14	0.416131	-0.947922	4.98726	-0.190069	0.849255	NA
AKIP1	920.103	-0.0482618	0.0870167	-0.554627	0.57915	0.889244
AKIRIN1	1092.2	0.0867153	0.105832	0.819369	0.412576	0.825353
AKIRIN2	1414.66	0.0292708	0.0885248	0.330651	0.740908	0.941217
AKNA	601.984	0.105447	0.134075	0.786482	0.431585	0.835653
AKNAD1	0.742517	0.54052	3.25275	0.166173	0.868021	NA
AKR1A1	3468.78	-0.0938599	0.0800848	-1.17201	0.241195	0.721491
AKR1B1	8203.1	-0.105375	0.0682358	-1.54428	0.122521	0.601231
AKR1B10	8.37478	0.447972	0.758248	0.590798	0.554656	NA
AKR1B15	1.68421	-0.0367843	1.49011	-0.0246856	0.980306	NA
AKR1C1	20.4054	-0.313674	0.490036	-0.640104	0.522105	NA
AKR1C2	15.2022	-0.128985	0.683991	-0.188577	0.850424	NA
AKR1C3	41.121	0.274441	0.360641	0.76098	0.446669	NA
AKR1C4	0.359859	-3.20688	4.53826	-0.706632	0.479795	NA
AKR1E2	5.49099	-1.67024	0.900625	-1.85454	0.0636623	NA
AKR7A2	2494.54	-0.018218	0.0910213	-0.20015	0.841363	0.967467
AKR7A3	29.1359	-0.0218517	0.38161	-0.0572618	0.954337	NA
AKT1	4521.88	0.0773211	0.0469079	1.64836	0.0992791	0.570837
AKT1S1	2071.91	-0.0650773	0.0943083	-0.690048	0.490164	0.858972
AKT2	8022.99	0.069139	0.0636469	1.08629	0.277351	0.749167
AKT3	2027.58	0.0761382	0.150857	0.504706	0.613766	0.90252
AKTIP	277.736	-0.0982828	0.115396	-0.851704	0.394379	0.814479
ALAD	414.419	-0.0567356	0.105469	-0.537936	0.590621	0.893725
ALAS1	2544.16	-0.0973063	0.0631155	-1.54172	0.123142	0.602501
ALAS2	0.441806	-1.36561	3.88606	-0.351413	0.725279	NA
ALB	0.740276	-1.53428	6.43428	-0.238454	0.811529	NA
ALCAM	2742.45	0.110393	0.137881	0.800639	0.423341	0.831823
ALDH1A1	3.81807	1.19323	1.45042	0.822677	0.410692	NA
ALDH1A2	2365.44	-0.0138552	0.0789973	-0.175388	0.860775	0.972238
ALDH1A3	153.59	-0.127867	0.178094	-0.717975	0.472773	0.851877
ALDH1B1	1860.18	0.123043	0.0674725	1.82361	0.0682118	0.509979
ALDH1L1	73.8823	-0.0504714	0.250266	-0.201671	0.840174	NA
ALDH1L1-AS2	2.67461	-1.89197	1.8373	-1.02976	0.303123	NA
ALDH1L2	52.7862	-0.140652	0.349277	-0.402695	0.687173	NA
ALDH2	1911.18	-0.0434859	0.0704665	-0.617115	0.537159	0.876147
ALDH3A1	63.009	-0.456408	0.317763	-1.43631	0.150913	NA
ALDH3A2	3532.55	-0.0350522	0.0412368	-0.85002	0.395314	0.814697
ALDH3B1	12.9251	-0.222064	0.705926	-0.314572	0.753087	NA
ALDH4A1	2056.84	0.0507451	0.0696198	0.728888	0.46607	0.849594
ALDH5A1	1355.97	0.135923	0.0844259	1.60997	0.107405	0.586657
ALDH6A1	509.267	0.0660177	0.110575	0.597039	0.550481	0.88013
ALDH7A1	2652.9	-0.0575683	0.0608188	-0.946554	0.343866	0.790059
ALDH8A1	6.75567	1.17389	0.833243	1.40882	0.158889	NA
ALDH9A1	4430.17	-0.11489	0.0610142	-1.883	0.0597003	0.494955
ALDH16A1	3516.39	-0.0829245	0.0973371	-0.851931	0.394252	0.814479
ALDH18A1	8826.14	-0.000261669	0.0609792	-0.00429112	0.996576	0.999104
ALDOA	33827.1	-0.0331177	0.0715598	-0.462798	0.643509	0.912699
ALDOB	1.47938	-2.89393	2.06233	-1.40323	0.160547	NA
ALDOC	73.9523	0.0556757	0.234394	0.23753	0.812245	NA
ALG1	2133.09	-0.0884069	0.0789103	-1.12035	0.262566	0.736985
ALG1L	29.8323	-0.0392467	0.332559	-0.118014	0.906056	NA
ALG1L2	1.63177	-0.237335	1.45602	-0.163003	0.870516	NA
ALG2	3160.24	-0.019546	0.072922	-0.26804	0.788669	0.953963
ALG3	2731.83	0.0540657	0.0981049	0.551101	0.581565	0.890805
ALG5	2090.83	-0.0244934	0.096122	-0.254816	0.798865	0.956989
ALG6	1697.88	-0.140174	0.0949758	-1.47589	0.139972	0.623051
ALG8	7602.15	-0.142507	0.0777938	-1.83185	0.0669737	0.506864
ALG9	1763.36	0.00616305	0.0884132	0.0697073	0.944427	0.987389
ALG10	500.939	-0.111288	0.124383	-0.894724	0.370935	0.800059
ALG10B	415.629	-0.0818205	0.172182	-0.475199	0.634645	0.909084
ALG11	866.307	0.163928	0.122993	1.33283	0.182589	0.669655
ALG12	1946.95	0.137305	0.0731762	1.87636	0.0606055	0.496838
ALG13	2218.28	0.0679289	0.0683165	0.994326	0.320064	0.774582
ALG14	1291.16	-0.122325	0.105379	-1.16082	0.245716	0.724593
ALK	3.89361	-0.516298	1.34778	-0.383074	0.701665	NA
ALKBH1	952.435	-0.0338917	0.0904435	-0.374727	0.707863	0.932182
ALKBH2	565.37	0.176928	0.137582	1.28598	0.198449	0.686665
ALKBH3	1190.67	-0.298025	0.101984	-2.92226	0.00347498	0.184586
ALKBH3-AS1	8.47699	0.676884	0.659179	1.02686	0.304486	NA
ALKBH4	559.333	-0.0966121	0.128369	-0.752612	0.451683	0.84451
ALKBH5	2638.27	0.14203	0.0699685	2.02991	0.0423653	0.446626
ALKBH6	1355.35	-0.0802371	0.0958363	-0.837231	0.402463	0.821217
ALKBH7	859.627	0.00208608	0.133121	0.0156706	0.987497	0.997224
ALKBH8	1379	0.0361612	0.0880516	0.410682	0.681306	0.923796
ALLC	1.06638	4.01353	3.31932	1.20914	0.226608	NA
ALMS1	2747.84	0.0948601	0.141729	0.669306	0.5033	0.863564
ALMS1-IT1	43.9631	-0.0929829	0.331721	-0.280304	0.779244	NA
ALOX5	78.4125	-0.0769753	0.238913	-0.32219	0.747309	NA
ALOX5AP	10.8308	1.53955	0.627103	2.45502	0.0140876	NA
ALOX12	26.327	-0.586291	0.364788	-1.60721	0.108008	NA
ALOX12-AS1	63.7494	-0.250318	0.289637	-0.864246	0.387453	NA
ALOX12B	66.8659	0.360407	0.262133	1.3749	0.169162	NA
ALOX15	9.81023	-0.408975	0.855695	-0.477945	0.63269	NA
ALOX15B	4.92489	0.227674	1.02117	0.222954	0.823571	NA
ALOXE3	35.6066	0.541436	0.367926	1.47159	0.141132	NA
ALPI	0.451508	-0.632968	3.51031	-0.180317	0.856904	NA
ALPK1	226.044	-0.0572411	0.146811	-0.389896	0.696614	0.927223
ALPK2	53.2422	0.688059	0.408128	1.68589	0.0918167	NA
ALPK3	36.2585	0.679868	0.425087	1.59936	0.10974	NA
ALPL	38.7277	-0.989595	0.333071	-2.97112	0.00296716	NA
ALPP	111.852	0.272638	0.251253	1.08511	0.277871	NA
ALPPL2	18.1051	-0.131768	0.475508	-0.277111	0.781695	NA
ALS2	3191.89	-0.00477459	0.0608949	-0.078407	0.937504	0.987285
ALS2CL	26.0113	0.382242	0.444385	0.860159	0.389701	NA
ALS2CR11	1.2151	-3.19005	2.27433	-1.40263	0.160726	NA
ALS2CR12	5.33295	0.62737	1.02588	0.611541	0.540841	NA
ALX1	194.456	-0.244507	0.144851	-1.68799	0.0914126	0.562418
ALX3	36.6239	0.152573	0.312737	0.487865	0.625645	NA
ALX4	72.7896	0.178871	0.257095	0.695741	0.486591	NA
ALYREF	11156.7	-0.0590592	0.101053	-0.584441	0.558924	0.883286
AMACR	152.234	-0.11788	0.171782	-0.686219	0.492575	0.860069
AMBN	3.43852	0.43015	1.1425	0.376497	0.706547	NA
AMBP	1.31008	-3.47124	2.00214	-1.73376	0.0829599	NA
AMBRA1	3550.48	-0.0662734	0.0631973	-1.04868	0.294327	0.759064
AMD1	8268.4	-0.0696018	0.0706886	-0.984626	0.324808	0.777583
AMDHD1	4.84809	-2.83765	1.08861	-2.60666	0.00914296	NA
AMDHD2	482.703	-0.0369779	0.147265	-0.251098	0.801738	0.959154
AMER1	169.478	0.331837	0.192082	1.72758	0.0840634	0.55451
AMER2	17.4627	0.324364	0.522453	0.620849	0.534699	NA
AMER3	0.753169	0	6.2284	0	1	NA
AMFR	3847.95	-0.0605547	0.05356	-1.1306	0.258225	0.734395
AMH	168.015	0.094353	0.189863	0.496954	0.619222	0.905048
AMHR2	9.13514	0.591184	0.739142	0.799825	0.423812	NA
AMIGO1	130.602	0.0893716	0.186542	0.479097	0.63187	NA
AMIGO2	212.261	0.165866	0.159729	1.03842	0.299073	0.760857
AMIGO3	139.679	-0.0194662	0.177554	-0.109635	0.912699	NA
AMMECR1	318.045	0.102009	0.185731	0.549231	0.582847	0.891767
AMMECR1L	952.597	0.135164	0.117856	1.14685	0.251443	0.729078
AMN	11.8365	0.369916	0.583127	0.634366	0.525842	NA
AMN1	409.759	0.0503162	0.130764	0.384786	0.700396	0.928758
AMOT	3266.24	0.14199	0.148752	0.954537	0.339812	0.788678
AMOTL1	3116.11	0.106193	0.122572	0.866368	0.386289	0.809821
AMOTL2	1465.84	0.191148	0.108539	1.76109	0.0782228	0.535512
AMPD1	1.07415	3.98677	5.32163	0.749164	0.453758	NA
AMPD2	2886.93	0.0516466	0.0724947	0.712419	0.476205	0.853263
AMPD3	172.212	0.43305	0.183181	2.36406	0.018076	0.345961
AMPH	530.599	-0.0189462	0.106661	-0.17763	0.859014	0.971856
AMT	18.6185	-0.486518	0.588307	-0.826979	0.408249	NA
AMTN	3.79047	1.78916	1.46324	1.22274	0.221427	NA
AMY1A	0.631797	1.43787	3.7929	0.379094	0.704618	NA
AMY1B	0.439463	0.936372	7.25997	0.128977	0.897376	NA
AMY2B	3.58834	0.969501	1.23405	0.785624	0.432088	NA
AMZ1	2.9835	-0.49735	1.40653	-0.3536	0.723638	NA
AMZ2	4783.37	-0.19836	0.0586291	-3.3833	0.000716199	0.0865567
ANAPC1	5660.95	-0.00330295	0.0959109	-0.0344377	0.972528	0.994413
ANAPC2	4193.69	-0.0373736	0.068458	-0.545935	0.585111	0.892165
ANAPC4	871.91	-0.161033	0.0861594	-1.86901	0.0616215	0.498724
ANAPC5	8456.07	-0.10877	0.0587534	-1.8513	0.0641268	0.503711
ANAPC7	5927.98	-0.105156	0.0607254	-1.73166	0.0833335	0.553106
ANAPC10	482.798	0.046735	0.13784	0.339052	0.73457	0.939312
ANAPC11	2845.7	0.105521	0.099411	1.06146	0.288481	0.756252
ANAPC13	546.753	-0.05545	0.129218	-0.429119	0.667837	0.921053
ANAPC15	1724.3	0.0474063	0.112474	0.421487	0.6734	0.921659
ANAPC16	2925.51	-0.126335	0.0671127	-1.88243	0.0597779	0.495248
ANG	25.4264	-0.581006	0.366384	-1.58578	0.112789	NA
ANGEL1	884.888	0.144993	0.105597	1.37308	0.169727	0.659164
ANGEL2	2338.56	0.0747324	0.0894383	0.835575	0.403394	0.821217
ANGPT1	2.14706	-1.01798	1.69468	-0.600693	0.548044	NA
ANGPT2	3.02901	-1.48981	1.36409	-1.09216	0.274764	NA
ANGPTL1	0.690351	0.936695	3.19881	0.292826	0.769655	NA
ANGPTL2	75.6362	0.136583	0.245363	0.556655	0.577763	NA
ANGPTL4	13.7765	-0.386228	0.52675	-0.733229	0.463419	NA
ANGPTL6	9.82537	-0.408154	0.755058	-0.540559	0.588811	NA
ANGPTL7	0.32925	0	5.8745	0	1	NA
ANGPTL8	2.42321	-1.25552	1.37649	-0.91212	0.361705	NA
ANK1	92.5996	0.44288	0.233133	1.89969	0.0574742	NA
ANK2	1046.29	0.114322	0.143062	0.799112	0.424225	0.831864
ANK3	1030.37	0.0432934	0.117869	0.367301	0.713395	0.934706
ANKAR	84.7371	-0.10039	0.221371	-0.45349	0.650196	NA
ANKDD1A	15.1586	0.363542	0.477144	0.761912	0.446112	NA
ANKDD1B	0.854686	-0.00628369	2.3425	-0.00268247	0.99786	NA
ANKEF1	412.857	0.0203335	0.141957	0.143238	0.886102	0.978873
ANKFN1	1.10104	-0.311074	1.9989	-0.155623	0.87633	NA
ANKFY1	6315.18	0.0402554	0.0789254	0.510044	0.610021	0.902041
ANKH	1726.93	0.0459062	0.06506	0.705597	0.480439	0.855343
ANKHD1	3911.13	0.0650901	0.127933	0.508781	0.610906	0.902041
ANKHD1-EIF4EBP3	4217.32	-0.09822	0.145883	-0.673277	0.500771	0.862947
ANKIB1	3689.09	0.0196818	0.100572	0.195699	0.844846	0.968135
ANKK1	1.48519	-0.0419521	1.96401	-0.0213604	0.982958	NA
ANKLE1	37.9885	0.491867	0.342544	1.43592	0.151024	NA
ANKLE2	6533.61	0.0465962	0.0571379	0.815505	0.414783	0.825973
ANKMY1	263.483	0.279207	0.139458	2.00209	0.0452747	0.456007
ANKMY2	614.528	-0.0186642	0.0982101	-0.190044	0.849275	0.96877
ANKRA2	465.771	0.0136504	0.152823	0.0893219	0.928826	0.987285
ANKRD1	4848.75	0.504803	0.107092	4.71374	2.43e-06	0.00210974
ANKRD2	1.26774	-1.64913	2.40942	-0.68445	0.493691	NA
ANKRD6	1011.82	0.0840949	0.0852169	0.986834	0.323724	0.776912
ANKRD7	36.5878	0.184726	0.346071	0.533782	0.593493	NA
ANKRD9	380.142	-0.0834804	0.172863	-0.482929	0.629146	0.907808
ANKRD10	792.919	-0.0101022	0.1331	-0.075899	0.939499	0.987285
ANKRD11	6719.15	0.211948	0.0893629	2.37176	0.0177035	0.343607
ANKRD12	1059.66	-0.0084027	0.232217	-0.0361846	0.971135	0.994209
ANKRD13A	1215.89	0.0648372	0.0868073	0.74691	0.455118	0.847477
ANKRD13B	1620.22	0.0274561	0.0869261	0.315855	0.752112	0.945365
ANKRD13C	2144.45	-0.181799	0.0657287	-2.7659	0.00567653	0.216287
ANKRD13D	973.839	0.148663	0.116596	1.27503	0.202298	0.692218
ANKRD16	315.734	-0.00893859	0.140677	-0.0635398	0.949337	0.987945
ANKRD17	6075.07	0.0819723	0.132869	0.616942	0.537273	0.876147
ANKRD18A	468.652	0.0951233	0.145942	0.651787	0.514538	0.86866
ANKRD18B	548.404	0.0632746	0.119392	0.529975	0.596129	0.896114
ANKRD20A1	25.9301	0.324095	0.38852	0.834179	0.40418	NA
ANKRD20A2	15.9819	-0.507679	0.489181	-1.03782	0.299356	NA
ANKRD20A3	26.4824	-0.308981	0.357561	-0.864135	0.387514	NA
ANKRD20A4	41.7558	-0.149651	0.349866	-0.42774	0.66884	NA
ANKRD22	1.04969	-1.61791	3.03294	-0.533447	0.593724	NA
ANKRD23	51.3626	0.577863	0.312658	1.84822	0.0645698	NA
ANKRD24	19.9709	0.684848	0.461901	1.48267	0.138162	NA
ANKRD26	1417.73	0.0533985	0.124143	0.430137	0.667096	0.920802
ANKRD27	2745.5	0.0595132	0.0526716	1.12989	0.258522	0.734706
ANKRD28	2982.77	0.0644496	0.0735659	0.87608	0.380986	0.807149
ANKRD29	226.1	0.09223	0.158826	0.580698	0.561444	0.883387
ANKRD30B	1.39392	2.319	1.8774	1.23522	0.21675	NA
ANKRD31	24.4246	0.763537	0.415729	1.83662	0.0662658	NA
ANKRD33B	175.072	0.360621	0.180804	1.99455	0.0460925	0.459501
ANKRD34A	30.0548	-0.409096	0.36404	-1.12377	0.261111	NA
ANKRD34B	37.2083	0.303085	0.339184	0.893573	0.37155	NA
ANKRD35	1.1769	-1.78208	2.81393	-0.633308	0.526532	NA
ANKRD36	197.968	0.191229	0.186493	1.0254	0.305176	0.765454
ANKRD36B	178.062	0.0994493	0.153214	0.649087	0.516282	0.86866
ANKRD36C	97.6375	0.332554	0.260967	1.27432	0.202551	NA
ANKRD37	30.2034	-0.0266246	0.394913	-0.0674189	0.946248	NA
ANKRD39	550.351	0.259542	0.134187	1.93419	0.05309	0.481647
ANKRD40	2468.7	0.105511	0.0879132	1.20017	0.230072	0.714494
ANKRD42	782.862	-0.0824025	0.0816171	-1.00962	0.312676	0.770281
ANKRD44	393.251	0.0384814	0.144637	0.266054	0.790198	0.954187
ANKRD44-IT1	0.465556	-1.8709	3.29019	-0.56863	0.569607	NA
ANKRD45	2.2177	0.201525	1.68319	0.119728	0.904699	NA
ANKRD46	468.248	0.00174912	0.161723	0.0108155	0.991371	0.997949
ANKRD49	372.219	0.0366114	0.140112	0.261302	0.79386	0.954702
ANKRD50	820.062	0.0470847	0.148058	0.318016	0.750473	0.945026
ANKRD52	4190.01	0.151695	0.141746	1.07019	0.284533	0.754174
ANKRD53	17.6255	-0.830638	0.416105	-1.99622	0.0459096	NA
ANKRD54	2061.72	-0.0375889	0.0780165	-0.481807	0.629943	0.908084
ANKRD55	3.43176	1.102	1.14567	0.96188	0.33611	NA
ANKRD61	16.2779	-0.362423	0.517671	-0.700102	0.483863	NA
ANKRD63	10.181	0.864306	0.696279	1.24132	0.214487	NA
ANKRD65	0.612093	-1.90774	3.71259	-0.513856	0.607352	NA
ANKS1A	2642.53	0.00849397	0.0790325	0.107474	0.914413	0.983312
ANKS1B	45.3034	-0.254189	0.324899	-0.782363	0.434002	NA
ANKS3	809.209	0.258072	0.117824	2.19032	0.0285008	0.408857
ANKS6	2034.35	0.0919349	0.0654534	1.40459	0.160144	0.648264
ANKZF1	1261.97	-0.0979039	0.0809274	-1.20978	0.226365	0.712297
ANLN	10839.3	-0.0501132	0.0933641	-0.536751	0.59144	0.894129
ANO1	26.4993	0.260164	0.42697	0.609327	0.542308	NA
ANO1-AS2	0.497906	-1.90737	3.5759	-0.533397	0.593759	NA
ANO2	57.2885	-0.170541	0.269313	-0.633244	0.526574	NA
ANO4	44.3643	0.177652	0.310759	0.571671	0.567545	NA
ANO5	664.889	0.134897	0.187633	0.718943	0.472176	0.851877
ANO6	2573.86	0.168861	0.147811	1.14241	0.253283	0.729721
ANO7	99.3111	0.281731	0.204329	1.37881	0.167954	NA
ANO7P1	10.3114	0.274978	0.621543	0.442411	0.658192	NA
ANO8	621.182	0.0976705	0.101042	0.966629	0.33373	0.782315
ANO9	10.4268	-1.07041	0.650539	-1.64542	0.0998839	NA
ANO10	1080.43	0.0103205	0.0826841	0.124818	0.900668	0.980274
ANOS1	1710.11	0.217074	0.171358	1.26679	0.205231	0.695757
ANP32A	5799.54	-0.18884	0.0811383	-2.32738	0.0199449	0.359778
ANP32A-IT1	4.40239	-0.195391	1.02582	-0.190474	0.848938	NA
ANP32B	8922.15	-0.146201	0.0946949	-1.54392	0.122609	0.601231
ANP32C	315.168	-0.325291	0.137845	-2.35983	0.0182835	0.347524
ANP32D	0.388051	0.598533	4.49033	0.133294	0.893961	NA
ANP32E	2781.96	0.203307	0.101223	2.0085	0.0445899	0.454545
ANPEP	12.273	-0.0959799	0.492053	-0.19506	0.845346	NA
ANTXR1	996.667	0.048585	0.140375	0.346109	0.729261	0.938245
ANTXR2	289.074	0.153446	0.134023	1.14492	0.252242	0.729435
ANXA1	12514.6	0.276228	0.0788583	3.50284	0.000460331	0.0683096
ANXA2	4342.81	-0.109732	0.0744952	-1.47301	0.140748	0.624131
ANXA2R	49.1831	0.1851	0.343915	0.538215	0.590428	NA
ANXA3	1792.37	0.129849	0.103567	1.25377	0.209927	0.702334
ANXA4	943.475	0.01468	0.0796279	0.184358	0.853733	0.970497
ANXA5	7999.21	-0.060273	0.0708806	-0.850346	0.395133	0.814657
ANXA6	3032.27	0.0401329	0.0607365	0.660771	0.508759	0.866722
ANXA7	4550.8	0.0157252	0.0472907	0.332522	0.739495	0.940862
ANXA8	13.6546	0.0215162	0.533182	0.0403543	0.967811	NA
ANXA8L1	2.06873	-0.1612	1.07636	-0.149765	0.88095	NA
ANXA9	36.688	-0.199753	0.298589	-0.668991	0.503501	NA
ANXA11	3856.26	-0.0548631	0.0842052	-0.65154	0.514698	0.86866
AOAH	0.630221	0	4.10371	0	1	NA
AOC1	1.17033	-0.603602	1.9978	-0.302133	0.762551	NA
AOC2	184.525	0.120224	0.15292	0.786186	0.431759	0.835653
AOC3	96.8595	-0.0270249	0.226904	-0.119103	0.905194	NA
AOX1	99.2537	0.194475	0.200357	0.970641	0.331727	NA
AP1AR	1295.67	0.023938	0.0960887	0.249124	0.803265	0.959488
AP1B1	9763.37	0.00375193	0.0765724	0.0489984	0.960921	0.991626
AP1G1	3665.78	0.0259182	0.109038	0.237699	0.812114	0.961837
AP1G2	660.697	-0.00753776	0.143428	-0.0525542	0.958087	0.991061
AP1M1	3825	-0.0326787	0.0700696	-0.466375	0.640947	0.912323
AP1M2	27.9937	0.124725	0.453383	0.275098	0.783241	NA
AP1S1	1766.45	-0.128229	0.0950864	-1.34855	0.177482	0.667058
AP1S2	5964.81	-0.0390153	0.0839491	-0.464749	0.642111	0.912323
AP1S3	1339.55	0.166631	0.0842858	1.97697	0.0480448	0.465095
AP2A1	7156.54	-0.00546368	0.0833227	-0.0655725	0.947718	0.987389
AP2A2	4577.02	0.0050831	0.0615274	0.0826153	0.934157	0.987285
AP2B1	12129.2	0.0899141	0.0999769	0.899349	0.368467	0.800059
AP2M1	13761.9	-0.0316488	0.0648404	-0.488103	0.625477	0.906533
AP2S1	4501.42	-0.152731	0.0820692	-1.861	0.062744	0.503111
AP3B1	4179.54	-0.133205	0.0650025	-2.04922	0.0404402	0.443567
AP3B2	134.923	-0.106587	0.208052	-0.512311	0.608433	NA
AP3D1	10382.5	0.0210808	0.0621591	0.339142	0.734503	0.939312
AP3M1	7271.86	-0.122604	0.0559329	-2.19198	0.0283811	0.407735
AP3M2	1269.1	0.0437391	0.0794755	0.550348	0.582081	0.89113
AP3S1	2180.54	-0.0793912	0.0678288	-1.17047	0.241814	0.721854
AP3S2	5332.11	-0.0512884	0.0635931	-0.80651	0.419949	0.829918
AP4B1	742.019	0.0568731	0.0817494	0.6957	0.486617	0.858324
AP4B1-AS1	66.9968	0.255146	0.246829	1.0337	0.301279	NA
AP4E1	1906.64	-0.0441876	0.0899752	-0.491109	0.62335	0.906307
AP4M1	567.925	-0.108443	0.100347	-1.08068	0.279841	0.750504
AP4S1	73.2837	-0.036359	0.258863	-0.140457	0.888299	NA
AP5B1	1353.78	0.0276856	0.0785606	0.352411	0.72453	0.937451
AP5M1	1853.44	-0.110041	0.0761061	-1.44589	0.148209	0.633302
AP5S1	352.051	-0.152324	0.124598	-1.22252	0.22151	0.708721
AP5Z1	1173.23	0.0499048	0.0867961	0.574966	0.565315	0.885277
APAF1	2740.12	0.0354507	0.137134	0.258511	0.796013	0.955134
APBA1	49.3826	-0.246672	0.285901	-0.862788	0.388254	NA
APBA2	1282.44	-0.0860807	0.0709159	-1.21384	0.224808	0.710357
APBA3	586.017	0.00629785	0.124934	0.0504095	0.959796	0.991545
APBB1	3669.12	-0.0958626	0.0696664	-1.37602	0.168815	0.657261
APBB1IP	0.464785	3.15149	7.19284	0.438143	0.661283	NA
APBB2	412.75	0.0988278	0.153181	0.645169	0.518818	0.869073
APBB3	178.424	-0.207311	0.207308	-1.00002	0.317302	0.773173
APC	2613.29	0.117715	0.138519	0.849812	0.39543	0.814697
APC2	88.6231	-0.0422023	0.213788	-0.197402	0.843513	NA
APCDD1	498.106	-0.0193347	0.112061	-0.172538	0.863015	0.973325
APCDD1L	1.02174	0.567581	2.99782	0.189331	0.849833	NA
APCDD1L-AS1	1.69281	-0.906863	2.01204	-0.450717	0.652194	NA
APEH	4653.72	-0.11395	0.06838	-1.66642	0.0956297	0.566889
APEX1	7114.1	-0.0850863	0.0817433	-1.0409	0.297924	0.760319
APEX2	1266.26	-0.108339	0.080889	-1.33935	0.180456	0.669655
APH1A	11250.3	-0.113738	0.0691505	-1.64479	0.100013	0.572525
APH1B	137.71	0.0622513	0.213843	0.291108	0.770969	NA
API5	10070.5	-0.105551	0.0646907	-1.63162	0.102759	0.57652
APIP	1357	-0.0207638	0.108747	-0.190937	0.848575	0.968563
APITD1	1076.27	-0.186005	0.093586	-1.98753	0.046864	0.461204
APITD1-CORT	139.324	-0.235003	0.198609	-1.18325	0.236712	NA
APLF	102.26	0.0563151	0.228035	0.246958	0.804941	NA
APLN	11.7584	0.563455	0.578211	0.97448	0.329818	NA
APLNR	0.936236	-0.0296007	2.07141	-0.0142901	0.988599	NA
APLP1	515.33	-0.0592843	0.11148	-0.531793	0.594869	0.89535
APLP2	34921.7	0.0369329	0.0389865	0.947325	0.343473	0.790059
APMAP	10091.8	-0.0242903	0.0591723	-0.410501	0.681439	0.923796
APOA1	1.61552	0.564988	2.08647	0.270787	0.786555	NA
APOB	0.416132	0.936565	5.59755	0.167317	0.867121	NA
APOBEC2	0.332122	0	5.80831	0	1	NA
APOBEC3A	21.908	-0.162351	0.3814	-0.42567	0.670348	NA
APOBEC3B	1419.25	-0.273594	0.101779	-2.68811	0.00718581	0.239338
APOBEC3B-AS1	84.5444	-0.00703998	0.207731	-0.0338898	0.972965	NA
APOBEC3C	478.92	0.104595	0.101222	1.03332	0.301454	0.762941
APOBEC3D	79.1669	0.0688655	0.220758	0.311951	0.755078	NA
APOBEC3F	444.674	0.0742793	0.118139	0.628745	0.529516	0.872606
APOBEC3G	31.6361	0.162043	0.3684	0.439856	0.660042	NA
APOBEC3H	1.21464	-2.25883	2.53396	-0.891422	0.372703	NA
APOBR	8.12734	-0.223486	0.70862	-0.315382	0.752472	NA
APOC1	54.1797	-0.264342	0.326207	-0.81035	0.417739	NA
APOD	4.34037	0.604275	1.08507	0.556899	0.577597	NA
APOE	158.924	0.147595	0.175684	0.840114	0.400844	0.819979
APOL1	1.12556	-0.620851	1.99315	-0.311493	0.755426	NA
APOL2	760.581	-0.00246399	0.10525	-0.0234108	0.981323	0.996365
APOL6	2.18855	1.82017	2.43128	0.748647	0.45407	NA
APOLD1	43.0394	0.0137495	0.274378	0.0501114	0.960034	NA
APOM	816.41	0.0636238	0.100375	0.633861	0.526172	0.871891
APOO	1035.21	-0.109149	0.0952808	-1.14555	0.25198	0.729429
APOOL	333.779	-0.0907475	0.171057	-0.53051	0.595759	0.896
APOPT1	1155.04	0.103806	0.0950633	1.09196	0.274849	0.747924
APP	26464.1	0.0302586	0.0433988	0.697222	0.485664	0.857704
APPBP2	2432.68	-0.0271768	0.0938995	-0.289424	0.772257	0.949771
APPL1	1644	0.0964408	0.116478	0.827977	0.407684	0.823303
APPL2	2021.92	-0.186379	0.0718535	-2.59387	0.00949021	0.277441
APRT	4888.77	-0.0521674	0.0930521	-0.560626	0.575053	0.887477
APTR	550.068	-0.0864864	0.12163	-0.711063	0.477045	0.853932
APTX	3418.39	0.0121985	0.0550005	0.221789	0.824479	0.962804
AQP1	12.2934	-1.0113	0.622207	-1.62534	0.104091	NA
AQP3	366.102	0.00362019	0.117417	0.030832	0.975404	0.995484
AQP4	6.43772	0.91419	0.714629	1.27925	0.200809	NA
AQP4-AS1	0.329011	-1.85226	5.89243	-0.314345	0.753259	NA
AQP6	0.881172	0.52983	2.11495	0.250517	0.802188	NA
AQP7	1.47452	-0.0332564	1.98467	-0.0167566	0.986631	NA
AQP7P5	0.881836	-0.0199691	2.4774	-0.0080605	0.993569	NA
AQP8	1.12838	0.00583591	2.17343	0.00268512	0.997858	NA
AQP10	4.63752	0.459362	0.81859	0.561162	0.574687	NA
AQP11	46.7207	0.0352506	0.332327	0.106072	0.915525	NA
AQP12B	0.353467	-0.0131827	6.5315	-0.00201833	0.99839	NA
AQR	2796.7	-0.0709648	0.0960091	-0.739146	0.459818	0.847974
AR	158.388	0.171476	0.268392	0.638903	0.522886	0.870356
ARAF	2847.87	-0.0189268	0.0672064	-0.281623	0.778233	0.95093
ARAP1	2760.69	-0.0267855	0.0680505	-0.393612	0.693867	0.926342
ARAP2	730.656	0.076035	0.111494	0.681966	0.49526	0.861543
ARAP3	441.452	0.244257	0.100084	2.44052	0.0146661	0.325228
ARC	68.0143	0.516451	0.294966	1.75088	0.0799658	NA
ARCN1	6907.26	0.118453	0.0973913	1.21626	0.223886	0.709346
AREG	44.3063	0.175922	0.330115	0.532911	0.594095	NA
AREL1	1966.87	-0.0631176	0.0983935	-0.641482	0.52121	0.869895
ARF1	10759.3	0.025258	0.0619709	0.407578	0.683583	0.923955
ARF3	3031.12	-0.0818329	0.0767196	-1.06665	0.28613	0.754174
ARF4	3511.73	-0.183306	0.078194	-2.34425	0.0190656	0.350323
ARF4-AS1	17.6927	-0.365105	0.484228	-0.753993	0.450853	NA
ARF5	5375.98	-0.10855	0.0875946	-1.23923	0.215261	0.705243
ARF6	1114.75	-0.0479701	0.0744278	-0.644519	0.519239	0.869083
ARFGAP1	5011.04	0.0537417	0.0743655	0.72267	0.469883	0.850986
ARFGAP2	2878.43	-0.103989	0.0671016	-1.54973	0.121207	0.599789
ARFGAP3	2222.61	-0.0583715	0.0746407	-0.782034	0.434195	0.837351
ARFGEF1	2664.9	0.0770793	0.106611	0.722994	0.469683	0.850986
ARFGEF2	2165.3	0.233832	0.200461	1.16647	0.243425	0.722447
ARFGEF3	3563.33	0.23811	0.143306	1.66156	0.096602	0.566889
ARFIP1	1421.7	-0.137031	0.0695287	-1.97085	0.0487408	0.465988
ARFIP2	3286.65	-0.0318852	0.0649235	-0.49112	0.623342	0.906307
ARFRP1	934.223	-0.074916	0.113477	-0.660185	0.509135	0.866772
ARG1	1.38682	-0.615776	1.67885	-0.366785	0.713779	NA
ARG2	1050.65	0.00948387	0.113594	0.0834895	0.933462	0.987285
ARGLU1	1840.18	0.0122675	0.191175	0.064169	0.948836	0.987851
ARHGAP1	854.957	0.0509788	0.0935056	0.545196	0.585619	0.892165
ARHGAP4	54.2158	-0.399441	0.355075	-1.12495	0.260612	NA
ARHGAP5	2659.19	0.186094	0.203923	0.912574	0.361467	0.799415
ARHGAP5-AS1	125.893	-0.277666	0.180485	-1.53844	0.12394	NA
ARHGAP6	9.37711	-0.277185	0.549465	-0.504464	0.613935	NA
ARHGAP8	66.7653	0.254737	0.859115	0.296511	0.76684	NA
ARHGAP9	5.16814	-0.906768	1.24619	-0.727629	0.46684	NA
ARHGAP10	859.002	-0.10543	0.0854155	-1.23432	0.217083	0.705925
ARHGAP11A	2512.97	-0.0353657	0.098812	-0.357909	0.720412	0.936503
ARHGAP11B	178.571	0.0530265	0.201128	0.263645	0.792053	0.954702
ARHGAP12	753.405	-0.0484781	0.0953451	-0.508449	0.611138	0.902041
ARHGAP17	2631.25	0.0649861	0.0716774	0.906647	0.364593	0.800059
ARHGAP18	767.747	-0.00743743	0.107915	-0.0689192	0.945054	0.987389
ARHGAP19	20.5326	-0.00252207	4.56757	-0.000552169	0.999559	NA
ARHGAP19-SLIT1	1259.84	0.0600716	0.120599	0.498109	0.618408	0.904944
ARHGAP20	225.179	0.110189	0.185289	0.594688	0.552052	0.880145
ARHGAP21	4572.54	0.138408	0.089037	1.5545	0.120064	0.599106
ARHGAP22	278.873	0.0469595	0.134006	0.350427	0.726018	0.937451
ARHGAP23	663.046	0.175324	0.10142	1.72869	0.0838652	0.55451
ARHGAP24	32.3169	-0.332654	0.385584	-0.862727	0.388288	NA
ARHGAP25	1.46313	-0.0405301	2.5701	-0.0157699	0.987418	NA
ARHGAP26	1116.87	-0.0415071	0.0976358	-0.425121	0.670748	0.921659
ARHGAP27	887.466	-0.0145582	0.105142	-0.138462	0.889875	0.978873
ARHGAP28	226.735	0.359049	0.201913	1.77824	0.0753645	0.526518
ARHGAP29	1781.99	0.0704723	0.106118	0.664093	0.506631	0.865525
ARHGAP30	38.7405	0.279412	0.33712	0.828821	0.407206	NA
ARHGAP31	421.656	0.0715523	0.140458	0.509422	0.610456	0.902041
ARHGAP31-AS1	3.71879	-0.455527	1.03399	-0.440554	0.659536	NA
ARHGAP32	1117.43	0.168089	0.153838	1.09263	0.274555	0.74792
ARHGAP33	708.384	0.0114428	0.106127	0.107822	0.914137	0.983286
ARHGAP35	3836.25	0.0846485	0.120447	0.702784	0.48219	0.855343
ARHGAP36	10.7302	0.917937	0.850989	1.07867	0.280735	NA
ARHGAP39	532.959	0.189862	0.117724	1.61277	0.106794	0.584971
ARHGAP40	3.62762	-0.383049	1.29908	-0.294863	0.768099	NA
ARHGAP42	473.338	0.224408	0.141975	1.58061	0.113966	0.592506
ARHGAP44	1971.25	0.000967157	0.0642967	0.0150421	0.987999	0.997224
ARHGDIA	20672.3	-0.186113	0.0886042	-2.1005	0.0356847	0.429578
ARHGDIB	83.1028	-0.122159	0.265924	-0.459377	0.645964	NA
ARHGDIG	320.22	-0.198163	0.159389	-1.24327	0.213769	0.70242
ARHGEF1	3926.82	0.0257538	0.0920404	0.27981	0.779623	0.95134
ARHGEF2	3596.75	0.0988571	0.0796099	1.24177	0.214322	0.70319
ARHGEF3	259.984	0.141003	0.139987	1.00726	0.313811	0.770916
ARHGEF4	118.704	-0.107815	0.199868	-0.539431	0.589589	NA
ARHGEF5	1080.77	0.126059	0.0852665	1.47842	0.139297	0.622571
ARHGEF6	413.231	0.0441774	0.126271	0.349862	0.726442	0.937602
ARHGEF7	1356.25	0.030944	0.105832	0.292389	0.769989	0.949771
ARHGEF7-AS2	7.38519	0.976966	0.671075	1.45582	0.145442	NA
ARHGEF9	304.368	-0.127153	0.126642	-1.00404	0.315361	0.771972
ARHGEF10	1138.34	0.193696	0.0676038	2.86517	0.00416788	0.19544
ARHGEF10L	690.79	-0.0058642	0.102351	-0.0572953	0.95431	0.989389
ARHGEF11	2479.29	0.0416335	0.0748494	0.556231	0.578053	0.889079
ARHGEF12	6276.57	0.170568	0.194765	0.875767	0.381157	0.807149
ARHGEF16	281.896	0.105932	0.146935	0.720947	0.470942	0.851467
ARHGEF17	1425.6	0.164383	0.0891336	1.84423	0.06515	0.503711
ARHGEF18	2191.26	-0.0510597	0.0851854	-0.599395	0.548909	0.879584
ARHGEF19	80.5497	-0.125795	0.235776	-0.533537	0.593662	NA
ARHGEF25	841.582	-0.122059	0.0970812	-1.25728	0.208651	0.700617
ARHGEF26	474.648	-0.00948329	0.146312	-0.0648158	0.948321	0.987753
ARHGEF26-AS1	4.05686	-1.1429	1.11448	-1.0255	0.305128	NA
ARHGEF28	678.234	-0.114393	0.114357	-1.00031	0.317159	0.773145
ARHGEF33	12.4849	0.116001	0.696436	0.166564	0.867713	NA
ARHGEF35	199.266	-0.193008	0.160423	-1.20312	0.228932	0.713578
ARHGEF37	81.2488	-0.205044	0.219831	-0.932734	0.350957	NA
ARHGEF38	7.3925	-0.17851	0.607629	-0.29378	0.768926	NA
ARHGEF39	1401.83	-0.10604	0.0703633	-1.50703	0.131802	0.612667
ARHGEF40	1779.62	0.0176679	0.0903662	0.195514	0.844991	0.968135
ARID1A	5661.51	0.187477	0.127274	1.47301	0.140747	0.624131
ARID1B	5254.75	0.103843	0.0913672	1.13654	0.25573	0.732254
ARID2	2876.21	0.118553	0.108027	1.09744	0.272449	0.746243
ARID3A	424.897	0.227434	0.108958	2.08736	0.0368558	0.431529
ARID3B	571.497	0.100734	0.0985672	1.02198	0.306788	0.76656
ARID3C	21.3722	0.156705	0.474689	0.330122	0.741308	NA
ARID4A	828.685	0.0929529	0.125405	0.741223	0.458558	0.847522
ARID4B	4298.26	0.0491561	0.0809797	0.607017	0.543839	0.878279
ARID5A	1480.56	0.124887	0.108834	1.1475	0.251176	0.729078
ARID5B	368.776	0.287606	0.14511	1.98199	0.0474804	0.463072
ARIH1	2603.9	-0.0351959	0.0621198	-0.566581	0.570999	0.886397
ARIH2	2547.16	0.0520255	0.0660461	0.787715	0.430864	0.835653
ARIH2OS	347.698	0.0821714	0.115952	0.708666	0.478532	0.855343
ARL1	2320.45	0.0168962	0.0980015	0.172408	0.863117	0.973325
ARL2	1755.44	-0.260357	0.113033	-2.30338	0.0212575	0.365052
ARL2-SNX15	2975.19	-0.0862146	0.0826942	-1.04257	0.297147	0.7602
ARL2BP	1558.45	0.0123363	0.0762542	0.161779	0.87148	0.97445
ARL3	1571.95	-0.073797	0.0896071	-0.823562	0.410189	0.823925
ARL4A	453.797	-0.0110651	0.100855	-0.109713	0.912637	0.983286
ARL4C	284.879	0.171414	0.146945	1.16652	0.243404	0.722447
ARL4D	179.056	0.128074	0.159139	0.804794	0.420939	0.830751
ARL5A	1368.06	0.0531757	0.121264	0.438513	0.661014	0.918789
ARL5B	748.972	0.152619	0.192155	0.794246	0.427052	0.833833
ARL6	671.562	-0.216364	0.130033	-1.66391	0.0961306	0.566889
ARL6IP1	7179.34	-0.123732	0.104211	-1.18733	0.235097	0.719991
ARL6IP4	6398.9	-0.0279999	0.104396	-0.268209	0.788539	0.953963
ARL6IP5	1334.52	-0.203297	0.109502	-1.85656	0.0633733	0.503711
ARL6IP6	1860.41	0.0350014	0.0860804	0.406613	0.684293	0.923955
ARL8A	739.383	-0.123463	0.100527	-1.22815	0.21939	0.707929
ARL8B	709.963	0.112053	0.124813	0.897761	0.369313	0.800059
ARL9	2.46251	-1.34729	1.50578	-0.894748	0.370922	NA
ARL10	146.489	0.43796	0.204169	2.14509	0.031946	0.41611
ARL11	0.364428	2.40672	5.06423	0.47524	0.634616	NA
ARL13A	1.50536	1.86607	2.02264	0.92259	0.356221	NA
ARL13B	1263.57	-0.0611433	0.0999818	-0.611545	0.540839	0.877301
ARL14	30.9919	0.321294	0.30879	1.04049	0.298111	NA
ARL14EP	749.5	0.0940842	0.10656	0.882918	0.377281	0.804657
ARL14EPL	1.95381	2.56086	1.48645	1.7228	0.0849253	NA
ARL15	333.107	0.0537413	0.149695	0.359006	0.71959	0.936162
ARL16	996.24	-0.0739583	0.0928869	-0.796219	0.425905	0.83298
ARL17A	575.864	-0.0357461	0.104007	-0.343691	0.731079	0.938633
ARL17B	555.194	0.0402709	0.0981234	0.410411	0.681505	0.923796
ARMC1	860.65	-0.10137	0.10766	-0.941582	0.346406	0.791632
ARMC2	218.459	0.0538924	0.139724	0.385707	0.699714	0.928438
ARMC2-AS1	0.522481	-0.438456	3.46365	-0.126588	0.899266	NA
ARMC3	20.8698	-0.639913	0.405165	-1.57939	0.114247	NA
ARMC4	362.562	-0.247877	0.122039	-2.03113	0.0422418	0.446227
ARMC4P1	14.075	0.00700102	0.51906	0.0134879	0.989239	NA
ARMC5	1185.17	-0.168997	0.0999196	-1.69133	0.0907733	0.562418
ARMC6	4565.75	0.0538563	0.0925091	0.582173	0.56045	0.883286
ARMC7	257.206	0.178339	0.154705	1.15277	0.249006	0.727913
ARMC8	1268.7	-0.201425	0.0698563	-2.88342	0.00393385	0.192152
ARMC9	1269.21	-0.114016	0.0754057	-1.51204	0.130524	0.611709
ARMC10	789.661	0.0251191	0.0871897	0.288097	0.773273	0.949771
ARMC12	8.57443	-0.689247	0.693846	-0.993371	0.320529	NA
ARMCX1	34.4964	-0.82386	0.374733	-2.19853	0.0279115	NA
ARMCX2	207.006	0.331139	0.14597	2.26854	0.0232964	0.373455
ARMCX3	959.99	0.2506	0.0806338	3.10788	0.00188433	0.133073
ARMCX4	267.64	0.00430735	0.146741	0.0293534	0.976583	0.995697
ARMCX5	351.923	-0.0828347	0.132765	-0.62392	0.53268	0.874595
ARMCX5-GPRASP2	147.567	-0.0564317	0.139831	-0.403569	0.686529	0.924335
ARMCX6	574.319	-0.00174257	0.107343	-0.0162337	0.987048	0.997224
ARMS2	0.438752	-2.8896	3.92171	-0.736821	0.461231	NA
ARMT1	3206.53	0.0554199	0.105674	0.524444	0.599969	0.898383
ARNT	1739.94	0.0127798	0.0813585	0.15708	0.875181	0.975076
ARNT2	480.725	0.120215	0.147512	0.814951	0.4151	0.826114
ARNTL	717.374	-0.067474	0.0761227	-0.886384	0.37541	0.803483
ARNTL2	1262.63	0.00902398	0.113293	0.0796519	0.936514	0.987285
ARNTL2-AS1	24.6305	-0.429218	0.340952	-1.25888	0.208074	NA
ARPC1A	6028.16	-0.119395	0.0698962	-1.70818	0.0876033	0.558138
ARPC1B	1713.86	0.115823	0.0990602	1.16921	0.242317	0.721939
ARPC2	12303.4	-0.199787	0.0627581	-3.18345	0.00145531	0.119284
ARPC3	5981.24	-0.179365	0.0737332	-2.43263	0.0149897	0.325228
ARPC4	2810.87	-0.00297304	0.10709	-0.027762	0.977852	0.996025
ARPC4-TTLL3	59.856	-24.163	7.16413	-3.37277	0.000744154	NA
ARPC5	2906.76	0.0333325	0.072751	0.458173	0.646828	0.913591
ARPC5L	2340.49	0.0473228	0.0788166	0.600416	0.548229	0.879584
ARPIN	336.789	0.179152	0.13081	1.36956	0.170825	0.66005
ARPP19	1347.36	0.134738	0.14636	0.920591	0.357264	0.796842
ARPP21	1.94008	0.569783	1.24814	0.456507	0.648025	NA
ARR3	4.06282	-0.469667	1.0639	-0.441457	0.658882	NA
ARRB1	121.822	0.02198	0.145466	0.1511	0.879897	NA
ARRB2	2688.24	-0.0734105	0.0686984	-1.06859	0.285254	0.754174
ARRDC1	1853.3	-0.128916	0.0778155	-1.65669	0.0975829	0.56857
ARRDC1-AS1	1378.32	-0.113715	0.0840224	-1.35339	0.175931	0.665871
ARRDC2	196.669	0.212408	0.18289	1.1614	0.24548	0.724331
ARRDC3	529.469	-0.0456895	0.167419	-0.272905	0.784926	0.952457
ARRDC3-AS1	49.772	0.0981902	0.283787	0.346	0.729343	NA
ARRDC4	404.78	-0.0971315	0.148427	-0.654405	0.512851	0.868181
ARRDC5	12.7745	0.275252	0.455045	0.60489	0.545252	NA
ARSA	908.874	0.0360866	0.0995739	0.36241	0.717045	0.935595
ARSB	926.22	0.203356	0.0995868	2.042	0.041152	0.443717
ARSD	3.03158	-1.42918	1.04788	-1.36388	0.172605	NA
ARSE	35.9819	-0.000907264	0.46453	-0.00195308	0.998442	NA
ARSG	183.396	0.178247	0.143967	1.23811	0.215677	0.705462
ARSI	2.46465	-1.83279	1.49263	-1.22789	0.219488	NA
ARSJ	480.428	-0.00919649	0.117396	-0.0783373	0.93756	0.987285
ARSK	548.834	0.159229	0.148769	1.07031	0.284481	0.754174
ART5	57.6958	-0.155728	0.295523	-0.526957	0.598223	NA
ARTN	12.0817	-0.169326	0.546666	-0.309744	0.756756	NA
ARV1	2699.97	-0.111088	0.076577	-1.45067	0.146872	0.631149
ARVCF	1408.15	0.156491	0.108099	1.44766	0.147711	0.632371
ARX	30.124	0.271528	0.42049	0.645742	0.518446	NA
ASAH1	2036.26	-0.101291	0.068871	-1.47073	0.141365	0.624142
ASAH2	89.6951	0.0484577	0.218057	0.222225	0.824139	NA
ASAH2B	550.981	-0.11234	0.100635	-1.11632	0.264285	0.736985
ASAP1	2090.18	0.327228	0.141888	2.30624	0.0210969	0.365052
ASAP1-IT2	0.444326	0	7.25997	0	1	NA
ASAP2	1297.42	0.165491	0.11826	1.39938	0.161698	0.649939
ASAP3	339.212	-0.0885543	0.11493	-0.770508	0.440999	0.840349
ASB1	719.229	0.0112482	0.0863602	0.130248	0.89637	0.979823
ASB2	1.18885	-0.609752	2.21985	-0.274682	0.783561	NA
ASB6	1927.28	0.0270005	0.0697129	0.387309	0.698527	0.928019
ASB7	381.883	0.157447	0.148933	1.05717	0.290434	0.758636
ASB8	728.464	0.0415062	0.102797	0.403771	0.686381	0.924242
ASB9	43.82	-0.229001	0.347647	-0.658718	0.510077	NA
ASB10	1.1124	-0.0185502	1.76449	-0.010513	0.991612	NA
ASB11	1.7719	-0.05577	1.90906	-0.0292134	0.976694	NA
ASB12	3.37467	-1.88206	1.24444	-1.51238	0.130438	NA
ASB13	1474.73	-0.10535	0.0638331	-1.6504	0.0988615	0.570837
ASB14	3.39344	-1.1567	0.911337	-1.26923	0.204359	NA
ASB16	7.95531	0.271974	0.574901	0.47308	0.636156	NA
ASB16-AS1	390.964	-0.0487639	0.140058	-0.348169	0.727713	0.937602
ASB18	2.90321	1.36174	1.18508	1.14906	0.25053	NA
ASCC1	1474.79	-0.206305	0.0849865	-2.42751	0.015203	0.325228
ASCC2	4832.42	-0.0272066	0.0546218	-0.49809	0.61842	0.904944
ASCC3	6008.58	0.0156279	0.107445	0.145451	0.884355	0.978464
ASCL2	0.412275	0.936613	4.98139	0.188022	0.850859	NA
ASCL5	0.939251	-3.47568	2.54529	-1.36553	0.172085	NA
ASF1A	1759	-0.10279	0.0877977	-1.17076	0.241696	0.721854
ASF1B	1904.78	-0.141469	0.0806781	-1.7535	0.0795166	0.539764
ASGR1	70.7309	0.104368	0.285198	0.36595	0.714403	NA
ASH1L	2854.49	0.22718	0.151604	1.49851	0.134001	0.614075
ASH1L-AS1	156.828	0.127398	0.168146	0.757664	0.448652	0.843266
ASH2L	1461.39	-0.187304	0.0827717	-2.26289	0.0236423	0.377554
ASIC1	1175.8	-0.221143	0.0795942	-2.77839	0.00546296	0.214188
ASIC2	1.58012	4.00633	2.10939	1.89929	0.057527	NA
ASIC3	84.5473	0.14781	0.19271	0.767011	0.443075	NA
ASIC4	1.64898	1.31642	2.07473	0.6345	0.525754	NA
ASIP	1.15805	0.863367	1.91872	0.449969	0.652733	NA
ASL	410.972	-0.198882	0.135869	-1.46377	0.143256	0.628038
ASNA1	5025.72	-0.112576	0.0890061	-1.26482	0.205937	0.696997
ASNS	9551.17	0.0424886	0.070827	0.599893	0.548577	0.879584
ASNSD1	3813.57	-0.0604097	0.0795867	-0.759042	0.447828	0.842959
ASPDH	3.57237	-0.0153051	0.848638	-0.0180349	0.985611	NA
ASPG	1.96294	0.210001	1.84825	0.113622	0.909538	NA
ASPH	1943.16	0.0268207	0.101992	0.262969	0.792574	0.954702
ASPHD1	81.5882	-0.28767	0.243814	-1.17987	0.238051	NA
ASPHD2	241.421	0.124578	0.137031	0.909118	0.363288	0.800059
ASPM	7292.39	-0.0720371	0.112741	-0.63896	0.522849	0.870356
ASPN	0.301992	0	6.83194	0	1	NA
ASPRV1	32.5934	0.115079	0.345572	0.333009	0.739128	NA
ASPSCR1	1287.04	-0.0525824	0.118651	-0.443168	0.657644	0.917805
ASRGL1	1731.03	-0.0412348	0.0732571	-0.562878	0.573518	0.887102
ASS1	965.713	0.0573845	0.0877947	0.653622	0.513355	0.868315
ASTE1	552.862	-0.0250966	0.0994071	-0.252463	0.800683	0.958188
ASTL	0.658347	1.858	6.23103	0.298185	0.765562	NA
ASTN1	271.745	0.018096	0.139887	0.129361	0.897072	0.979823
ASTN2	591.968	0.0521573	0.107823	0.483731	0.628577	0.9076
ASUN	3852.15	-0.0595089	0.0671788	-0.885829	0.37571	0.80377
ASXL1	4201.03	0.129179	0.0598437	2.15861	0.0308804	0.415516
ASXL2	1281.06	0.319345	0.219702	1.45354	0.146074	0.630628
ASXL3	264.75	0.369641	0.212875	1.73642	0.0824892	0.549768
ATAD1	4815.71	-0.0683793	0.0853472	-0.80119	0.423022	0.831823
ATAD2	8143.34	-0.0327473	0.0960399	-0.340976	0.733122	0.938908
ATAD2B	1632.7	0.0720737	0.123534	0.583432	0.559602	0.883286
ATAD3A	4707.11	-0.0504324	0.10558	-0.477669	0.632886	0.908318
ATAD3B	2952.01	0.0160165	0.0880077	0.18199	0.855591	0.971129
ATAD3C	168.661	-0.154426	0.178053	-0.867303	0.385776	0.809561
ATAD5	2113.32	-0.0517367	0.107742	-0.48019	0.631092	0.908084
ATAT1	552.336	0.126656	0.109161	1.16027	0.24594	0.724593
ATCAY	0.7109	3.13438	7.19318	0.435744	0.663023	NA
ATE1	2346.62	-0.0805362	0.0842829	-0.955546	0.339302	0.788328
ATE1-AS1	39.131	0.202128	0.296871	0.680862	0.495959	NA
ATF1	1021.75	-0.0408214	0.0948205	-0.430513	0.666823	0.920802
ATF2	2608.88	0.0139744	0.103934	0.134455	0.893043	0.978873
ATF3	6275.78	0.258239	0.0802409	3.2183	0.00128953	0.111156
ATF4	20395.6	0.113407	0.0793313	1.42954	0.152848	0.640017
ATF5	397.997	0.0278361	0.129537	0.214889	0.829854	0.964437
ATF6	3780.61	-0.0227341	0.0556875	-0.408244	0.683094	0.923955
ATF6B	5225.98	-0.0208298	0.0653354	-0.318814	0.749868	0.945026
ATF7	478.148	0.0157481	0.135113	0.116555	0.907213	0.982573
ATF7IP	4680.21	0.0631821	0.109432	0.577363	0.563694	0.884528
ATF7IP2	261.849	0.295513	0.154581	1.91171	0.055914	0.484866
ATG2A	2719.77	-0.0835203	0.0861886	-0.969041	0.332525	0.782308
ATG2B	2274.46	0.02962	0.158863	0.18645	0.852092	0.970113
ATG3	1512.84	-0.133387	0.0720883	-1.85033	0.0642664	0.503711
ATG4A	1142.83	-0.102753	0.0776457	-1.32335	0.185718	0.670775
ATG4B	1979.56	-0.07181	0.0695339	-1.03273	0.301729	0.763307
ATG4C	1150.69	-0.150167	0.0711202	-2.11145	0.0347334	0.423453
ATG4D	2078.23	-0.0856067	0.088537	-0.966904	0.333592	0.782315
ATG5	3915.82	-0.0379966	0.0889922	-0.426966	0.669404	0.921659
ATG7	1398.32	-0.140373	0.0771986	-1.81833	0.0690131	0.511727
ATG9A	6321.44	-0.0813909	0.0660916	-1.23149	0.218141	0.707029
ATG9B	8.95871	-0.207706	0.725057	-0.286469	0.774519	NA
ATG10	205.149	-0.0674459	0.171726	-0.392754	0.694501	0.92638
ATG12	2378.25	0.0695364	0.0585976	1.18668	0.235356	0.719991
ATG13	3079.94	-0.0445458	0.0684535	-0.650745	0.515211	0.86866
ATG14	428.365	0.150702	0.124904	1.20654	0.22761	0.712838
ATG16L1	1793.34	0.117412	0.0621424	1.8894	0.058838	0.493166
ATG16L2	250.865	0.0679673	0.139857	0.485978	0.626982	0.907412
ATG101	1030.51	-0.0611329	0.120067	-0.509154	0.610644	0.902041
ATHL1	126.469	-0.00196568	0.261959	-0.00750375	0.994013	NA
ATIC	8696.74	-0.0289342	0.0749359	-0.386119	0.699408	0.928242
ATL1	630.063	-0.104227	0.108368	-0.961782	0.336159	0.785019
ATL2	4903.53	-0.11766	0.0682882	-1.72299	0.0848912	0.55692
ATL3	879.214	0.157977	0.0734585	2.15056	0.0315108	0.41611
ATM	2197.86	0.119318	0.231582	0.515228	0.606393	0.90064
ATMIN	2793.81	0.0320706	0.0766313	0.418505	0.675578	0.92216
ATN1	5951.04	0.0715778	0.0852391	0.83973	0.40106	0.819979
ATOH1	1.38579	0.782569	1.66532	0.469921	0.638412	NA
ATOH7	4.26091	-0.433798	0.821806	-0.52786	0.597597	NA
ATOH8	68.7233	-0.114767	0.244447	-0.469497	0.638715	NA
ATOX1	521.858	-0.080386	0.159148	-0.505103	0.613486	0.90252
ATP1A1	45675.6	-0.0613699	0.0633146	-0.969285	0.332403	0.782308
ATP1A1-AS1	2061.2	-0.119975	0.09957	-1.20493	0.228229	0.713421
ATP1A2	1.01912	-2.46957	2.33579	-1.05727	0.290387	NA
ATP1A3	550.637	0.175512	0.151577	1.15791	0.2469	0.725526
ATP1A4	0.721543	-0.0221749	2.23001	-0.00994384	0.992066	NA
ATP1B1	2328.61	-0.144471	0.0570243	-2.53349	0.0112933	0.293968
ATP1B2	52.6901	-0.231063	0.259244	-0.891293	0.372772	NA
ATP1B3	3700.62	-0.117255	0.0595108	-1.97032	0.0488019	0.465988
ATP2A1	90.3972	0.588884	0.225305	2.61371	0.00895644	NA
ATP2A1-AS1	335.803	-0.0408393	0.128107	-0.31879	0.749886	0.945026
ATP2A2	26297.4	0.176723	0.0746012	2.36891	0.0178407	0.345127
ATP2A3	90.347	0.0555238	0.252316	0.220057	0.825827	NA
ATP2B1	7313.55	0.105854	0.0728041	1.45396	0.145957	0.630628
ATP2B2	0.502133	0	7.25997	0	1	NA
ATP2B3	9.21151	-0.282448	0.684547	-0.412605	0.679896	NA
ATP2B4	691.518	0.315244	0.157091	2.00676	0.0447753	0.455248
ATP2C1	3929.31	0.00206912	0.0730019	0.0283434	0.977388	0.995908
ATP2C2	4.06535	0.507272	0.984744	0.515131	0.606461	NA
ATP4A	3.62214	1.70898	1.31663	1.298	0.194289	NA
ATP5A1	44912.5	-0.203101	0.061617	-3.29618	0.000980104	0.0965526
ATP5B	53255.9	-0.139365	0.0506472	-2.75167	0.00592917	0.220386
ATP5C1	10084.1	-0.0862575	0.098503	-0.875683	0.381202	0.807149
ATP5D	2111.83	0.0218952	0.108031	0.202676	0.839388	0.967376
ATP5E	3165.33	0.0469806	0.130218	0.360783	0.718262	0.935992
ATP5F1	10206.9	-0.1455	0.0771799	-1.88521	0.0594013	0.494561
ATP5G1	4392.21	-0.16678	0.0905793	-1.84126	0.0655834	0.503711
ATP5G2	8262.97	-0.235568	0.108308	-2.17499	0.0296306	0.412461
ATP5G3	10678.2	-0.205089	0.08546	-2.39982	0.0164033	0.335594
ATP5H	4124.55	-0.296228	0.10838	-2.73323	0.00627167	0.226293
ATP5I	2114.94	-0.345625	0.143391	-2.41037	0.0159364	0.331182
ATP5J	4533.87	-0.00726966	0.0952414	-0.0763288	0.939157	0.987285
ATP5J2	4077.25	-0.177281	0.086235	-2.05579	0.0398028	0.440197
ATP5J2-PTCD1	3029.67	-0.00839331	0.0762588	-0.110064	0.912359	0.983286
ATP5L	11523.5	-0.125457	0.107347	-1.16871	0.242521	0.722094
ATP5L2	29.2576	-0.0862734	0.315243	-0.273673	0.784336	NA
ATP5O	13578.4	-0.144586	0.0829479	-1.7431	0.0813163	0.546287
ATP5S	604.105	-0.0437104	0.119317	-0.366337	0.714113	0.934706
ATP5SL	4383.85	-0.163051	0.0855739	-1.90539	0.0567295	0.487161
ATP6	89696.3	-0.334139	0.173783	-1.92274	0.0545124	0.48221
ATP6AP1	9097.8	-0.0274105	0.07083	-0.386989	0.698764	0.928211
ATP6AP1L	58.2325	0.26213	0.261483	1.00248	0.316113	NA
ATP6AP2	8058.17	-0.125304	0.0730322	-1.71573	0.0862113	0.557863
ATP6V0A1	6645.73	0.143274	0.0856293	1.67319	0.0942899	0.566332
ATP6V0A2	3250.42	0.183717	0.0962398	1.90895	0.0562691	0.48586
ATP6V0A4	1.54997	-0.709884	2.95841	-0.239955	0.810365	NA
ATP6V0B	9549.11	-0.089479	0.104946	-0.852617	0.393871	0.814205
ATP6V0C	4019.24	0.150907	0.0962772	1.56742	0.117016	0.594175
ATP6V0D1	3053.46	-0.0615107	0.0870592	-0.706538	0.479854	0.855343
ATP6V0D2	2.78275	2.11855	1.218	1.73937	0.0819701	NA
ATP6V0E1	2243.99	-0.00712907	0.0874631	-0.0815094	0.935037	0.987285
ATP6V0E2	2887.28	-0.130611	0.0826062	-1.58113	0.113849	0.592506
ATP6V0E2-AS1	181.007	0.218863	0.154492	1.41666	0.156581	0.643174
ATP6V1A	1802.37	0.00538577	0.1289	0.0417824	0.966672	0.993295
ATP6V1B1	27.6804	0.145219	0.386307	0.375918	0.706978	NA
ATP6V1B1-AS1	40.5179	0.259364	0.374058	0.693378	0.488072	NA
ATP6V1B2	4596.42	-0.17058	0.0580595	-2.93803	0.0033031	0.178443
ATP6V1C1	1085.12	-0.096513	0.130547	-0.739298	0.459726	0.847974
ATP6V1C2	1707.8	0.0836953	0.0901581	0.928317	0.353243	0.796017
ATP6V1D	2136.77	-0.172135	0.0975962	-1.76374	0.0777754	0.533469
ATP6V1E1	3991.05	-0.0903306	0.0840733	-1.07443	0.282632	0.75285
ATP6V1E2	14.9663	-0.500814	0.469829	-1.06595	0.286446	NA
ATP6V1F	4945.17	-0.130437	0.0875923	-1.48913	0.136452	0.618334
ATP6V1G1	3863.45	-0.0879376	0.102536	-0.857623	0.391101	0.812065
ATP6V1G2	4.01836	-0.0224373	0.877945	-0.0255566	0.979611	NA
ATP6V1G2-DDX39B	4288.65	-0.511997	0.549484	-0.931779	0.351451	0.795529
ATP6V1H	1582.9	-0.125726	0.0667015	-1.88491	0.0594419	0.494561
ATP7A	1830.25	0.0525226	0.124105	0.423212	0.672141	0.921659
ATP7B	1649.88	0.0979822	0.0749056	1.30808	0.190847	0.677765
ATP8	16895.3	-0.000109777	0.273104	-0.000401962	0.999679	0.999947
ATP8A1	931.45	0.0157927	0.140927	0.112063	0.910773	0.983147
ATP8A2	141.572	0.167624	0.231919	0.722771	0.46982	0.850986
ATP8B1	436.448	0.353162	0.154335	2.28829	0.0221209	0.36726
ATP8B2	2062.89	0.131329	0.0793677	1.65469	0.0979865	0.569477
ATP8B3	16.0134	0.425205	0.445726	0.95396	0.340104	NA
ATP8B4	8.793	-0.0834342	0.675829	-0.123455	0.901747	NA
[truncated: 23,342 more rows]

## Sheet: AA132 6µM
	baseMean	log2FoldChange	lfcSE	stat	pvalue	padj
[truncated: 24,600 more rows]

[truncated: 4 more sheets: AA132 10µM, AA132 15µM, AA132 30µM, AA147]
